# Supplementary material for: Clocking Epilepsies: A Chronomodulated Strategy-Based Therapy for Rhythmic Seizures
Source: Int J Mol Sci. 2023 Feb 20;24(4):4223. doi: 10.3390/ijms24044223 (PMC9962262; doi:10.3390/ijms24044223)
Supplement: Supplementary file 1 [file ijms-24-04223-s001.zip]

Archive with 3 entries (3 files):
- Supplementary files/Supplementary Table S1.pdf
- Supplementary files/Supplementary Table S2.xls
- Supplementary files/Supplementary Table S3.xls
