# Supplementary material for: Clocking Epilepsies: A Chronomodulated Strategy-Based Therapy for Rhythmic Seizures
Source: Int J Mol Sci. 2023 Feb 20;24(4):4223. doi: 10.3390/ijms24044223 (PMC9962262; doi:10.3390/ijms24044223)
Supplement: Supplementary file 1 [file ijms-24-04223-s001.zip › Supplementary files/Supplementary Table S2.xls]

## Sheet: ClueGO Results
Supplementary Table S2. GO analysis of all human epilepsy-related genes	Term	Ontology Source	Term PValue	Term PValue Corrected with Bonferroni step down	Group PValue	Group PValue Corrected with Bonferroni step down	GOLevels	GOGroups	% Associated Genes	Nr. Genes	Associated Genes Found
GO:0060612	adipose tissue development	GO_BiologicalProcess-EBI-UniProt-GOA-ACAP-ARAP_13.05.2021_00h00	0.16713	1	0.16713	1	[4, 5, 6]	Group000	6.66667	3	[CASR, PIK3CA, RORC]
GO:0071502	cellular response to temperature stimulus	GO_BiologicalProcess-EBI-UniProt-GOA-ACAP-ARAP_13.05.2021_00h00	0.000980603	0.874698	0.000980603	0.281433	[4]	Group001	42.8571	3	[CLU, HTR1B, KCNK4]
GO:0097009	energy homeostasis	GO_BiologicalProcess-EBI-UniProt-GOA-ACAP-ARAP_13.05.2021_00h00	0.0280102	1	0.0280102	1	[3, 5]	Group002	10.8108	4	[CD36, LEPR, PIK3CA, PRKAA1]
GO:0098719	sodium ion import across plasma membrane	GO_BiologicalProcess-EBI-UniProt-GOA-ACAP-ARAP_13.05.2021_00h00	0.0205161	1	0.0205161	1	[6, 7, 8, 9]	Group003	15.7895	3	[HCN2, SLC6A1, SLC9A6]
GO:0098868	bone growth	GO_BiologicalProcess-EBI-UniProt-GOA-ACAP-ARAP_13.05.2021_00h00	0.0780408	1	0.0780408	1	[3, 4]	Group004	9.375	3	[DDR2, LEPR, POR]
GO:0099528	G protein-coupled neurotransmitter receptor activity	GO_BiologicalProcess-EBI-UniProt-GOA-ACAP-ARAP_13.05.2021_00h00	0.00420811	1	0.00420811	0.980489	[5, 6, 7]	Group005	27.2727	3	[CHRM3, GABBR1, GRM1]
GO:0099563	modification of synaptic structure	GO_BiologicalProcess-EBI-UniProt-GOA-ACAP-ARAP_13.05.2021_00h00	0.0341975	1	0.0341975	1	[6]	Group006	13.0435	3	[CYFIP1, REST, RHOA]
GO:0120163	negative regulation of cold-induced thermogenesis	GO_BiologicalProcess-EBI-UniProt-GOA-ACAP-ARAP_13.05.2021_00h00	0.198804	1	0.198804	1	[3, 4, 5, 6, 7, 8]	Group007	6.12245	3	[DOCK7, NPRL3, TLR4]
GO:1900449	regulation of glutamate receptor signaling pathway	GO_BiologicalProcess-EBI-UniProt-GOA-ACAP-ARAP_13.05.2021_00h00	0.000573723	0.536431	0.000573723	0.174412	[4, 5, 6, 7]	Group008	50	3	[FRRS1L, PRNP, SHANK3]
GO:0005246	calcium channel regulator activity	GO_BiologicalProcess-EBI-UniProt-GOA-ACAP-ARAP_13.05.2021_00h00	0.16713	1	0.16713	1	[7, 8, 9, 10, 11, 12]	Group009	6.66667	3	[NRXN1, PRKCB, STX1A]
GO:1901998	toxin transport	GO_BiologicalProcess-EBI-UniProt-GOA-ACAP-ARAP_13.05.2021_00h00	0.159459	1	0.159459	1	[4]	Group010	6.81818	3	[ADAM10, DNM1, SLC22A1]
GO:0030374	nuclear receptor coactivator activity	GO_BiologicalProcess-EBI-UniProt-GOA-ACAP-ARAP_13.05.2021_00h00	0.153026	1	0.153026	1	[8, 9, 10, 11, 12, 13, 14]	Group011	6.06061	4	[CYFIP1, FGF13, MED12, PRKCB]
GO:0007190	activation of adenylate cyclase activity	GO_BiologicalProcess-EBI-UniProt-GOA-ACAP-ARAP_13.05.2021_00h00	0.182782	1	0.182782	1	[4]	Group012	6.38298	3	[ADCY9, RAF1, VIPR2]
GO:0007528	neuromuscular junction development	GO_BiologicalProcess-EBI-UniProt-GOA-ACAP-ARAP_13.05.2021_00h00	0.19075	1	0.19075	1	[6]	Group013	6.25	3	[APP, CACNB4, LMNB2]
GO:0009268	response to pH	GO_BiologicalProcess-EBI-UniProt-GOA-ACAP-ARAP_13.05.2021_00h00	0.0756224	1	0.0756224	1	[3]	Group014	7.84314	4	[ASIC1, CLCN7, GBA, KCNK4]
GO:0009311	oligosaccharide metabolic process	GO_BiologicalProcess-EBI-UniProt-GOA-ACAP-ARAP_13.05.2021_00h00	0.489567	1	0.489567	1	[4]	Group015	4.22535	3	[BRAF, SLC2A1, ST3GAL3]
GO:0009791	post-embryonic development	GO_BiologicalProcess-EBI-UniProt-GOA-ACAP-ARAP_13.05.2021_00h00	0.00483919	1	0.00483919	1	[2, 3, 4]	Group016	9.52381	8	[ALDH5A1, ATRX, CYP1A2, GABRG2, MECP2, MTOR, SCN9A, SZT2]
GO:0010259	multicellular organism aging	GO_BiologicalProcess-EBI-UniProt-GOA-ACAP-ARAP_13.05.2021_00h00	0.109271	1	0.109271	1	[3, 4]	Group017	8.10811	3	[ATRX, GBA, SLC1A2]
GO:0010737	protein kinase A signaling	GO_BiologicalProcess-EBI-UniProt-GOA-ACAP-ARAP_13.05.2021_00h00	0.19075	1	0.19075	1	[4, 5, 6]	Group018	6.25	3	[ADGRV1, GAL, NRXN1]
GO:0014014	negative regulation of gliogenesis	GO_BiologicalProcess-EBI-UniProt-GOA-ACAP-ARAP_13.05.2021_00h00	0.1519	1	0.1519	1	[5, 6, 7, 8, 9, 10]	Group019	6.97674	3	[F2, IDH2, NF1]
GO:0014821	phasic smooth muscle contraction	GO_BiologicalProcess-EBI-UniProt-GOA-ACAP-ARAP_13.05.2021_00h00	0.0341975	1	0.0341975	1	[6]	Group020	13.0435	3	[DRD2, HTR1D, PTGER3]
GO:0015695	organic cation transport	GO_BiologicalProcess-EBI-UniProt-GOA-ACAP-ARAP_13.05.2021_00h00	0.0233153	1	0.0233153	1	[5, 6]	Group021	11.4286	4	[CHRNA3, RALBP1, SLC22A1, SLC22A4]
GO:0015705	iodide transport	GO_BiologicalProcess-EBI-UniProt-GOA-ACAP-ARAP_13.05.2021_00h00	0.000980603	0.874698	0.000980603	0.281433	[7]	Group022	42.8571	3	[KCNQ1, MTOR, SLC26A4]
GO:0016601	Rac protein signal transduction	GO_BiologicalProcess-EBI-UniProt-GOA-ACAP-ARAP_13.05.2021_00h00	0.1519	1	0.1519	1	[6, 7, 8]	Group023	6.97674	3	[CYFIP1, GABARAP, KRAS]
GO:0017145	stem cell division	GO_BiologicalProcess-EBI-UniProt-GOA-ACAP-ARAP_13.05.2021_00h00	0.0900061	1	0.0900061	1	[3]	Group024	8.82353	3	[CDKN2A, GNL3, PAFAH1B1]
GO:0033590	response to cobalamin	GO_BiologicalProcess-EBI-UniProt-GOA-ACAP-ARAP_13.05.2021_00h00	0.000120303	0.132453	0.000120303	0.043309	[5, 7]	Group025	75	3	[CD40, CYTB, EGFR]
GO:0018198	peptidyl-cysteine modification	GO_BiologicalProcess-EBI-UniProt-GOA-ACAP-ARAP_13.05.2021_00h00	0.198804	1	0.198804	1	[7, 8]	Group026	6.12245	3	[NOS2, OXR1, ZDHHC9]
GO:0034063	stress granule assembly	GO_BiologicalProcess-EBI-UniProt-GOA-ACAP-ARAP_13.05.2021_00h00	0.0468748	1	0.0468748	1	[6]	Group027	11.5385	3	[ATXN2, DYNC1H1, PRKAA1]
GO:0034349	glial cell apoptotic process	GO_BiologicalProcess-EBI-UniProt-GOA-ACAP-ARAP_13.05.2021_00h00	0.0176809	1	0.0176809	1	[5]	Group028	16.6667	3	[CCL2, PRKCD, TNFRSF21]
GO:0035136	forelimb morphogenesis	GO_BiologicalProcess-EBI-UniProt-GOA-ACAP-ARAP_13.05.2021_00h00	0.122917	1	0.122917	1	[5, 6, 7]	Group029	7.69231	3	[ATRX, CACNA1C, LNPK]
GO:0035690	cellular response to drug	GO_BiologicalProcess-EBI-UniProt-GOA-ACAP-ARAP_13.05.2021_00h00	7.27606e-10	1.21219e-06	7.27606e-10	4.05276e-07	[4]	Group030	21.9178	16	[ABCC2, BRAF, CAD, CERS1, EGFR, HMGA2, HTR1B, KCNC1, KCNH2, KCNQ1, MEF2C, NFE2L2, NOS2, PRKAA1, PRNP, REST]
GO:0042415	norepinephrine metabolic process	GO_BiologicalProcess-EBI-UniProt-GOA-ACAP-ARAP_13.05.2021_00h00	0.00865493	1	0.00865493	1	[7, 8]	Group031	21.4286	3	[AKR1B1, DBH, PRKN]
GO:0042698	ovulation cycle	GO_BiologicalProcess-EBI-UniProt-GOA-ACAP-ARAP_13.05.2021_00h00	0.308007	1	0.308007	1	[2, 3, 4]	Group032	5.19481	4	[CLU, EGFR, OPRM1, TIMP4]
GO:0043462	regulation of ATPase activity	GO_BiologicalProcess-EBI-UniProt-GOA-ACAP-ARAP_13.05.2021_00h00	0.320488	1	0.320488	1	[3]	Group033	5	4	[CASR, HNRNPU, MYH6, TSC1]
GO:0043627	response to estrogen	GO_BiologicalProcess-EBI-UniProt-GOA-ACAP-ARAP_13.05.2021_00h00	0.000142828	0.15454	0.000142828	0.0502754	[4, 5]	Group034	11.9565	11	[ABCC2, AKR1B1, COMT, CYFIP1, CYP27B1, GAL, GBA, GLI3, GSTM3, PPARG, TPH2]
GO:0046685	response to arsenic-containing substance	GO_BiologicalProcess-EBI-UniProt-GOA-ACAP-ARAP_13.05.2021_00h00	0.0962584	1	0.0962584	1	[3]	Group035	8.57143	3	[ABCC2, CYP1A1, PTEN]
GO:0048013	ephrin receptor signaling pathway	GO_BiologicalProcess-EBI-UniProt-GOA-ACAP-ARAP_13.05.2021_00h00	0.0753907	1	0.0753907	1	[6, 7, 8]	Group036	6.38298	6	[DNM1, GRIN2B, MMP9, PAK3, RHOA, SYNGAP1]
GO:0048483	autonomic nervous system development	GO_BiologicalProcess-EBI-UniProt-GOA-ACAP-ARAP_13.05.2021_00h00	0.215144	1	0.215144	1	[4, 5, 6]	Group037	5.88235	3	[ARX, NF1, PHOX2B]
GO:0021846	cell proliferation in forebrain	GO_BiologicalProcess-EBI-UniProt-GOA-ACAP-ARAP_13.05.2021_00h00	0.0515456	1	0.0515456	1	[4, 6, 7, 8, 9]	Group038	11.1111	3	[ARX, DOCK7, GLI3]
GO:0050909	sensory perception of taste	GO_BiologicalProcess-EBI-UniProt-GOA-ACAP-ARAP_13.05.2021_00h00	0.489567	1	0.489567	1	[6]	Group039	4.22535	3	[ASIC1, CALHM1, CD36]
GO:0051291	protein heterooligomerization	GO_BiologicalProcess-EBI-UniProt-GOA-ACAP-ARAP_13.05.2021_00h00	0.0515456	1	0.0515456	1	[7]	Group040	11.1111	3	[CALHM1, GRIN2B, SYT1]
GO:0051602	response to electrical stimulus	GO_BiologicalProcess-EBI-UniProt-GOA-ACAP-ARAP_13.05.2021_00h00	2.21008e-05	0.0272503	2.21008e-05	0.00897292	[3]	Group041	18	9	[CACNA1A, CYFIP1, EEF1A2, GRM1, KCNJ3, MED12, PTEN, REST, SOD2]
GO:0071257	cellular response to electrical stimulus	GO_BiologicalProcess-EBI-UniProt-GOA-ACAP-ARAP_13.05.2021_00h00	0.000748903	0.688242	2.21008e-05	0.00897292	[4, 5]	Group041	28.5714	4	[CACNA1A, GRM1, PTEN, REST]
GO:0034612	response to tumor necrosis factor	GO_BiologicalProcess-EBI-UniProt-GOA-ACAP-ARAP_13.05.2021_00h00	0.0157924	1	0.0157924	1	[5]	Group042	5.68862	19	[ABCC2, ADAM10, AKT1, ASAH1, CASP8, CCL2, CD40, CD40LG, FAS, GBA, GSS, KCNJ11, NFE2L2, PRKN, PRNP, PTGS2, RORA, TNF, TNFRSF21]
GO:0071356	cellular response to tumor necrosis factor	GO_BiologicalProcess-EBI-UniProt-GOA-ACAP-ARAP_13.05.2021_00h00	0.0950086	1	0.0157924	1	[6]	Group042	4.88599	15	[ABCC2, AKT1, ASAH1, CASP8, CCL2, CD40, CD40LG, FAS, GBA, KCNJ11, NFE2L2, PRKN, RORA, TNF, TNFRSF21]
GO:0070542	response to fatty acid	GO_BiologicalProcess-EBI-UniProt-GOA-ACAP-ARAP_13.05.2021_00h00	0.00629487	1	0.00629487	1	[4, 5]	Group043	10	7	[BAD, CAT, CD36, CPS1, IRS1, KCNK4, PTGS2]
GO:0071398	cellular response to fatty acid	GO_BiologicalProcess-EBI-UniProt-GOA-ACAP-ARAP_13.05.2021_00h00	0.137145	1	0.00629487	1	[5, 6]	Group043	7.31707	3	[CPS1, IRS1, KCNK4]
GO:0033194	response to hydroperoxide	GO_BiologicalProcess-EBI-UniProt-GOA-ACAP-ARAP_13.05.2021_00h00	4.53199e-05	0.0529789	4.53199e-05	0.0174935	[4]	Group044	27.2727	6	[CD36, CLU, GPX1, OXR1, PRKCD, SP1]
GO:0071447	cellular response to hydroperoxide	GO_BiologicalProcess-EBI-UniProt-GOA-ACAP-ARAP_13.05.2021_00h00	0.00153244	1	4.53199e-05	0.0174935	[5, 6]	Group044	37.5	3	[CD36, OXR1, PRKCD]
GO:0071875	adrenergic receptor signaling pathway	GO_BiologicalProcess-EBI-UniProt-GOA-ACAP-ARAP_13.05.2021_00h00	0.0668345	1	0.0668345	1	[4, 5, 6]	Group045	10	3	[ADCY9, DRD2, RAPGEF2]
GO:0071880	adenylate cyclase-activating adrenergic receptor signaling pathway	GO_BiologicalProcess-EBI-UniProt-GOA-ACAP-ARAP_13.05.2021_00h00	0.042424	1	0.0668345	1	[5, 6, 7, 8]	Group045	12	3	[ADCY9, DRD2, RAPGEF2]
GO:0071941	nitrogen cycle metabolic process	GO_BiologicalProcess-EBI-UniProt-GOA-ACAP-ARAP_13.05.2021_00h00	0.0127099	1	0.0127099	1	[3]	Group046	18.75	3	[CPS1, CYP2C9, NAGS]
GO:0019627	urea metabolic process	GO_BiologicalProcess-EBI-UniProt-GOA-ACAP-ARAP_13.05.2021_00h00	0.0127099	1	0.0127099	1	[3, 4, 5]	Group046	18.75	3	[CPS1, CYP2C9, NAGS]
GO:0019227	neuronal action potential propagation	GO_BiologicalProcess-EBI-UniProt-GOA-ACAP-ARAP_13.05.2021_00h00	0.000573723	0.536431	0.000573723	0.174412	[4, 5, 6]	Group047	50	3	[CLCN1, NTRK2, SCN1B]
GO:0098870	action potential propagation	GO_BiologicalProcess-EBI-UniProt-GOA-ACAP-ARAP_13.05.2021_00h00	0.000573723	0.536431	0.000573723	0.174412	[5]	Group047	50	3	[CLCN1, NTRK2, SCN1B]
GO:0051969	regulation of transmission of nerve impulse	GO_BiologicalProcess-EBI-UniProt-GOA-ACAP-ARAP_13.05.2021_00h00	0.0341975	1	0.0341975	1	[3, 4, 5, 6]	Group048	13.0435	3	[FGF12, FMR1, GBA]
GO:0098908	regulation of neuronal action potential	GO_BiologicalProcess-EBI-UniProt-GOA-ACAP-ARAP_13.05.2021_00h00	0.00153244	1	0.0341975	1	[3, 4, 5, 6, 7]	Group048	37.5	3	[FGF12, FMR1, GBA]
GO:1990823	response to leukemia inhibitory factor	GO_BiologicalProcess-EBI-UniProt-GOA-ACAP-ARAP_13.05.2021_00h00	0.246681	1	0.246681	1	[5]	Group049	5	5	[EFHC2, HNRNPU, PAX6, PIGA, SHMT1]
GO:1990830	cellular response to leukemia inhibitory factor	GO_BiologicalProcess-EBI-UniProt-GOA-ACAP-ARAP_13.05.2021_00h00	0.242458	1	0.246681	1	[6]	Group049	5.05051	5	[EFHC2, HNRNPU, PAX6, PIGA, SHMT1]
GO:0006383	transcription by RNA polymerase III	GO_BiologicalProcess-EBI-UniProt-GOA-ACAP-ARAP_13.05.2021_00h00	0.215144	1	0.215144	1	[6, 7, 8, 9, 10]	Group050	5.88235	3	[AKR1B1, MTOR, POLR3G]
GO:0006359	regulation of transcription by RNA polymerase III	GO_BiologicalProcess-EBI-UniProt-GOA-ACAP-ARAP_13.05.2021_00h00	0.042424	1	0.215144	1	[6, 7, 8, 9, 10, 11]	Group050	12	3	[AKR1B1, MTOR, POLR3G]
GO:0009225	nucleotide-sugar metabolic process	GO_BiologicalProcess-EBI-UniProt-GOA-ACAP-ARAP_13.05.2021_00h00	0.137145	1	0.137145	1	[4, 5, 6]	Group051	7.31707	3	[PMM2, UGDH, UGP2]
GO:0009226	nucleotide-sugar biosynthetic process	GO_BiologicalProcess-EBI-UniProt-GOA-ACAP-ARAP_13.05.2021_00h00	0.0381972	1	0.137145	1	[5, 6, 7]	Group051	12.5	3	[PMM2, UGDH, UGP2]
GO:0009266	response to temperature stimulus	GO_BiologicalProcess-EBI-UniProt-GOA-ACAP-ARAP_13.05.2021_00h00	4.39022e-05	0.0513656	4.39022e-05	0.0169902	[3]	Group052	8.4	21	[ABCC2, ADORA1, AKT1, ATXN3, CASP8, CLU, CYTB, GRIK2, HTR1B, HTR2A, IL1A, KCNK4, MICA, MTOR, PPARG, PRKAA1, PTGS2, SLC12A5, SLC25A27, SOD1, SOD2]
GO:0009408	response to heat	GO_BiologicalProcess-EBI-UniProt-GOA-ACAP-ARAP_13.05.2021_00h00	0.076308	1	4.39022e-05	0.0169902	[3, 4]	Group052	5.64972	10	[ABCC2, AKT1, ATXN3, CLU, CYTB, IL1A, MICA, MTOR, PTGS2, SOD1]
GO:0006577	amino-acid betaine metabolic process	GO_BiologicalProcess-EBI-UniProt-GOA-ACAP-ARAP_13.05.2021_00h00	0.00376116	1	0.00376116	0.898917	[4, 5]	Group053	19.0476	4	[ALDH7A1, POR, SHMT1, SLC22A4]
GO:0009437	carnitine metabolic process	GO_BiologicalProcess-EBI-UniProt-GOA-ACAP-ARAP_13.05.2021_00h00	0.0127099	1	0.00376116	0.898917	[5, 6]	Group053	18.75	3	[POR, SHMT1, SLC22A4]
GO:0009698	phenylpropanoid metabolic process	GO_BiologicalProcess-EBI-UniProt-GOA-ACAP-ARAP_13.05.2021_00h00	0.000173681	0.184102	0.000173681	0.0595725	[3, 4]	Group054	40	4	[CYP1A1, CYP2A6, CYP2D6, UGT1A8]
GO:0009804	coumarin metabolic process	GO_BiologicalProcess-EBI-UniProt-GOA-ACAP-ARAP_13.05.2021_00h00	0.000173681	0.184102	0.000173681	0.0595725	[4, 5]	Group054	40	4	[CYP1A1, CYP2A6, CYP2D6, UGT1A8]
GO:0010212	response to ionizing radiation	GO_BiologicalProcess-EBI-UniProt-GOA-ACAP-ARAP_13.05.2021_00h00	0.181024	1	0.181024	1	[4]	Group055	4.84848	8	[ATRX, CLOCK, CYP2R1, GPX1, HMGA2, POLG, PRKAA1, TGFB1]
GO:0010332	response to gamma radiation	GO_BiologicalProcess-EBI-UniProt-GOA-ACAP-ARAP_13.05.2021_00h00	0.434521	1	0.181024	1	[5]	Group055	5.08475	3	[GPX1, POLG, PRKAA1]
GO:0043225	ATPase-coupled inorganic anion transmembrane transporter activity	GO_BiologicalProcess-EBI-UniProt-GOA-ACAP-ARAP_13.05.2021_00h00	0.000135597	0.147394	0.000135597	0.048137	[6, 7, 8, 9]	Group056	29.4118	5	[CLCN6, CLCN7, SLC12A5, SLC1A1, SLC26A4]
GO:0015108	chloride transmembrane transporter activity	GO_BiologicalProcess-EBI-UniProt-GOA-ACAP-ARAP_13.05.2021_00h00	0.000135597	0.147394	0.000135597	0.048137	[7, 8, 9, 10]	Group056	29.4118	5	[CLCN6, CLCN7, SLC12A5, SLC1A1, SLC26A4]
GO:0046470	phosphatidylcholine metabolic process	GO_BiologicalProcess-EBI-UniProt-GOA-ACAP-ARAP_13.05.2021_00h00	0.547503	1	0.599814	1	[4, 6, 7]	Group057	4.16667	4	[ACHE, MBOAT7, MECP2, STARD7]
GO:0021591	ventricular system development	GO_BiologicalProcess-EBI-UniProt-GOA-ACAP-ARAP_13.05.2021_00h00	0.0723399	1	0.599814	1	[4, 5, 6, 7, 8]	Group057	9.67742	3	[MBOAT7, MECP2, RAPGEF2]
GO:0007020	microtubule nucleation	GO_BiologicalProcess-EBI-UniProt-GOA-ACAP-ARAP_13.05.2021_00h00	0.0900061	1	0.369291	1	[4, 6, 7, 9]	Group058	8.82353	3	[MECP2, NDE1, TUBGCP5]
GO:0046785	microtubule polymerization	GO_BiologicalProcess-EBI-UniProt-GOA-ACAP-ARAP_13.05.2021_00h00	0.369291	1	0.369291	1	[5, 8]	Group058	4.44444	4	[FGF13, MECP2, NDE1, TUBGCP5]
GO:0050953	sensory perception of light stimulus	GO_BiologicalProcess-EBI-UniProt-GOA-ACAP-ARAP_13.05.2021_00h00	0.194875	1	0.194875	1	[5]	Group059	4.52675	11	[ABCC6, ADGRV1, ATXN7, CHRNB2, CLN8, GABRR2, KCNJ10, LMNB2, MED12, PAX6, RORB]
GO:0007601	visual perception	GO_BiologicalProcess-EBI-UniProt-GOA-ACAP-ARAP_13.05.2021_00h00	0.189908	1	0.194875	1	[6]	Group059	4.58333	11	[ABCC6, ADGRV1, ATXN7, CHRNB2, CLN8, GABRR2, KCNJ10, LMNB2, MED12, PAX6, RORB]
GO:0032204	regulation of telomere maintenance	GO_BiologicalProcess-EBI-UniProt-GOA-ACAP-ARAP_13.05.2021_00h00	0.35367	1	0.640795	1	[3, 5, 6, 7, 8]	Group060	4.5977	4	[ATRX, GNL3, HNRNPU, SMG6]
GO:0034502	protein localization to chromosome	GO_BiologicalProcess-EBI-UniProt-GOA-ACAP-ARAP_13.05.2021_00h00	0.555561	1	0.640795	1	[6]	Group060	4.0404	4	[ATRX, GNL3, TERT, TPP1]
GO:0070198	protein localization to chromosome, telomeric region	GO_BiologicalProcess-EBI-UniProt-GOA-ACAP-ARAP_13.05.2021_00h00	0.0172308	1	0.640795	1	[7]	Group060	12.5	4	[ATRX, GNL3, TERT, TPP1]
GO:0070509	calcium ion import	GO_BiologicalProcess-EBI-UniProt-GOA-ACAP-ARAP_13.05.2021_00h00	6.53952e-06	0.00852753	1.97463e-08	1.02878e-05	[8]	Group061	13.9785	13	[AKT1, CACNA1A, CACNA1C, CACNA1D, CACNA1E, CACNA1G, CACNA1I, CASR, CCL2, CLU, MED12, PRNP, TRPC4]
GO:0090279	regulation of calcium ion import	GO_BiologicalProcess-EBI-UniProt-GOA-ACAP-ARAP_13.05.2021_00h00	0.0485936	1	1.97463e-08	1.02878e-05	[7, 8, 9]	Group061	9.09091	4	[AKT1, CASR, CCL2, PRNP]
GO:0005245	voltage-gated calcium channel activity	GO_BiologicalProcess-EBI-UniProt-GOA-ACAP-ARAP_13.05.2021_00h00	1.46812e-07	0.000220805	1.97463e-08	1.02878e-05	[7, 8, 9, 10, 11, 12]	Group061	17.7215	14	[CACNA1A, CACNA1C, CACNA1D, CACNA1E, CACNA1G, CACNA1I, CACNB4, CACNG3, CALHM1, DRD2, DRD4, FMR1, HTR1B, OPRM1]
GO:0038024	cargo receptor activity	GO_BiologicalProcess-EBI-UniProt-GOA-ACAP-ARAP_13.05.2021_00h00	0.020668	1	0.00221205	0.564073	[4, 6]	Group062	7.95455	7	[AGER, APP, CD36, INSR, ITGB3, PPARG, SCARB2]
GO:0005044	scavenger receptor activity	GO_BiologicalProcess-EBI-UniProt-GOA-ACAP-ARAP_13.05.2021_00h00	0.182782	1	0.00221205	0.564073	[5, 7]	Group062	6.38298	3	[AGER, CD36, SCARB2]
GO:0032735	positive regulation of interleukin-12 production	GO_BiologicalProcess-EBI-UniProt-GOA-ACAP-ARAP_13.05.2021_00h00	0.00164712	1	0.00221205	0.564073	[4, 5, 6, 7, 8]	Group062	14.6341	6	[AGER, CD36, CD40, CD40LG, PLCB1, TLR4]
GO:0043393	regulation of protein binding	GO_BiologicalProcess-EBI-UniProt-GOA-ACAP-ARAP_13.05.2021_00h00	0.145886	1	0.0361935	1	[4]	Group063	5.02513	10	[AKT1, APOE, APP, BDNF, IL10, MMP9, PRKCD, PRKN, RAPGEF2, TERT]
GO:1900120	regulation of receptor binding	GO_BiologicalProcess-EBI-UniProt-GOA-ACAP-ARAP_13.05.2021_00h00	0.0304277	1	0.0361935	1	[5]	Group063	13.6364	3	[BDNF, IL10, MMP9]
GO:1904707	positive regulation of vascular associated smooth muscle cell proliferation	GO_BiologicalProcess-EBI-UniProt-GOA-ACAP-ARAP_13.05.2021_00h00	0.000946811	0.848342	0.0361935	1	[5, 6, 7]	Group063	16.2162	6	[FGF13, HTR1B, IL10, MMP9, TERT, TNF]
GO:0031532	actin cytoskeleton reorganization	GO_BiologicalProcess-EBI-UniProt-GOA-ACAP-ARAP_13.05.2021_00h00	0.171903	1	0.102639	1	[4, 7]	Group064	5.30973	6	[ABL2, CLU, FLNA, PHACTR1, RHOA, TGFB1]
GO:2000249	regulation of actin cytoskeleton reorganization	GO_BiologicalProcess-EBI-UniProt-GOA-ACAP-ARAP_13.05.2021_00h00	0.159459	1	0.102639	1	[5, 6, 7, 8]	Group064	6.81818	3	[ABL2, CLU, TGFB1]
GO:0097028	dendritic cell differentiation	GO_BiologicalProcess-EBI-UniProt-GOA-ACAP-ARAP_13.05.2021_00h00	0.02149	1	0.102639	1	[6, 7, 8, 9, 10]	Group064	9.80392	5	[AGER, CLU, HLA-B, IL4, TGFB1]
GO:0001764	neuron migration	GO_BiologicalProcess-EBI-UniProt-GOA-ACAP-ARAP_13.05.2021_00h00	3.03226e-07	0.000444529	3.03226e-07	0.000146458	[4, 5, 6, 7, 8]	Group065	11.976	20	[ARX, CDKL5, CNTN2, DCX, DRD2, FGF13, FGFR1, FLNA, FOXG1, MEF2C, NDE1, NRG1, NTRK2, PAFAH1B1, PAX6, PHACTR1, PHOX2B, RAPGEF2, RELN, UNC5D]
GO:2001222	regulation of neuron migration	GO_BiologicalProcess-EBI-UniProt-GOA-ACAP-ARAP_13.05.2021_00h00	0.00211824	1	3.03226e-07	0.000146458	[5, 6, 7, 8, 9]	Group065	13.9535	6	[FLNA, NRG1, PHACTR1, RAPGEF2, RELN, UNC5D]
GO:2001224	positive regulation of neuron migration	GO_BiologicalProcess-EBI-UniProt-GOA-ACAP-ARAP_13.05.2021_00h00	0.0150794	1	3.03226e-07	0.000146458	[5, 6, 7, 8, 9, 10]	Group065	17.6471	3	[FLNA, RAPGEF2, RELN]
GO:0006884	cell volume homeostasis	GO_BiologicalProcess-EBI-UniProt-GOA-ACAP-ARAP_13.05.2021_00h00	0.000501633	0.478558	3.02854e-06	0.00135376	[3, 5, 6]	Group066	18.1818	6	[AQP4, CLCN3, CLCN6, KCNMA1, SHANK3, SLC12A5]
GO:0008361	regulation of cell size	GO_BiologicalProcess-EBI-UniProt-GOA-ACAP-ARAP_13.05.2021_00h00	3.02854e-06	0.0040643	3.02854e-06	0.00135376	[5]	Group066	10.3627	20	[AKT3, APOE, AQP4, BDNF, CDKL5, CLCN3, CLCN6, CLN8, CYFIP1, FGF13, KCNMA1, MTOR, PAFAH1B1, PTEN, RHOA, RTN4R, SEMA6B, SHANK3, SLC12A5, TSC1]
GO:0045794	negative regulation of cell volume	GO_BiologicalProcess-EBI-UniProt-GOA-ACAP-ARAP_13.05.2021_00h00	0.000293721	0.297833	3.02854e-06	0.00135376	[4, 6, 7]	Group066	60	3	[CLCN3, KCNMA1, SHANK3]
GO:0035567	non-canonical Wnt signaling pathway	GO_BiologicalProcess-EBI-UniProt-GOA-ACAP-ARAP_13.05.2021_00h00	0.16406	1	0.0712041	1	[5, 6, 7, 8]	Group067	5.06329	8	[GNAO1, MED12, PLCB1, PPP3CA, PRICKLE1, RHOA, RORA, TNRC6A]
GO:0099170	postsynaptic modulation of chemical synaptic transmission	GO_BiologicalProcess-EBI-UniProt-GOA-ACAP-ARAP_13.05.2021_00h00	0.00129528	1	0.0712041	1	[5, 6, 7, 8, 9]	Group067	25	4	[CYFIP1, DRD2, PLCB1, PPP3CA]
GO:0007223	Wnt signaling pathway, calcium modulating pathway	GO_BiologicalProcess-EBI-UniProt-GOA-ACAP-ARAP_13.05.2021_00h00	0.00978168	1	0.0712041	1	[6, 7, 8, 9]	Group067	11.9048	5	[GNAO1, PLCB1, PPP3CA, RORA, TNRC6A]
GO:0008038	neuron recognition	GO_BiologicalProcess-EBI-UniProt-GOA-ACAP-ARAP_13.05.2021_00h00	0.0231825	1	1.40041e-05	0.00581169	[3, 5, 6, 8, 9, 10]	Group068	9.61539	5	[APP, CNTN2, CNTNAP2, FOXG1, TNFRSF21]
GO:0042551	neuron maturation	GO_BiologicalProcess-EBI-UniProt-GOA-ACAP-ARAP_13.05.2021_00h00	1.30704e-05	0.016521	1.40041e-05	0.00581169	[4, 5, 6, 8, 9, 10]	Group068	19.1489	9	[ACTL6B, APP, C3, CNTN2, CNTNAP2, LGI4, MECP2, MED12, MTOR]
GO:0045665	negative regulation of neuron differentiation	GO_BiologicalProcess-EBI-UniProt-GOA-ACAP-ARAP_13.05.2021_00h00	0.000407175	0.395367	1.40041e-05	0.00581169	[4, 5, 6, 7, 8, 9, 10]	Group068	12.5	9	[APP, CNTN2, FOXG1, GLI3, PAX6, PHOX2B, REST, RHOA, SLC6A4]
GO:0046434	organophosphate catabolic process	GO_BiologicalProcess-EBI-UniProt-GOA-ACAP-ARAP_13.05.2021_00h00	0.168568	1	0.13938	1	[4, 5]	Group069	5	8	[ABHD12, GPX1, IDH1, ITPA, PDE7B, PRKCD, PTEN, SYNJ1]
GO:0009395	phospholipid catabolic process	GO_BiologicalProcess-EBI-UniProt-GOA-ACAP-ARAP_13.05.2021_00h00	0.231755	1	0.13938	1	[5, 6]	Group069	5.66038	3	[ABHD12, IDH1, PRKCD]
GO:1903725	regulation of phospholipid metabolic process	GO_BiologicalProcess-EBI-UniProt-GOA-ACAP-ARAP_13.05.2021_00h00	0.0389757	1	0.13938	1	[5, 6, 7]	Group069	9.7561	4	[HTR2A, HTR2C, IDH1, PRKCD]
GO:0010042	response to manganese ion	GO_BiologicalProcess-EBI-UniProt-GOA-ACAP-ARAP_13.05.2021_00h00	0.00448437	1	0.00615902	1	[5]	Group070	18.1818	4	[APP, PRKN, PTGS2, SOD2]
GO:0010288	response to lead ion	GO_BiologicalProcess-EBI-UniProt-GOA-ACAP-ARAP_13.05.2021_00h00	0.0108232	1	0.00615902	1	[5]	Group070	14.2857	4	[APP, CAT, PTGS2, SLC6A1]
GO:0004601	peroxidase activity	GO_BiologicalProcess-EBI-UniProt-GOA-ACAP-ARAP_13.05.2021_00h00	0.0531574	1	0.00615902	1	[5, 8]	Group070	7.69231	5	[CAT, GPX1, GSTK1, GSTT1, PTGS2]
GO:0031645	negative regulation of nervous system process	GO_BiologicalProcess-EBI-UniProt-GOA-ACAP-ARAP_13.05.2021_00h00	0.0304277	1	0.00265072	0.657378	[3, 4, 5, 6]	Group071	13.6364	3	[IL10, PTEN, TNFRSF21]
GO:1904706	negative regulation of vascular associated smooth muscle cell proliferation	GO_BiologicalProcess-EBI-UniProt-GOA-ACAP-ARAP_13.05.2021_00h00	0.000401833	0.391787	0.00265072	0.657378	[5, 6, 7]	Group071	23.8095	5	[IL10, MEF2C, PPARG, PTEN, SOD2]
GO:0001783	B cell apoptotic process	GO_BiologicalProcess-EBI-UniProt-GOA-ACAP-ARAP_13.05.2021_00h00	0.0268899	1	0.00265072	0.657378	[7]	Group071	14.2857	3	[IRS2, PTEN, TNFRSF21]
GO:0042752	regulation of circadian rhythm	GO_BiologicalProcess-EBI-UniProt-GOA-ACAP-ARAP_13.05.2021_00h00	2.1183e-06	0.00288301	1.92971e-05	0.00789251	[2, 3]	Group072	12.6984	16	[ADORA1, CHRNB2, CLOCK, DRD2, DRD4, HNF4A, KCNA2, MTOR, PER2, PER3, PPARG, PRKAA1, RORA, RORB, RORC, SIK1]
GO:0032922	circadian regulation of gene expression	GO_BiologicalProcess-EBI-UniProt-GOA-ACAP-ARAP_13.05.2021_00h00	0.00581874	1	1.92971e-05	0.00789251	[2, 3, 5, 6]	Group072	10.1449	7	[CLOCK, DRD2, HNRNPU, PER2, PER3, RORA, RORC]
GO:0009648	photoperiodism	GO_BiologicalProcess-EBI-UniProt-GOA-ACAP-ARAP_13.05.2021_00h00	0.021161	1	1.92971e-05	0.00789251	[5]	Group072	11.7647	4	[CLOCK, PER2, PER3, SIK1]
GO:0071383	cellular response to steroid hormone stimulus	GO_BiologicalProcess-EBI-UniProt-GOA-ACAP-ARAP_13.05.2021_00h00	0.0100772	1	0.0100772	1	[5, 6]	Group073	6.20155	16	[ABCC2, AKR1B1, ATP1A2, ATP1A3, CLOCK, EGFR, HMGA2, HNRNPU, REST, RHOA, TGFB1, UBA5, UGT1A1, UGT1A4, UGT1A6, UGT1A8]
GO:0033143	regulation of intracellular steroid hormone receptor signaling pathway	GO_BiologicalProcess-EBI-UniProt-GOA-ACAP-ARAP_13.05.2021_00h00	0.417109	1	0.0100772	1	[4, 5, 6, 7, 8, 9]	Group073	4.31034	5	[AKR1B1, CLOCK, HMGA2, RHOA, UBA5]
GO:0033144	negative regulation of intracellular steroid hormone receptor signaling pathway	GO_BiologicalProcess-EBI-UniProt-GOA-ACAP-ARAP_13.05.2021_00h00	0.122917	1	0.0100772	1	[4, 5, 6, 7, 8, 9, 10]	Group073	7.69231	3	[CLOCK, HMGA2, RHOA]
GO:0071316	cellular response to nicotine	GO_BiologicalProcess-EBI-UniProt-GOA-ACAP-ARAP_13.05.2021_00h00	0.00224522	1	0.00278356	0.681971	[4]	Group074	33.3333	3	[BAD, KCNJ11, TNF]
GO:1901654	response to ketone	GO_BiologicalProcess-EBI-UniProt-GOA-ACAP-ARAP_13.05.2021_00h00	0.00500601	1	0.00278356	0.681971	[4]	Group074	6.81818	15	[ABCB4, ABCC2, AKR1B1, AKT1, BAD, CACNA1A, CAD, CPS1, EGFR, GBA, KCNJ11, MED12, PPARG, PRKAA1, TGFB1]
GO:0033574	response to testosterone	GO_BiologicalProcess-EBI-UniProt-GOA-ACAP-ARAP_13.05.2021_00h00	0.0351368	1	0.00278356	0.681971	[5]	Group074	8.62069	5	[AKR1B1, BAD, CAD, GBA, KCNJ11]
GO:0046689	response to mercury ion	GO_BiologicalProcess-EBI-UniProt-GOA-ACAP-ARAP_13.05.2021_00h00	0.0105697	1	0.00886167	1	[5]	Group075	20	3	[ABCC2, CYTB, SLC1A1]
GO:0033762	response to glucagon	GO_BiologicalProcess-EBI-UniProt-GOA-ACAP-ARAP_13.05.2021_00h00	0.0420488	1	0.00886167	1	[5, 6, 7]	Group075	9.52381	4	[ABCC2, ADCY9, CPS1, CYTB]
GO:0071548	response to dexamethasone	GO_BiologicalProcess-EBI-UniProt-GOA-ACAP-ARAP_13.05.2021_00h00	0.0169018	1	0.00886167	1	[5, 7, 8]	Group075	10.4167	5	[ABCC2, CPS1, EGFR, GBA, TGFB1]
GO:0042743	hydrogen peroxide metabolic process	GO_BiologicalProcess-EBI-UniProt-GOA-ACAP-ARAP_13.05.2021_00h00	0.00104075	0.915858	0.000251401	0.0834651	[4]	Group076	12.1212	8	[CAT, CYP1A1, CYP1A2, EGFR, GPX1, HP, SOD1, SOD2]
GO:0042744	hydrogen peroxide catabolic process	GO_BiologicalProcess-EBI-UniProt-GOA-ACAP-ARAP_13.05.2021_00h00	0.122917	1	0.000251401	0.0834651	[4, 5]	Group076	7.69231	3	[CAT, GPX1, HP]
GO:0004601	peroxidase activity	GO_BiologicalProcess-EBI-UniProt-GOA-ACAP-ARAP_13.05.2021_00h00	0.0531574	1	0.000251401	0.0834651	[5, 8]	Group076	7.69231	5	[CAT, GPX1, GSTK1, GSTT1, PTGS2]
GO:0043244	regulation of protein-containing complex disassembly	GO_BiologicalProcess-EBI-UniProt-GOA-ACAP-ARAP_13.05.2021_00h00	0.130848	1	0.0247815	1	[4, 5, 6]	Group077	5.38462	7	[ATXN7, FGF13, GBA, INSR, PIK3CA, SPTAN1, TNF]
GO:0043243	positive regulation of protein-containing complex disassembly	GO_BiologicalProcess-EBI-UniProt-GOA-ACAP-ARAP_13.05.2021_00h00	0.102682	1	0.0247815	1	[4, 5, 6, 7]	Group077	8.33333	3	[GBA, INSR, TNF]
GO:0032715	negative regulation of interleukin-6 production	GO_BiologicalProcess-EBI-UniProt-GOA-ACAP-ARAP_13.05.2021_00h00	0.00335713	1	0.0247815	1	[4, 5, 6, 7, 8]	Group077	12.766	6	[GBA, IL10, IL6, SYT11, TLR4, TNF]
GO:0090288	negative regulation of cellular response to growth factor stimulus	GO_BiologicalProcess-EBI-UniProt-GOA-ACAP-ARAP_13.05.2021_00h00	0.413961	1	0.00568776	1	[3, 4, 5, 6, 7]	Group078	4.34783	5	[FGF13, IL4, NF1, NRG1, PPARG]
GO:0002673	regulation of acute inflammatory response	GO_BiologicalProcess-EBI-UniProt-GOA-ACAP-ARAP_13.05.2021_00h00	2.60981e-05	0.0318136	0.00568776	1	[5, 6, 7]	Group078	17.6471	9	[ADORA1, C3, IL1B, IL4, IL6, PPARG, PTGER3, PTGS2, TNF]
GO:0002674	negative regulation of acute inflammatory response	GO_BiologicalProcess-EBI-UniProt-GOA-ACAP-ARAP_13.05.2021_00h00	0.00696078	1	0.00568776	1	[5, 6, 7, 8]	Group078	23.0769	3	[ADORA1, IL4, PPARG]
GO:0044550	secondary metabolite biosynthetic process	GO_BiologicalProcess-EBI-UniProt-GOA-ACAP-ARAP_13.05.2021_00h00	0.0615302	1	0.00137623	0.381217	[3]	Group079	10.3448	3	[CYP1A2, RAPGEF2, ZEB2]
GO:0046148	pigment biosynthetic process	GO_BiologicalProcess-EBI-UniProt-GOA-ACAP-ARAP_13.05.2021_00h00	0.0829145	1	0.00137623	0.381217	[3]	Group079	6.75676	5	[ABCB6, ABCG2, RAPGEF2, SHMT1, ZEB2]
GO:0046189	phenol-containing compound biosynthetic process	GO_BiologicalProcess-EBI-UniProt-GOA-ACAP-ARAP_13.05.2021_00h00	0.00613008	1	0.00137623	0.381217	[5]	Group079	11.3208	6	[DBH, RAPGEF2, SLC6A3, TPH1, TPH2, ZEB2]
GO:0045104	intermediate filament cytoskeleton organization	GO_BiologicalProcess-EBI-UniProt-GOA-ACAP-ARAP_13.05.2021_00h00	0.231755	1	0.523604	1	[3, 6]	Group080	5.66038	3	[CLN8, RAF1, SOD1]
GO:0001895	retina homeostasis	GO_BiologicalProcess-EBI-UniProt-GOA-ACAP-ARAP_13.05.2021_00h00	0.200182	1	0.523604	1	[4, 6]	Group080	5.74713	5	[ADGRV1, CLCN3, CLN8, SLC2A1, SOD1]
GO:0048538	thymus development	GO_BiologicalProcess-EBI-UniProt-GOA-ACAP-ARAP_13.05.2021_00h00	0.206937	1	0.523604	1	[4, 5, 6, 7]	Group080	6	3	[BRAF, RAF1, SOD1]
GO:0097305	response to alcohol	GO_BiologicalProcess-EBI-UniProt-GOA-ACAP-ARAP_13.05.2021_00h00	4.86998e-09	7.87963e-06	4.86998e-09	2.6444e-06	[4]	Group081	10.7143	30	[ABAT, AKT1, BAD, CAD, CASP8, CAT, CHRNB2, CYP2E1, CYTB, DBH, DRD2, DRD4, GOT2, GRIN2A, GRIN2B, HTR1B, OPRM1, PPARG, PRKAA1, PTEN, RHOA, SETDB1, SLC6A3, SOD1, SOD2, TGFB1, UGT1A1, UGT1A4, UGT1A6, UGT1A8]
GO:0045471	response to ethanol	GO_BiologicalProcess-EBI-UniProt-GOA-ACAP-ARAP_13.05.2021_00h00	9.72853e-12	1.71028e-08	4.86998e-09	2.6444e-06	[5]	Group081	15.8537	26	[ABAT, BAD, CASP8, CAT, CHRNB2, CYP2E1, CYTB, DBH, DRD2, DRD4, GOT2, GRIN2A, GRIN2B, HTR1B, OPRM1, PRKAA1, PTEN, RHOA, SETDB1, SLC6A3, SOD1, SOD2, UGT1A1, UGT1A4, UGT1A6, UGT1A8]
GO:0071361	cellular response to ethanol	GO_BiologicalProcess-EBI-UniProt-GOA-ACAP-ARAP_13.05.2021_00h00	4.58725e-06	0.00607352	4.86998e-09	2.6444e-06	[6]	Group081	30.4348	7	[PRKAA1, PTEN, SOD2, UGT1A1, UGT1A4, UGT1A6, UGT1A8]
GO:0032689	negative regulation of interferon-gamma production	GO_BiologicalProcess-EBI-UniProt-GOA-ACAP-ARAP_13.05.2021_00h00	0.00883999	1	0.0513879	1	[4, 5, 6, 7, 8]	Group082	12.1951	5	[HLA-DRB1, IL10, INHA, PRNP, TLR4]
GO:0030183	B cell differentiation	GO_BiologicalProcess-EBI-UniProt-GOA-ACAP-ARAP_13.05.2021_00h00	0.147397	1	0.0513879	1	[5, 6, 7, 8, 9, 10, 11]	Group082	5.36913	8	[BAD, CD40LG, GNAO1, HLA-DQB1, IL10, IL4, IL6, INHA]
GO:0045577	regulation of B cell differentiation	GO_BiologicalProcess-EBI-UniProt-GOA-ACAP-ARAP_13.05.2021_00h00	0.0668345	1	0.0513879	1	[6, 7, 8, 9, 10, 11, 12]	Group082	10	3	[BAD, IL10, INHA]
GO:0045637	regulation of myeloid cell differentiation	GO_BiologicalProcess-EBI-UniProt-GOA-ACAP-ARAP_13.05.2021_00h00	0.0285106	1	0.0211951	1	[4, 5, 6, 7, 8, 9]	Group083	5.76923	15	[CASP8, HLA-DRB1, IL4, INHA, KAT2B, MEF2C, MTOR, P4HTM, PRKCB, RORA, SETD1A, TGFB1, TLR4, TNF, TNRC6A]
GO:0030219	megakaryocyte differentiation	GO_BiologicalProcess-EBI-UniProt-GOA-ACAP-ARAP_13.05.2021_00h00	0.250997	1	0.0211951	1	[5, 6, 7, 8, 9]	Group083	4.9505	5	[KAT2B, MEF2C, SETD1A, TNRC6A, UBA5]
GO:0045652	regulation of megakaryocyte differentiation	GO_BiologicalProcess-EBI-UniProt-GOA-ACAP-ARAP_13.05.2021_00h00	0.324902	1	0.0211951	1	[5, 6, 7, 8, 9, 10]	Group083	4.93827	4	[KAT2B, MEF2C, SETD1A, TNRC6A]
GO:0045664	regulation of neuron differentiation	GO_BiologicalProcess-EBI-UniProt-GOA-ACAP-ARAP_13.05.2021_00h00	0.000282746	0.287835	0.000282746	0.0927406	[4, 5, 7, 8, 9]	Group084	8.25243	17	[APP, BDNF, BIN1, CNTN2, FGFR1, FOXG1, GLI3, MED12, MEF2C, MTOR, PAX6, PHOX2B, PTEN, REST, RHOA, SLC6A4, YWHAG]
GO:0045665	negative regulation of neuron differentiation	GO_BiologicalProcess-EBI-UniProt-GOA-ACAP-ARAP_13.05.2021_00h00	0.000407175	0.395367	0.000282746	0.0927406	[4, 5, 6, 7, 8, 9, 10]	Group084	12.5	9	[APP, CNTN2, FOXG1, GLI3, PAX6, PHOX2B, REST, RHOA, SLC6A4]
GO:0045666	positive regulation of neuron differentiation	GO_BiologicalProcess-EBI-UniProt-GOA-ACAP-ARAP_13.05.2021_00h00	0.137802	1	0.000282746	0.0927406	[4, 5, 6, 7, 8, 9, 10]	Group084	5.94059	6	[FGFR1, FOXG1, MEF2C, PHOX2B, PTEN, REST]
GO:0007263	nitric oxide mediated signal transduction	GO_BiologicalProcess-EBI-UniProt-GOA-ACAP-ARAP_13.05.2021_00h00	0.0172308	1	0.0214887	1	[5, 6, 7]	Group085	12.5	4	[APOE, CD36, EGFR, NOS2]
GO:0019935	cyclic-nucleotide-mediated signaling	GO_BiologicalProcess-EBI-UniProt-GOA-ACAP-ARAP_13.05.2021_00h00	0.0474178	1	0.0214887	1	[5, 6, 7]	Group085	6.66667	7	[APOE, CD36, GAL, HTR2C, NPRL2, PDE7B, RAPGEF2]
GO:0019934	cGMP-mediated signaling	GO_BiologicalProcess-EBI-UniProt-GOA-ACAP-ARAP_13.05.2021_00h00	0.0233153	1	0.0214887	1	[6, 7, 8]	Group085	11.4286	4	[APOE, CD36, HTR2C, NPRL2]
GO:0048168	regulation of neuronal synaptic plasticity	GO_BiologicalProcess-EBI-UniProt-GOA-ACAP-ARAP_13.05.2021_00h00	3.59534e-05	0.0428924	1.9318e-06	0.00087124	[4, 6, 7, 8, 9, 10]	Group086	16.9811	9	[APOE, APP, CNTN2, DRD2, GRIK2, KCNJ10, KRAS, SHANK3, SYNGAP1]
GO:1900273	positive regulation of long-term synaptic potentiation	GO_BiologicalProcess-EBI-UniProt-GOA-ACAP-ARAP_13.05.2021_00h00	9.92769e-05	0.110396	1.9318e-06	0.00087124	[4, 5, 6, 7, 8, 9, 10, 11, 12]	Group086	24	6	[APP, CHRFAM7A, CHRNA7, DRD2, RELN, SHANK3]
GO:0048169	regulation of long-term neuronal synaptic plasticity	GO_BiologicalProcess-EBI-UniProt-GOA-ACAP-ARAP_13.05.2021_00h00	1.13397e-05	0.0144467	1.9318e-06	0.00087124	[5, 7, 8, 9, 10, 11]	Group086	26.9231	7	[APP, DRD2, GRIK2, KCNJ10, KRAS, SHANK3, SYNGAP1]
GO:0001776	leukocyte homeostasis	GO_BiologicalProcess-EBI-UniProt-GOA-ACAP-ARAP_13.05.2021_00h00	0.226553	1	0.0654322	1	[2, 5]	Group087	5.26316	5	[FAS, IL6, MEF2C, MTHFD1, TGFB1]
GO:0002262	myeloid cell homeostasis	GO_BiologicalProcess-EBI-UniProt-GOA-ACAP-ARAP_13.05.2021_00h00	0.380785	1	0.0654322	1	[2, 5]	Group087	4.11765	7	[IL6, INHA, MTHFD1, P4HTM, RHAG, SOD1, UBA5]
GO:0048872	homeostasis of number of cells	GO_BiologicalProcess-EBI-UniProt-GOA-ACAP-ARAP_13.05.2021_00h00	0.0654322	1	0.0654322	1	[4]	Group087	5.01672	15	[AKT3, CFH, FAS, GBA, IL6, INHA, KRAS, MEF2C, MTHFD1, NBEA, P4HTM, RHAG, SOD1, TGFB1, UBA5]
GO:0001964	startle response	GO_BiologicalProcess-EBI-UniProt-GOA-ACAP-ARAP_13.05.2021_00h00	1.12806e-07	0.000170901	1.97463e-08	1.02878e-05	[3, 5]	Group088	32.1429	9	[DRD2, GRIN2A, GRIN2D, KCNA1, MECP2, NRXN1, PRKN, PTEN, SLC6A3]
GO:0050905	neuromuscular process	GO_BiologicalProcess-EBI-UniProt-GOA-ACAP-ARAP_13.05.2021_00h00	1.97463e-08	3.12189e-05	1.97463e-08	1.02878e-05	[4]	Group088	13.4615	21	[AARS1, APP, CLN8, DRD2, FGF12, GBA, GRIN2A, GRIN2D, KCNA1, KCNQ1, MECP2, MTOR, NRXN1, PAFAH1B1, PRKN, PTEN, RBFOX1, SHANK3, SLC6A3, TPP1, UBA5]
GO:0050885	neuromuscular process controlling balance	GO_BiologicalProcess-EBI-UniProt-GOA-ACAP-ARAP_13.05.2021_00h00	0.000261942	0.268229	1.97463e-08	1.02878e-05	[5]	Group088	14.8148	8	[AARS1, APP, CLN8, NRXN1, PAFAH1B1, RBFOX1, SHANK3, TPP1]
GO:0006740	NADPH regeneration	GO_BiologicalProcess-EBI-UniProt-GOA-ACAP-ARAP_13.05.2021_00h00	0.0341975	1	0.131568	1	[3, 4]	Group089	13.0435	3	[DDR2, IDH1, PHACTR1]
GO:0046365	monosaccharide catabolic process	GO_BiologicalProcess-EBI-UniProt-GOA-ACAP-ARAP_13.05.2021_00h00	0.287004	1	0.131568	1	[4, 5]	Group089	5.6338	4	[BAD, GLYCTK, PHACTR1, SLC25A12]
GO:0051156	glucose 6-phosphate metabolic process	GO_BiologicalProcess-EBI-UniProt-GOA-ACAP-ARAP_13.05.2021_00h00	0.215144	1	0.131568	1	[4, 5]	Group089	5.88235	3	[BAD, DDR2, PHACTR1]
GO:0021952	central nervous system projection neuron axonogenesis	GO_BiologicalProcess-EBI-UniProt-GOA-ACAP-ARAP_13.05.2021_00h00	0.00136462	1	0.00676031	1	[7, 8, 9, 10, 11, 12, 13, 14]	Group090	18.5185	5	[CHRNB2, DCX, PAFAH1B1, SCN1B, SZT2]
GO:0022038	corpus callosum development	GO_BiologicalProcess-EBI-UniProt-GOA-ACAP-ARAP_13.05.2021_00h00	0.00865493	1	0.00676031	1	[3, 4, 5, 7, 8, 9, 10]	Group090	21.4286	3	[PAFAH1B1, RTN4R, SZT2]
GO:0030516	regulation of axon extension	GO_BiologicalProcess-EBI-UniProt-GOA-ACAP-ARAP_13.05.2021_00h00	0.135614	1	0.00676031	1	[4, 5, 6, 7, 8, 9, 10, 11, 12, 13, 14]	Group090	6	6	[APOE, CDKL5, CYFIP1, PAFAH1B1, RTN4R, SEMA6B]
GO:0046689	response to mercury ion	GO_BiologicalProcess-EBI-UniProt-GOA-ACAP-ARAP_13.05.2021_00h00	0.0105697	1	0.00159321	0.428573	[5]	Group091	20	3	[ABCC2, CYTB, SLC1A1]
GO:0030002	cellular anion homeostasis	GO_BiologicalProcess-EBI-UniProt-GOA-ACAP-ARAP_13.05.2021_00h00	0.0150794	1	0.00159321	0.428573	[5, 7]	Group091	17.6471	3	[ABCC2, ABCC6, SLC12A5]
GO:0055081	anion homeostasis	GO_BiologicalProcess-EBI-UniProt-GOA-ACAP-ARAP_13.05.2021_00h00	0.00238877	1	0.00159321	0.428573	[6]	Group091	13.6364	6	[ABCC2, ABCC6, CPS1, KCTD7, SLC12A5, SLC1A1]
GO:0007218	neuropeptide signaling pathway	GO_BiologicalProcess-EBI-UniProt-GOA-ACAP-ARAP_13.05.2021_00h00	0.42707	1	0.232478	1	[4, 5, 6]	Group092	4.20168	5	[GAL, NMBR, OPRM1, PDYN, RAPGEF2]
GO:0019935	cyclic-nucleotide-mediated signaling	GO_BiologicalProcess-EBI-UniProt-GOA-ACAP-ARAP_13.05.2021_00h00	0.0474178	1	0.232478	1	[5, 6, 7]	Group092	6.66667	7	[APOE, CD36, GAL, HTR2C, NPRL2, PDE7B, RAPGEF2]
GO:0008188	neuropeptide receptor activity	GO_BiologicalProcess-EBI-UniProt-GOA-ACAP-ARAP_13.05.2021_00h00	0.182782	1	0.232478	1	[5, 6, 7, 8]	Group092	6.38298	3	[GAL, NMBR, OPRM1]
GO:0019933	cAMP-mediated signaling	GO_BiologicalProcess-EBI-UniProt-GOA-ACAP-ARAP_13.05.2021_00h00	0.505592	1	0.232478	1	[6, 7, 8]	Group092	4.05405	3	[GAL, PDE7B, RAPGEF2]
GO:0031647	regulation of protein stability	GO_BiologicalProcess-EBI-UniProt-GOA-ACAP-ARAP_13.05.2021_00h00	0.101392	1	0.0708073	1	[3]	Group093	4.7619	15	[ADGRV1, ANK2, BAG6, CDKN2A, CLU, FLNA, KRAS, PER3, PRKCD, PRKN, PRNP, PTEN, SLC6A4, TERT, TSC1]
GO:0031648	protein destabilization	GO_BiologicalProcess-EBI-UniProt-GOA-ACAP-ARAP_13.05.2021_00h00	0.0632647	1	0.0708073	1	[4]	Group093	8.33333	4	[CDKN2A, PRKN, PRNP, SLC6A4]
GO:0050821	protein stabilization	GO_BiologicalProcess-EBI-UniProt-GOA-ACAP-ARAP_13.05.2021_00h00	0.15621	1	0.0708073	1	[4]	Group093	4.85437	10	[ANK2, BAG6, CDKN2A, CLU, FLNA, PER3, PRKCD, PRKN, PTEN, TSC1]
GO:2000058	regulation of ubiquitin-dependent protein catabolic process	GO_BiologicalProcess-EBI-UniProt-GOA-ACAP-ARAP_13.05.2021_00h00	0.0234996	1	0.0708073	1	[7, 8, 9, 10]	Group093	6.43275	11	[AKT1, BAG6, CDKN2A, CLU, GABARAP, GBA, KEAP1, NFE2L2, PRICKLE1, PRKN, PTEN]
GO:0035264	multicellular organism growth	GO_BiologicalProcess-EBI-UniProt-GOA-ACAP-ARAP_13.05.2021_00h00	0.00640765	1	8.57785e-05	0.032167	[2, 3]	Group094	7.53425	11	[AKR1B1, APP, ATRX, DRD2, MBD5, MTOR, PIK3CA, SLC12A5, SLC1A2, SLC6A3, SOD1]
GO:0048638	regulation of developmental growth	GO_BiologicalProcess-EBI-UniProt-GOA-ACAP-ARAP_13.05.2021_00h00	2.76461e-05	0.03359	8.57785e-05	0.032167	[3, 4]	Group094	7.66962	26	[AKR1B1, AKT1, APOE, APP, ARX, BDNF, CDKL5, CYFIP1, DRD2, FGF13, INSR, MBD5, MEF2C, MTOR, MYH6, PAFAH1B1, PIK3CA, PLCB1, PRKN, PTEN, RTN4R, SEMA6B, SLC6A3, SLC6A4, SOD1, SYT1]
GO:0040014	regulation of multicellular organism growth	GO_BiologicalProcess-EBI-UniProt-GOA-ACAP-ARAP_13.05.2021_00h00	0.0197587	1	8.57785e-05	0.032167	[3, 4, 5]	Group094	8.82353	6	[APP, DRD2, MBD5, PIK3CA, SLC6A3, SOD1]
GO:0021984	adenohypophysis development	GO_BiologicalProcess-EBI-UniProt-GOA-ACAP-ARAP_13.05.2021_00h00	0.0127099	1	8.57785e-05	0.032167	[3, 5, 6, 7, 8, 9, 10, 11]	Group094	18.75	3	[DRD2, FGF13, SLC6A3]
GO:0048857	neural nucleus development	GO_BiologicalProcess-EBI-UniProt-GOA-ACAP-ARAP_13.05.2021_00h00	0.00239152	1	0.00259546	0.64627	[3]	Group095	10.6667	8	[ARX, CHRNB2, FGF13, GLUD1, KCNC1, PHOX2B, RHOA, SEC24B]
GO:0021536	diencephalon development	GO_BiologicalProcess-EBI-UniProt-GOA-ACAP-ARAP_13.05.2021_00h00	0.00640228	1	0.00259546	0.64627	[3, 4, 6, 7, 8, 9]	Group095	9.09091	8	[ARX, CHRNB2, CNTNAP2, DRD2, FGF13, KCNC1, PAX6, SLC6A3]
GO:0021762	substantia nigra development	GO_BiologicalProcess-EBI-UniProt-GOA-ACAP-ARAP_13.05.2021_00h00	0.248588	1	0.00259546	0.64627	[4, 6, 7, 8, 9]	Group095	5.45455	3	[FGF13, GLUD1, RHOA]
GO:0050771	negative regulation of axonogenesis	GO_BiologicalProcess-EBI-UniProt-GOA-ACAP-ARAP_13.05.2021_00h00	0.0303265	1	0.00259546	0.64627	[5, 6, 7, 8, 9, 10, 11, 12, 13, 14]	Group095	8	6	[FGF13, PTEN, RHOA, RTN4R, SEMA6B, SYNGAP1]
GO:0044087	regulation of cellular component biogenesis	GO_BiologicalProcess-EBI-UniProt-GOA-ACAP-ARAP_13.05.2021_00h00	1.00725e-05	0.0128827	6.66702e-07	0.00031135	[3, 4]	Group096	5.67108	60	[APOE, APP, ATXN2, BDNF, BIN1, BRAF, CD36, CDKL5, CHRNB2, CLU, CNTNAP2, CUL4B, CUX2, CYFIP1, CYFIP2, DYNC1H1, FLNA, FMR1, GBA, HNRNPU, IL1B, KAT2B, MECP2, MEF2C, MTOR, NPRL2, NPRL3, NRG1, NRXN1, NTRK2, PAK3, PIK3CA, PPP3CA, PRKAA1, PRKCD, PRKN, PRRT2, PTEN, PTPRD, RAF1, RAPGEF2, REST, RHOA, SETDB1, SETDB2, SHANK3, SLC6A4, SPTAN1, SRPX2, STX1A, STX1B, STXBP1, SYNGAP1, SYT11, TBC1D24, TGFB1, TLR4, …
GO:0051128	regulation of cellular component organization	GO_BiologicalProcess-EBI-UniProt-GOA-ACAP-ARAP_13.05.2021_00h00	2.71735e-09	4.45103e-06	6.66702e-07	0.00031135	[3, 4]	Group096	5.19481	132	[ABCB4, ABL2, ADAM10, AGTR1, AKR1B1, AKT1, APOE, APP, ATRX, ATXN2, ATXN7, BAD, BDNF, BIN1, BRAF, C3, CACNA1A, CASP8, CD36, CDKL5, CDKN2A, CFH, CHRFAM7A, CHRNA3, CHRNA7, CHRNB2, CLU, CNTN2, CNTNAP2, CPLX1, CUL4B, CUX2, CYFIP1, CYFIP2, CYP27B1, DDHD2, DDR2, DENND5A, DNM1, DRD2, DRD4, DYNC1H1, EFHC2, EGFR, EPM2A, F2, FGF13, FLNA, FMR1, GBA, GNL3, GPX1, GRIN2B, HNF4A, HNRNPU, IER3IP1, IL10, IL1A, IL1…
GO:0022607	cellular component assembly	GO_BiologicalProcess-EBI-UniProt-GOA-ACAP-ARAP_13.05.2021_00h00	0.000309881	0.312051	6.66702e-07	0.00031135	[4]	Group096	4.17428	137	[ABCB6, ACHE, ADAM10, ANK2, APOE, APP, AQP4, ASIC1, ATRX, ATXN10, ATXN2, BAD, BAG6, BDNF, BIN1, BRAF, BRD2, CALHM1, CASP8, CD36, CD40, CDKL5, CDKN2A, CHRNA3, CHRNB2, CILK1, CLU, CNTNAP2, CUL4B, CUX2, CYFIP1, CYFIP2, DCX, DNM1, DRD2, DYNC1H1, EMP1, EPM2A, F5, FAS, FGF13, FLNA, FMR1, GABARAP, GABRA1, GABRA2, GABRB2, GABRB3, GABRG2, GBA, GOLGA8H, GOSR2, GRIN2B, HCN1, HLA-DRB1, HMGA2, HNRNPU, IL1B, K…
GO:0065003	protein-containing complex assembly	GO_BiologicalProcess-EBI-UniProt-GOA-ACAP-ARAP_13.05.2021_00h00	0.0276595	1	6.66702e-07	0.00031135	[5]	Group096	4.01761	73	[ADAM10, APOE, AQP4, ASIC1, ATRX, BAD, BIN1, BRD2, CALHM1, CASP8, CD36, CD40, CHRNA3, CLU, CUL4B, CYFIP1, CYFIP2, DNM1, F5, FAS, FGF13, GBA, GOSR2, GRIN2B, HCN1, HLA-DRB1, KCNA1, KCNA2, KCNB1, KCNC1, KCNV2, KCTD7, MECP2, MED12, MTOR, MYH11, ND5, NDE1, NDUFB3, NRG1, NRXN1, PAK3, PRKCD, PRKN, PRNP, PRRT2, RAF1, RHOA, SEC24B, SHMT1, SLC1A2, SLC2A1, SNAP25, SOD2, SPTAN1, STX1A, STX1B, STXBP1, SV2A, S…
GO:0022607	cellular component assembly	GO_BiologicalProcess-EBI-UniProt-GOA-ACAP-ARAP_13.05.2021_00h00	0.000309881	0.312051	0.000309881	0.100711	[4]	Group097	4.17428	137	[ABCB6, ACHE, ADAM10, ANK2, APOE, APP, AQP4, ASIC1, ATRX, ATXN10, ATXN2, BAD, BAG6, BDNF, BIN1, BRAF, BRD2, CALHM1, CASP8, CD36, CD40, CDKL5, CDKN2A, CHRNA3, CHRNB2, CILK1, CLU, CNTNAP2, CUL4B, CUX2, CYFIP1, CYFIP2, DCX, DNM1, DRD2, DYNC1H1, EMP1, EPM2A, F5, FAS, FGF13, FLNA, FMR1, GABARAP, GABRA1, GABRA2, GABRB2, GABRB3, GABRG2, GBA, GOLGA8H, GOSR2, GRIN2B, HCN1, HLA-DRB1, HMGA2, HNRNPU, IL1B, K…
GO:0043254	regulation of protein-containing complex assembly	GO_BiologicalProcess-EBI-UniProt-GOA-ACAP-ARAP_13.05.2021_00h00	0.0158838	1	0.000309881	0.100711	[4, 5, 6]	Group097	5.1975	25	[APOE, BIN1, CD36, CLU, CUL4B, CYFIP1, CYFIP2, GBA, MECP2, MTOR, NRG1, PAK3, PRKCD, PRRT2, RAF1, RHOA, SPTAN1, STX1A, STX1B, STXBP1, SYNGAP1, TGFB1, TLR4, TNF, WARS1]
GO:0065003	protein-containing complex assembly	GO_BiologicalProcess-EBI-UniProt-GOA-ACAP-ARAP_13.05.2021_00h00	0.0276595	1	0.000309881	0.100711	[5]	Group097	4.01761	73	[ADAM10, APOE, AQP4, ASIC1, ATRX, BAD, BIN1, BRD2, CALHM1, CASP8, CD36, CD40, CHRNA3, CLU, CUL4B, CYFIP1, CYFIP2, DNM1, F5, FAS, FGF13, GBA, GOSR2, GRIN2B, HCN1, HLA-DRB1, KCNA1, KCNA2, KCNB1, KCNC1, KCNV2, KCTD7, MECP2, MED12, MTOR, MYH11, ND5, NDE1, NDUFB3, NRG1, NRXN1, PAK3, PRKCD, PRKN, PRNP, PRRT2, RAF1, RHOA, SEC24B, SHMT1, SLC1A2, SLC2A1, SNAP25, SOD2, SPTAN1, STX1A, STX1B, STXBP1, SV2A, S…
GO:0051259	protein complex oligomerization	GO_BiologicalProcess-EBI-UniProt-GOA-ACAP-ARAP_13.05.2021_00h00	8.17511e-05	0.0924605	0.000309881	0.100711	[6]	Group097	8.04598	21	[AQP4, ASIC1, CALHM1, CLU, GRIN2B, HCN1, HLA-DRB1, KCNA1, KCNA2, KCNB1, KCNC1, KCNV2, KCTD7, MED12, PRNP, SHMT1, SLC1A2, SOD2, SYT1, TRPM6, UGDH]
GO:0070050	neuron cellular homeostasis	GO_BiologicalProcess-EBI-UniProt-GOA-ACAP-ARAP_13.05.2021_00h00	0.00109492	0.959147	0.00343029	0.83013	[3, 5]	Group098	15.7895	6	[ADORA1, CLCN3, HTR1B, IL6, PRKAA1, PRKN]
GO:0051956	negative regulation of amino acid transport	GO_BiologicalProcess-EBI-UniProt-GOA-ACAP-ARAP_13.05.2021_00h00	0.00865493	1	0.00343029	0.83013	[4, 5, 6, 7, 8]	Group098	21.4286	3	[ABAT, ADORA1, HTR1B]
GO:0055089	fatty acid homeostasis	GO_BiologicalProcess-EBI-UniProt-GOA-ACAP-ARAP_13.05.2021_00h00	0.0176809	1	0.00343029	0.83013	[6]	Group098	16.6667	3	[ADORA1, APOE, PRKAA1]
GO:0050321	tau-protein kinase activity	GO_BiologicalProcess-EBI-UniProt-GOA-ACAP-ARAP_13.05.2021_00h00	0.0962584	1	0.00343029	0.83013	[8, 9]	Group098	8.57143	3	[CLU, IL6, PRKAA1]
GO:0055088	lipid homeostasis	GO_BiologicalProcess-EBI-UniProt-GOA-ACAP-ARAP_13.05.2021_00h00	0.0116207	1	0.0116207	1	[5]	Group099	7.10059	12	[ABCB4, ADORA1, APOE, CLN8, HNF4A, IRS2, PPARG, PRKAA1, RORA, SLC25A27, TGFB1, USF1]
GO:0055089	fatty acid homeostasis	GO_BiologicalProcess-EBI-UniProt-GOA-ACAP-ARAP_13.05.2021_00h00	0.0176809	1	0.0116207	1	[6]	Group099	16.6667	3	[ADORA1, APOE, PRKAA1]
GO:0055090	acylglycerol homeostasis	GO_BiologicalProcess-EBI-UniProt-GOA-ACAP-ARAP_13.05.2021_00h00	0.0130149	1	0.0116207	1	[6]	Group099	11.1111	5	[ADORA1, APOE, HNF4A, RORA, SLC25A27]
GO:0070328	triglyceride homeostasis	GO_BiologicalProcess-EBI-UniProt-GOA-ACAP-ARAP_13.05.2021_00h00	0.0130149	1	0.0116207	1	[7]	Group099	11.1111	5	[ADORA1, APOE, HNF4A, RORA, SLC25A27]
GO:0030002	cellular anion homeostasis	GO_BiologicalProcess-EBI-UniProt-GOA-ACAP-ARAP_13.05.2021_00h00	0.0150794	1	2.60981e-05	0.0104392	[5, 7]	Group100	17.6471	3	[ABCC2, ABCC6, SLC12A5]
GO:0055081	anion homeostasis	GO_BiologicalProcess-EBI-UniProt-GOA-ACAP-ARAP_13.05.2021_00h00	0.00238877	1	2.60981e-05	0.0104392	[6]	Group100	13.6364	6	[ABCC2, ABCC6, CPS1, KCTD7, SLC12A5, SLC1A1]
GO:0015431	ABC-type glutathione S-conjugate transporter activity	GO_BiologicalProcess-EBI-UniProt-GOA-ACAP-ARAP_13.05.2021_00h00	3.4032e-06	0.00453986	2.60981e-05	0.0104392	[5, 7, 8, 10]	Group100	55.5556	5	[ABCC1, ABCC2, ABCC4, ABCC6, RALBP1]
GO:0071716	leukotriene transport	GO_BiologicalProcess-EBI-UniProt-GOA-ACAP-ARAP_13.05.2021_00h00	3.12161e-05	0.0374906	2.60981e-05	0.0104392	[8, 9]	Group100	57.1429	4	[ABCC1, ABCC2, ABCC4, ABCC6]
GO:0045600	positive regulation of fat cell differentiation	GO_BiologicalProcess-EBI-UniProt-GOA-ACAP-ARAP_13.05.2021_00h00	0.0184891	1	0.170926	1	[4, 5, 6]	Group101	8.95522	6	[AKT1, HNRNPU, HTR2A, HTR2C, PPARG, PTGS2]
GO:0050873	brown fat cell differentiation	GO_BiologicalProcess-EBI-UniProt-GOA-ACAP-ARAP_13.05.2021_00h00	0.240147	1	0.170926	1	[5]	Group101	5.55556	3	[HNRNPU, MTOR, PTGS2]
GO:0090335	regulation of brown fat cell differentiation	GO_BiologicalProcess-EBI-UniProt-GOA-ACAP-ARAP_13.05.2021_00h00	0.0381972	1	0.170926	1	[5, 6]	Group101	12.5	3	[HNRNPU, MTOR, PTGS2]
GO:1902373	negative regulation of mRNA catabolic process	GO_BiologicalProcess-EBI-UniProt-GOA-ACAP-ARAP_13.05.2021_00h00	0.459815	1	0.170926	1	[5, 6, 7, 8, 9, 10]	Group101	4.61538	3	[FMR1, HNRNPU, MTOR]
GO:0097305	response to alcohol	GO_BiologicalProcess-EBI-UniProt-GOA-ACAP-ARAP_13.05.2021_00h00	4.86998e-09	7.87963e-06	3.16041e-10	1.79195e-07	[4]	Group102	10.7143	30	[ABAT, AKT1, BAD, CAD, CASP8, CAT, CHRNB2, CYP2E1, CYTB, DBH, DRD2, DRD4, GOT2, GRIN2A, GRIN2B, HTR1B, OPRM1, PPARG, PRKAA1, PTEN, RHOA, SETDB1, SLC6A3, SOD1, SOD2, TGFB1, UGT1A1, UGT1A4, UGT1A6, UGT1A8]
GO:0043279	response to alkaloid	GO_BiologicalProcess-EBI-UniProt-GOA-ACAP-ARAP_13.05.2021_00h00	8.07599e-08	0.00012324	3.16041e-10	1.79195e-07	[5]	Group102	14.2857	18	[ABAT, CAD, CHRNB2, DRD2, DRD4, GNAO1, GOT2, HTR1B, HTR2A, MTOR, OPRM1, PPARG, PRKAA1, SLC1A1, SLC1A2, SLC6A1, SLC6A3, SRR]
GO:0045471	response to ethanol	GO_BiologicalProcess-EBI-UniProt-GOA-ACAP-ARAP_13.05.2021_00h00	9.72853e-12	1.71028e-08	3.16041e-10	1.79195e-07	[5]	Group102	15.8537	26	[ABAT, BAD, CASP8, CAT, CHRNB2, CYP2E1, CYTB, DBH, DRD2, DRD4, GOT2, GRIN2A, GRIN2B, HTR1B, OPRM1, PRKAA1, PTEN, RHOA, SETDB1, SLC6A3, SOD1, SOD2, UGT1A1, UGT1A4, UGT1A6, UGT1A8]
GO:0097306	cellular response to alcohol	GO_BiologicalProcess-EBI-UniProt-GOA-ACAP-ARAP_13.05.2021_00h00	0.00420499	1	3.16041e-10	1.79195e-07	[5]	Group102	9	9	[AKT1, PPARG, PRKAA1, PTEN, SOD2, UGT1A1, UGT1A4, UGT1A6, UGT1A8]
GO:0004972	NMDA glutamate receptor activity	GO_BiologicalProcess-EBI-UniProt-GOA-ACAP-ARAP_13.05.2021_00h00	3.26302e-07	0.000476727	3.37835e-05	0.0132094	[7, 8, 9, 10, 11, 12, 13, 14]	Group103	22	11	[APP, CCL2, DLG3, GRIA2, GRIN2A, GRIN2B, GRIN2D, MEF2C, NRXN1, OPRM1, RELN]
GO:0022849	glutamate-gated calcium ion channel activity	GO_BiologicalProcess-EBI-UniProt-GOA-ACAP-ARAP_13.05.2021_00h00	0.000573723	0.536431	3.37835e-05	0.0132094	[7, 8, 9, 10, 11, 12, 13, 14]	Group103	50	3	[GRIN2A, GRIN2B, GRIN2D]
GO:0098976	excitatory chemical synaptic transmission	GO_BiologicalProcess-EBI-UniProt-GOA-ACAP-ARAP_13.05.2021_00h00	0.00313303	1	3.37835e-05	0.0132094	[7, 8]	Group103	30	3	[GRIN2A, GRIN2B, GRIN2D]
GO:0099604	ligand-gated calcium channel activity	GO_BiologicalProcess-EBI-UniProt-GOA-ACAP-ARAP_13.05.2021_00h00	0.0398298	1	3.37835e-05	0.0132094	[6, 7, 8, 9, 10, 11, 12]	Group103	8.33333	5	[CLU, GRIN2A, GRIN2B, GRIN2D, SLC6A4]
GO:0198738	cell-cell signaling by wnt	GO_BiologicalProcess-EBI-UniProt-GOA-ACAP-ARAP_13.05.2021_00h00	0.0456877	1	2.42643e-14	1.47041e-11	[3, 4]	Group104	4.71014	26	[APOE, APP, ATP6V0C, DRD2, EGFR, EPM2A, FGF13, GLI3, GNAO1, MED12, NHLRC1, OPRM1, PLCB1, PPP3CA, PRICKLE1, PRKAA1, PRKN, PTEN, RHOA, RORA, TERT, TGFB1, TNRC6A, TSC2, WWOX, ZEB2]
GO:1905114	cell surface receptor signaling pathway involved in cell-cell signaling	GO_BiologicalProcess-EBI-UniProt-GOA-ACAP-ARAP_13.05.2021_00h00	2.2742e-14	4.20955e-11	2.42643e-14	1.47041e-11	[3, 4, 5, 6]	Group104	8.94085	65	[ABAT, ADORA1, AKT1, APOE, APP, ATP6V0C, C3, CHRFAM7A, CHRM3, CHRNA2, CHRNA3, CHRNA4, CHRNA5, CHRNA7, CHRNB2, CUX2, DRD2, DRD4, EGFR, EPM2A, FGF13, GABBR1, GABRA1, GABRA2, GABRA3, GABRA4, GABRA5, GABRA6, GABRB2, GABRD, GABRE, GABRG2, GABRG3, GABRR2, GLI3, GNAO1, GRIK2, GRIN2A, GRIN2B, GRIN2D, GRM1, MECP2, MED12, MEF2C, NHLRC1, NRXN1, OPRM1, PLCB1, PPP3CA, PRICKLE1, PRKAA1, PRKN, PTEN, RELN, RHOA,…
GO:0016055	Wnt signaling pathway	GO_BiologicalProcess-EBI-UniProt-GOA-ACAP-ARAP_13.05.2021_00h00	0.0616413	1	2.42643e-14	1.47041e-11	[4, 5, 6, 7]	Group104	4.54545	25	[APOE, APP, ATP6V0C, DRD2, EGFR, EPM2A, FGF13, GLI3, GNAO1, MED12, NHLRC1, PLCB1, PPP3CA, PRICKLE1, PRKAA1, PRKN, PTEN, RHOA, RORA, TERT, TGFB1, TNRC6A, TSC2, WWOX, ZEB2]
GO:0035567	non-canonical Wnt signaling pathway	GO_BiologicalProcess-EBI-UniProt-GOA-ACAP-ARAP_13.05.2021_00h00	0.16406	1	2.42643e-14	1.47041e-11	[5, 6, 7, 8]	Group104	5.06329	8	[GNAO1, MED12, PLCB1, PPP3CA, PRICKLE1, RHOA, RORA, TNRC6A]
GO:1901654	response to ketone	GO_BiologicalProcess-EBI-UniProt-GOA-ACAP-ARAP_13.05.2021_00h00	0.00500601	1	0.00500601	1	[4]	Group105	6.81818	15	[ABCB4, ABCC2, AKR1B1, AKT1, BAD, CACNA1A, CAD, CPS1, EGFR, GBA, KCNJ11, MED12, PPARG, PRKAA1, TGFB1]
GO:0033574	response to testosterone	GO_BiologicalProcess-EBI-UniProt-GOA-ACAP-ARAP_13.05.2021_00h00	0.0351368	1	0.00500601	1	[5]	Group105	8.62069	5	[AKR1B1, BAD, CAD, GBA, KCNJ11]
GO:1901655	cellular response to ketone	GO_BiologicalProcess-EBI-UniProt-GOA-ACAP-ARAP_13.05.2021_00h00	0.0454277	1	0.00500601	1	[5]	Group105	6.73077	7	[ABCC2, AKR1B1, AKT1, EGFR, PPARG, PRKAA1, TGFB1]
GO:0071548	response to dexamethasone	GO_BiologicalProcess-EBI-UniProt-GOA-ACAP-ARAP_13.05.2021_00h00	0.0169018	1	0.00500601	1	[5, 7, 8]	Group105	10.4167	5	[ABCC2, CPS1, EGFR, GBA, TGFB1]
GO:0045806	negative regulation of endocytosis	GO_BiologicalProcess-EBI-UniProt-GOA-ACAP-ARAP_13.05.2021_00h00	0.0231825	1	0.000154678	0.0535185	[3, 4, 5, 6, 7]	Group106	9.61539	5	[APP, ATXN2, ITGB3, STX1B, SYT11]
GO:0036465	synaptic vesicle recycling	GO_BiologicalProcess-EBI-UniProt-GOA-ACAP-ARAP_13.05.2021_00h00	0.000176875	0.187134	0.000154678	0.0535185	[4, 5, 7]	Group106	12.6582	10	[CYFIP1, DNM1, OPHN1, STX1A, STX1B, SYNJ1, SYT1, SYT11, TBC1D24, VAMP2]
GO:1903421	regulation of synaptic vesicle recycling	GO_BiologicalProcess-EBI-UniProt-GOA-ACAP-ARAP_13.05.2021_00h00	0.00136462	1	0.000154678	0.0535185	[4, 5, 6, 8]	Group106	18.5185	5	[CYFIP1, DNM1, STX1B, SYT11, VAMP2]
GO:1903422	negative regulation of synaptic vesicle recycling	GO_BiologicalProcess-EBI-UniProt-GOA-ACAP-ARAP_13.05.2021_00h00	0.000120303	0.132453	0.000154678	0.0535185	[3, 4, 5, 6, 7, 8, 9]	Group106	75	3	[CYFIP1, STX1B, SYT11]
GO:0006839	mitochondrial transport	GO_BiologicalProcess-EBI-UniProt-GOA-ACAP-ARAP_13.05.2021_00h00	0.310866	1	0.244714	1	[4]	Group107	4.09556	12	[AKT1, ARHGAP11B, ATP6, BAD, CASP8, MED12, PRKAA1, PRKN, SLC25A12, SLC25A22, TOMM40, YWHAG]
GO:1990542	mitochondrial transmembrane transport	GO_BiologicalProcess-EBI-UniProt-GOA-ACAP-ARAP_13.05.2021_00h00	0.18247	1	0.244714	1	[3, 5]	Group107	5.17241	6	[AKT1, ATP6, MED12, SLC25A12, SLC25A22, TOMM40]
GO:0015810	aspartate transmembrane transport	GO_BiologicalProcess-EBI-UniProt-GOA-ACAP-ARAP_13.05.2021_00h00	0.00420811	1	0.244714	1	[5, 6, 7, 8, 9, 10]	Group107	27.2727	3	[SLC1A6, SLC25A12, SLC25A22]
GO:0006851	mitochondrial calcium ion transmembrane transport	GO_BiologicalProcess-EBI-UniProt-GOA-ACAP-ARAP_13.05.2021_00h00	0.0564322	1	0.244714	1	[7, 9]	Group107	10.7143	3	[AKT1, MED12, SLC25A12]
GO:0006970	response to osmotic stress	GO_BiologicalProcess-EBI-UniProt-GOA-ACAP-ARAP_13.05.2021_00h00	3.00899e-05	0.0362583	3.00899e-05	0.0118253	[3]	Group108	13.0435	12	[ABCB1, AKR1B1, BAD, CYTB, EGFR, KCNMA1, PDPK1, PTGS2, SCN2A, SLC12A5, SLC2A1, TNF]
GO:0006972	hyperosmotic response	GO_BiologicalProcess-EBI-UniProt-GOA-ACAP-ARAP_13.05.2021_00h00	0.0191335	1	3.00899e-05	0.0118253	[4]	Group108	12.1212	4	[AKR1B1, CYTB, PDPK1, SLC2A1]
GO:0009651	response to salt stress	GO_BiologicalProcess-EBI-UniProt-GOA-ACAP-ARAP_13.05.2021_00h00	0.0839315	1	3.00899e-05	0.0118253	[4]	Group108	9.09091	3	[AKR1B1, CYTB, TNF]
GO:0071470	cellular response to osmotic stress	GO_BiologicalProcess-EBI-UniProt-GOA-ACAP-ARAP_13.05.2021_00h00	0.0155305	1	3.00899e-05	0.0118253	[4, 5]	Group108	10.6383	5	[AKR1B1, BAD, PTGS2, SCN2A, SLC2A1]
GO:0042180	cellular ketone metabolic process	GO_BiologicalProcess-EBI-UniProt-GOA-ACAP-ARAP_13.05.2021_00h00	0.00422892	1	0.000588298	0.178254	[3]	Group109	6.54545	18	[AKR1B1, AKT1, CLCN2, COMT, CYP2B6, CYP4F3, GLO1, GOT2, IDO1, IL1B, IRS1, IRS2, MTOR, PDPK1, PPARG, PTGS2, REST, UGT1A8]
GO:0007565	female pregnancy	GO_BiologicalProcess-EBI-UniProt-GOA-ACAP-ARAP_13.05.2021_00h00	0.000124723	0.136821	0.000588298	0.178254	[3, 4]	Group109	8.53081	18	[ABCC2, AKR1B1, AKT1, CAD, COMT, CYP27B1, GOT2, IDO1, IL1B, KRAS, MMP9, MTOR, PTGS2, SLC2A1, SOD1, TGFB1, UBE2A, VDR]
GO:0060135	maternal process involved in female pregnancy	GO_BiologicalProcess-EBI-UniProt-GOA-ACAP-ARAP_13.05.2021_00h00	0.00679942	1	0.000588298	0.178254	[3, 4, 5]	Group109	9.85915	7	[AKR1B1, AKT1, CYP27B1, MTOR, PTGS2, UBE2A, VDR]
GO:0030879	mammary gland development	GO_BiologicalProcess-EBI-UniProt-GOA-ACAP-ARAP_13.05.2021_00h00	0.000602355	0.561395	0.000588298	0.178254	[5, 6, 7]	Group109	8.64198	14	[AKR1B1, AKT1, CAD, CYP27B1, FGF13, GLI3, GOT2, GPX1, IRS2, NOTCH4, NRG1, SLC6A3, TGFB1, VDR]
GO:0050877	nervous system process	GO_BiologicalProcess-EBI-UniProt-GOA-ACAP-ARAP_13.05.2021_00h00	7.73586e-32	1.53093e-28	7.73586e-32	5.14435e-29	[3]	Group110	8.93192	143	[AARS1, ABAT, ABCC6, ADGRV1, ADORA1, AFF2, AGER, AKT1, ALDH7A1, APOE, APP, AQP4, ASIC1, ATP1A2, ATXN1, ATXN7, BDNF, BRAF, CACNA1D, CACNA1G, CACNA1I, CACNG3, CALHM1, CCL2, CD36, CHRFAM7A, CHRM3, CHRNA2, CHRNA3, CHRNA4, CHRNA5, CHRNA7, CHRNB2, CLCN1, CLN8, CNTN2, CNTNAP2, COMT, CUX2, CYFIP1, DBH, DDHD2, DRD2, DRD4, EGFR, EPM2A, FGF12, FGF13, FMR1, GABBR1, GABRA1, GABRA2, GABRA3, GABRA4, GABRA5, GAB…
GO:0007600	sensory perception	GO_BiologicalProcess-EBI-UniProt-GOA-ACAP-ARAP_13.05.2021_00h00	0.000453972	0.435359	7.73586e-32	5.14435e-29	[4]	Group110	5.1109	53	[ABCC6, ADGRV1, ADORA1, ALDH7A1, ASIC1, ATXN7, CACNA1D, CALHM1, CCL2, CD36, CHRFAM7A, CHRNA4, CHRNA7, CHRNB2, CLN8, COMT, DRD2, GABRA5, GABRB2, GABRR2, GPX1, GRIK2, GRIN2A, GRIN2D, GRM1, HTR2A, IL10, KCNA1, KCNA2, KCNE1, KCNJ10, KCNK4, KCNQ1, LMNB2, MECP2, MED12, MTOR, OPRM1, OR2A2, OR3A1, OR5H8, PAX6, PDYN, PTGS2, RORA, RORB, SCN1A, SCN3B, SCN9A, SLC17A8, SLC26A4, SLC6A3, SOD1]
GO:0019233	sensory perception of pain	GO_BiologicalProcess-EBI-UniProt-GOA-ACAP-ARAP_13.05.2021_00h00	2.33152e-10	3.94959e-07	7.73586e-32	5.14435e-29	[5]	Group110	18.018	20	[ADORA1, CCL2, CHRNA4, CHRNB2, COMT, GRIN2A, GRIN2D, GRM1, HTR2A, IL10, KCNA1, KCNA2, KCNK4, MECP2, MTOR, OPRM1, PTGS2, SCN1A, SCN3B, SCN9A]
GO:0050954	sensory perception of mechanical stimulus	GO_BiologicalProcess-EBI-UniProt-GOA-ACAP-ARAP_13.05.2021_00h00	5.45859e-05	0.0631013	7.73586e-32	5.14435e-29	[5]	Group110	9.44444	17	[ADGRV1, ALDH7A1, CACNA1D, CHRNB2, GABRA5, GABRB2, GPX1, HTR2A, KCNA1, KCNE1, KCNK4, KCNQ1, RORA, SCN1A, SLC17A8, SLC26A4, SOD1]
GO:0051241	negative regulation of multicellular organismal process	GO_BiologicalProcess-EBI-UniProt-GOA-ACAP-ARAP_13.05.2021_00h00	3.74829e-05	0.0445297	5.45617e-07	0.000257531	[2, 3, 4]	Group111	5.46654	58	[ABAT, ADORA1, AGER, APOE, ATP1A2, ATP1A3, BIN1, CDKN2A, CHRFAM7A, CHRNA7, COMT, CTLA4, DOCK7, DRD2, EGFR, F2, FGF13, GBA, GLI3, HLA-DRB1, IDH2, IL10, IL1B, IL4, IL6, INHA, KCNMA1, MECP2, MEF2C, MMP8, MTOR, NF1, NPRL3, NRG1, PAX6, PPARG, PPP3CA, PRICKLE1, PRKCD, PRNP, PTEN, PTGER3, PTGS2, RAPGEF2, REST, RHOA, RTN4R, SEMA6B, SLC6A4, SOD1, SYNGAP1, SYT11, TBX21, TGFB1, TLR4, TNF, TNFRSF21, USF1]
GO:0042127	regulation of cell population proliferation	GO_BiologicalProcess-EBI-UniProt-GOA-ACAP-ARAP_13.05.2021_00h00	1.5644e-13	2.85973e-10	5.45617e-07	0.000257531	[3, 4]	Group111	6.42939	112	[ABCC4, ADAM10, ADORA1, AGER, AGTR1, AKR1B1, AKT1, AKT3, APOE, APP, ARX, BAD, BAG6, BRAF, CASR, CCL2, CD40, CD40LG, CDKN2A, CDX2, CHRFAM7A, CHRNA7, CHRNB2, CLU, COMT, CTLA4, CYP1B1, CYP27B1, DBH, DDR2, DLG3, DRD2, EGFR, F2, FA2H, FGF13, FGFR1, FLNA, FOXG1, GAB2, GAL, GLI3, GLUL, GNL3, GPX1, HLA-A, HLA-DRB1, HMGA2, HNF4A, HNRNPU, HTR1A, HTR1B, HTR2A, IDH2, IDO1, IL10, IL1A, IL1B, IL4, IL6, IL6R, I…
GO:0008285	negative regulation of cell population proliferation	GO_BiologicalProcess-EBI-UniProt-GOA-ACAP-ARAP_13.05.2021_00h00	1.44657e-06	0.0020064	5.45617e-07	0.000257531	[3, 4, 5]	Group111	6.56836	49	[ADORA1, AKR1B1, APOE, APP, CCL2, CDKN2A, COMT, CTLA4, CYP1B1, CYP27B1, DLG3, DRD2, FGF13, GAL, GLI3, HLA-DRB1, HNF4A, IDH2, IL10, IL1A, IL1B, IL6, KAT2B, MEF2C, NF1, NPRL3, NRG1, OPRM1, PAX6, PER2, PHOX2B, PPARG, PRNP, PTEN, PTGS2, RAF1, RAPGEF2, REST, RORA, SLC6A4, SOD2, TGFB1, TNF, TNFRSF21, TSC1, TSC2, VDR, VIPR2, WARS1]
GO:0045944	positive regulation of transcription by RNA polymerase II	GO_BiologicalProcess-EBI-UniProt-GOA-ACAP-ARAP_13.05.2021_00h00	0.052165	1	5.45617e-07	0.000257531	[7, 8, 9, 10, 11, 12]	Group111	4.09639	51	[AKR1B1, AKT1, APP, ATRX, CD40, CDKN2A, CDX2, CLOCK, CYP27B1, DRD2, EGFR, FGF13, FOXI1, GAL, GC, GLI3, GNL3, HMGA2, HNF4A, HNRNPU, IL10, IL1A, IL4, IL6, KAT2B, MECP2, MED12, MEF2C, NFE2L2, NOTCH3, NOTCH4, NR1I2, NR2F1, PAX6, PHOX2B, PPARG, PPP3CA, PRKN, RAF1, REST, RORA, RORB, SP1, TERT, TGFB1, TLR4, TNF, USF1, VDR, WWOX, ZEB2]
GO:0009649	entrainment of circadian clock	GO_BiologicalProcess-EBI-UniProt-GOA-ACAP-ARAP_13.05.2021_00h00	0.0962584	1	0.00886167	1	[3, 4]	Group112	8.57143	3	[PER2, PER3, SIK1]
GO:0032922	circadian regulation of gene expression	GO_BiologicalProcess-EBI-UniProt-GOA-ACAP-ARAP_13.05.2021_00h00	0.00581874	1	0.00886167	1	[2, 3, 5, 6]	Group112	10.1449	7	[CLOCK, DRD2, HNRNPU, PER2, PER3, RORA, RORC]
GO:0009648	photoperiodism	GO_BiologicalProcess-EBI-UniProt-GOA-ACAP-ARAP_13.05.2021_00h00	0.021161	1	0.00886167	1	[5]	Group112	11.7647	4	[CLOCK, PER2, PER3, SIK1]
GO:0043153	entrainment of circadian clock by photoperiod	GO_BiologicalProcess-EBI-UniProt-GOA-ACAP-ARAP_13.05.2021_00h00	0.0668345	1	0.00886167	1	[4, 5, 6]	Group112	10	3	[PER2, PER3, SIK1]
GO:0006972	hyperosmotic response	GO_BiologicalProcess-EBI-UniProt-GOA-ACAP-ARAP_13.05.2021_00h00	0.0191335	1	0.0606538	1	[4]	Group113	12.1212	4	[AKR1B1, CYTB, PDPK1, SLC2A1]
GO:0009651	response to salt stress	GO_BiologicalProcess-EBI-UniProt-GOA-ACAP-ARAP_13.05.2021_00h00	0.0839315	1	0.0606538	1	[4]	Group113	9.09091	3	[AKR1B1, CYTB, TNF]
GO:0060688	regulation of morphogenesis of a branching structure	GO_BiologicalProcess-EBI-UniProt-GOA-ACAP-ARAP_13.05.2021_00h00	0.113899	1	0.0606538	1	[3, 4, 5]	Group113	6.77966	4	[AKR1B1, IL6, TGFB1, TNF]
GO:1905330	regulation of morphogenesis of an epithelium	GO_BiologicalProcess-EBI-UniProt-GOA-ACAP-ARAP_13.05.2021_00h00	0.0829145	1	0.0606538	1	[4, 5, 6]	Group113	6.75676	5	[AKR1B1, FGF13, IL6, TGFB1, TNF]
GO:0031532	actin cytoskeleton reorganization	GO_BiologicalProcess-EBI-UniProt-GOA-ACAP-ARAP_13.05.2021_00h00	0.171903	1	0.277098	1	[4, 7]	Group114	5.30973	6	[ABL2, CLU, FLNA, PHACTR1, RHOA, TGFB1]
GO:0061572	actin filament bundle organization	GO_BiologicalProcess-EBI-UniProt-GOA-ACAP-ARAP_13.05.2021_00h00	0.259542	1	0.277098	1	[5, 6, 8]	Group114	4.73373	8	[BRAF, FLNA, MTOR, PHACTR1, PRKN, RHOA, SHANK3, TSC1]
GO:2000249	regulation of actin cytoskeleton reorganization	GO_BiologicalProcess-EBI-UniProt-GOA-ACAP-ARAP_13.05.2021_00h00	0.159459	1	0.277098	1	[5, 6, 7, 8]	Group114	6.81818	3	[ABL2, CLU, TGFB1]
GO:0051017	actin filament bundle assembly	GO_BiologicalProcess-EBI-UniProt-GOA-ACAP-ARAP_13.05.2021_00h00	0.255303	1	0.277098	1	[5, 6, 7, 9]	Group114	4.81928	8	[BRAF, FLNA, MTOR, PHACTR1, PRKN, RHOA, SHANK3, TSC1]
GO:0015269	calcium-activated potassium channel activity	GO_BiologicalProcess-EBI-UniProt-GOA-ACAP-ARAP_13.05.2021_00h00	0.00129528	1	1.58429e-06	0.000717682	[8, 9, 10, 11, 12]	Group115	25	4	[GAL, KCNMA1, KCNMB3, KCNMB4]
GO:0005513	detection of calcium ion	GO_BiologicalProcess-EBI-UniProt-GOA-ACAP-ARAP_13.05.2021_00h00	0.000548485	0.516125	1.58429e-06	0.000717682	[4, 6]	Group115	30.7692	4	[CASR, KCNMB3, KCNMB4, SYT1]
GO:0022839	ion gated channel activity	GO_BiologicalProcess-EBI-UniProt-GOA-ACAP-ARAP_13.05.2021_00h00	1.86356e-05	0.0232014	1.58429e-06	0.000717682	[7, 9]	Group115	18.3673	9	[ASIC1, CALHM1, GAL, KCNMA1, KCNMB3, KCNMB4, KCNT1, KCNT2, PRNP]
GO:0005227	calcium activated cation channel activity	GO_BiologicalProcess-EBI-UniProt-GOA-ACAP-ARAP_13.05.2021_00h00	0.00190631	1	1.58429e-06	0.000717682	[7, 8, 9, 10]	Group115	17.2414	5	[CALHM1, GAL, KCNMA1, KCNMB3, KCNMB4]
GO:0035461	vitamin transmembrane transport	GO_BiologicalProcess-EBI-UniProt-GOA-ACAP-ARAP_13.05.2021_00h00	0.021161	1	0.00239152	0.605055	[3, 5]	Group116	11.7647	4	[ABCC5, ABCG2, GC, SLC2A1]
GO:0051180	vitamin transport	GO_BiologicalProcess-EBI-UniProt-GOA-ACAP-ARAP_13.05.2021_00h00	0.0142354	1	0.00239152	0.605055	[4]	Group116	10.8696	5	[ABCC5, ABCG2, GC, SLC2A1, TCN2]
GO:0042887	amide transmembrane transporter activity	GO_BiologicalProcess-EBI-UniProt-GOA-ACAP-ARAP_13.05.2021_00h00	0.00714793	1	0.00239152	0.605055	[4, 6]	Group116	12.8205	5	[ABCC1, ABCC4, ABCC5, ABCG2, TAP1]
GO:0090482	vitamin transmembrane transporter activity	GO_BiologicalProcess-EBI-UniProt-GOA-ACAP-ARAP_13.05.2021_00h00	0.0615302	1	0.00239152	0.605055	[4, 6]	Group116	10.3448	3	[ABCG2, GC, SLC2A1]
GO:0042133	neurotransmitter metabolic process	GO_BiologicalProcess-EBI-UniProt-GOA-ACAP-ARAP_13.05.2021_00h00	4.1529e-08	6.42039e-05	2.68502e-08	1.39621e-05	[3, 4]	Group117	30.303	10	[ABAT, ACHE, ALDH5A1, COMT, DBH, GAD1, GAD2, MAOA, SLC6A3, SLC6A4]
GO:0042136	neurotransmitter biosynthetic process	GO_BiologicalProcess-EBI-UniProt-GOA-ACAP-ARAP_13.05.2021_00h00	2.48383e-05	0.0303275	2.68502e-08	1.39621e-05	[4, 5]	Group117	30	6	[ACHE, DBH, GAD1, GAD2, SLC6A3, SLC6A4]
GO:0008504	monoamine transmembrane transporter activity	GO_BiologicalProcess-EBI-UniProt-GOA-ACAP-ARAP_13.05.2021_00h00	0.00224522	1	2.68502e-08	1.39621e-05	[5, 6, 7]	Group117	33.3333	3	[SLC22A1, SLC6A3, SLC6A4]
GO:0009449	gamma-aminobutyric acid biosynthetic process	GO_BiologicalProcess-EBI-UniProt-GOA-ACAP-ARAP_13.05.2021_00h00	0.000120303	0.132453	2.68502e-08	1.39621e-05	[5, 6, 7, 8]	Group117	75	3	[ABAT, GAD1, GAD2]
GO:0033555	multicellular organismal response to stress	GO_BiologicalProcess-EBI-UniProt-GOA-ACAP-ARAP_13.05.2021_00h00	3.12834e-11	5.44957e-08	3.92046e-11	2.29347e-08	[2, 3]	Group118	22.7848	18	[APOE, ASIC1, ATP1A2, COMT, DBH, DRD4, GABRA5, GRIK2, HTR1A, HTR2C, MECP2, MEF2C, PPP3CA, PTEN, RELN, SCN9A, SHANK3, SLC1A1]
GO:0002209	behavioral defense response	GO_BiologicalProcess-EBI-UniProt-GOA-ACAP-ARAP_13.05.2021_00h00	2.81286e-09	4.60183e-06	3.92046e-11	2.29347e-08	[2, 4]	Group118	29.2683	12	[APOE, ASIC1, ATP1A2, DRD4, GABRA5, GRIK2, HTR1A, HTR2C, MECP2, MEF2C, SHANK3, SLC1A1]
GO:0042596	fear response	GO_BiologicalProcess-EBI-UniProt-GOA-ACAP-ARAP_13.05.2021_00h00	5.34679e-10	8.9826e-07	3.92046e-11	2.29347e-08	[3, 4]	Group118	29.5455	13	[APOE, ASIC1, ATP1A2, DBH, DRD4, GABRA5, GRIK2, HTR1A, HTR2C, MECP2, MEF2C, SHANK3, SLC1A1]
GO:0001662	behavioral fear response	GO_BiologicalProcess-EBI-UniProt-GOA-ACAP-ARAP_13.05.2021_00h00	2.04749e-09	3.36198e-06	3.92046e-11	2.29347e-08	[3, 4, 5]	Group118	30	12	[APOE, ASIC1, ATP1A2, DRD4, GABRA5, GRIK2, HTR1A, HTR2C, MECP2, MEF2C, SHANK3, SLC1A1]
GO:0032088	negative regulation of NF-kappaB transcription factor activity	GO_BiologicalProcess-EBI-UniProt-GOA-ACAP-ARAP_13.05.2021_00h00	0.536101	1	0.462522	1	[5, 8, 9, 10, 11, 12, 13, 14, 15]	Group119	4.3956	4	[CAT, CDKN2A, CYP1B1, IL10]
GO:0045185	maintenance of protein location	GO_BiologicalProcess-EBI-UniProt-GOA-ACAP-ARAP_13.05.2021_00h00	0.246681	1	0.462522	1	[3, 4]	Group119	5	5	[AKT1, FLNA, HNRNPU, IL10, KEAP1]
GO:0051220	cytoplasmic sequestering of protein	GO_BiologicalProcess-EBI-UniProt-GOA-ACAP-ARAP_13.05.2021_00h00	0.0341975	1	0.462522	1	[4, 5]	Group119	13.0435	3	[FLNA, IL10, KEAP1]
GO:0043433	negative regulation of DNA-binding transcription factor activity	GO_BiologicalProcess-EBI-UniProt-GOA-ACAP-ARAP_13.05.2021_00h00	0.262781	1	0.462522	1	[4, 7, 8, 9, 10, 11, 12, 13, 14]	Group119	4.67836	8	[CAT, CDKN2A, CYP1B1, FLNA, IL10, KEAP1, PRNP, SIK1]
GO:0120034	positive regulation of plasma membrane bounded cell projection assembly	GO_BiologicalProcess-EBI-UniProt-GOA-ACAP-ARAP_13.05.2021_00h00	0.405086	1	0.334054	1	[4, 5, 6, 7, 8]	Group120	4.46429	5	[CYFIP1, FMR1, MTOR, PIK3CA, SLC6A4]
GO:0006417	regulation of translation	GO_BiologicalProcess-EBI-UniProt-GOA-ACAP-ARAP_13.05.2021_00h00	0.18053	1	0.334054	1	[5, 6, 7, 8]	Group120	4.21053	20	[AARS1, AKT1, APP, ATXN2, CYFIP1, DHFR, EEF1A2, FMR1, GUF1, IL6, MTOR, NOTCH4, PER2, RHOA, SEPSECS, SHMT1, TNF, TNRC6A, TSC1, UPF3B]
GO:0045182	translation regulator activity	GO_BiologicalProcess-EBI-UniProt-GOA-ACAP-ARAP_13.05.2021_00h00	0.344724	1	0.334054	1	[6, 7, 8, 9]	Group120	4.54545	7	[AARS1, CYFIP1, DHFR, EEF1A2, FMR1, MTOR, SHMT1]
GO:0030371	translation repressor activity	GO_BiologicalProcess-EBI-UniProt-GOA-ACAP-ARAP_13.05.2021_00h00	0.0515456	1	0.334054	1	[6, 7, 8, 9, 10]	Group120	11.1111	3	[DHFR, FMR1, SHMT1]
GO:0019932	second-messenger-mediated signaling	GO_BiologicalProcess-EBI-UniProt-GOA-ACAP-ARAP_13.05.2021_00h00	9.87471e-05	0.109906	9.87471e-05	0.0365364	[4, 5, 6]	Group121	7.14286	26	[AGTR1, ANK2, APOE, ATP1A2, CACNA1A, CACNA1C, CD36, CHRM3, CLU, EGFR, GAL, GRIN2A, GRIN2B, GRIN2D, HTR2C, MTOR, NOS2, NPRL2, NRG1, PDE7B, PDPK1, PPP3CA, PRKAA1, PRNP, RAPGEF2, SLC6A4]
GO:0019935	cyclic-nucleotide-mediated signaling	GO_BiologicalProcess-EBI-UniProt-GOA-ACAP-ARAP_13.05.2021_00h00	0.0474178	1	9.87471e-05	0.0365364	[5, 6, 7]	Group121	6.66667	7	[APOE, CD36, GAL, HTR2C, NPRL2, PDE7B, RAPGEF2]
GO:0019933	cAMP-mediated signaling	GO_BiologicalProcess-EBI-UniProt-GOA-ACAP-ARAP_13.05.2021_00h00	0.505592	1	9.87471e-05	0.0365364	[6, 7, 8]	Group121	4.05405	3	[GAL, PDE7B, RAPGEF2]
GO:0019934	cGMP-mediated signaling	GO_BiologicalProcess-EBI-UniProt-GOA-ACAP-ARAP_13.05.2021_00h00	0.0233153	1	9.87471e-05	0.0365364	[6, 7, 8]	Group121	11.4286	4	[APOE, CD36, HTR2C, NPRL2]
GO:1901616	organic hydroxy compound catabolic process	GO_BiologicalProcess-EBI-UniProt-GOA-ACAP-ARAP_13.05.2021_00h00	1.77493e-06	0.0024352	2.8441e-06	0.00127416	[4]	Group122	15.6627	13	[ALDH2, APOE, COMT, CYP24A1, CYP27A1, CYP27B1, CYP3A4, CYP4F3, DBH, MAOA, PTEN, SLC6A3, SYNJ1]
GO:0046164	alcohol catabolic process	GO_BiologicalProcess-EBI-UniProt-GOA-ACAP-ARAP_13.05.2021_00h00	0.0374381	1	2.8441e-06	0.00127416	[4, 5]	Group122	8.47458	5	[ALDH2, APOE, CYP27A1, PTEN, SYNJ1]
GO:0043647	inositol phosphate metabolic process	GO_BiologicalProcess-EBI-UniProt-GOA-ACAP-ARAP_13.05.2021_00h00	0.312035	1	2.8441e-06	0.00127416	[4, 5, 6]	Group122	5.12821	4	[FGF13, PLCB1, PTEN, SYNJ1]
GO:0046838	phosphorylated carbohydrate dephosphorylation	GO_BiologicalProcess-EBI-UniProt-GOA-ACAP-ARAP_13.05.2021_00h00	0.00312129	1	2.8441e-06	0.00127416	[4, 5, 6]	Group122	20	4	[EPM2A, NHLRC1, PTEN, SYNJ1]
GO:0016052	carbohydrate catabolic process	GO_BiologicalProcess-EBI-UniProt-GOA-ACAP-ARAP_13.05.2021_00h00	0.431312	1	0.342279	1	[4]	Group123	4.09091	9	[APP, BAD, GLYCTK, HTR2A, INSR, PHACTR1, PRKAA1, SCARB2, SLC25A12]
GO:0046365	monosaccharide catabolic process	GO_BiologicalProcess-EBI-UniProt-GOA-ACAP-ARAP_13.05.2021_00h00	0.287004	1	0.342279	1	[4, 5]	Group123	5.6338	4	[BAD, GLYCTK, PHACTR1, SLC25A12]
GO:0051156	glucose 6-phosphate metabolic process	GO_BiologicalProcess-EBI-UniProt-GOA-ACAP-ARAP_13.05.2021_00h00	0.215144	1	0.342279	1	[4, 5]	Group123	5.88235	3	[BAD, DDR2, PHACTR1]
GO:0019320	hexose catabolic process	GO_BiologicalProcess-EBI-UniProt-GOA-ACAP-ARAP_13.05.2021_00h00	0.455241	1	0.342279	1	[5, 6]	Group123	4.6875	3	[BAD, GLYCTK, SLC25A12]
GO:0046434	organophosphate catabolic process	GO_BiologicalProcess-EBI-UniProt-GOA-ACAP-ARAP_13.05.2021_00h00	0.168568	1	0.255303	1	[4, 5]	Group124	5	8	[ABHD12, GPX1, IDH1, ITPA, PDE7B, PRKCD, PTEN, SYNJ1]
GO:0072523	purine-containing compound catabolic process	GO_BiologicalProcess-EBI-UniProt-GOA-ACAP-ARAP_13.05.2021_00h00	0.427412	1	0.255303	1	[5]	Group124	5.26316	3	[GPX1, ITPA, PDE7B]
GO:0009395	phospholipid catabolic process	GO_BiologicalProcess-EBI-UniProt-GOA-ACAP-ARAP_13.05.2021_00h00	0.231755	1	0.255303	1	[5, 6]	Group124	5.66038	3	[ABHD12, IDH1, PRKCD]
GO:0006195	purine nucleotide catabolic process	GO_BiologicalProcess-EBI-UniProt-GOA-ACAP-ARAP_13.05.2021_00h00	0.215144	1	0.255303	1	[6, 7, 8, 9]	Group124	5.88235	3	[GPX1, ITPA, PDE7B]
GO:0070633	transepithelial transport	GO_BiologicalProcess-EBI-UniProt-GOA-ACAP-ARAP_13.05.2021_00h00	0.000501633	0.478558	0.000426395	0.134741	[4]	Group125	18.1818	6	[ABCB1, ABCC1, ABCC2, ABCG2, SLC1A1, SLC1A2]
GO:0046689	response to mercury ion	GO_BiologicalProcess-EBI-UniProt-GOA-ACAP-ARAP_13.05.2021_00h00	0.0105697	1	0.000426395	0.134741	[5]	Group125	20	3	[ABCC2, CYTB, SLC1A1]
GO:0033762	response to glucagon	GO_BiologicalProcess-EBI-UniProt-GOA-ACAP-ARAP_13.05.2021_00h00	0.0420488	1	0.000426395	0.134741	[5, 6, 7]	Group125	9.52381	4	[ABCC2, ADCY9, CPS1, CYTB]
GO:0055081	anion homeostasis	GO_BiologicalProcess-EBI-UniProt-GOA-ACAP-ARAP_13.05.2021_00h00	0.00238877	1	0.000426395	0.134741	[6]	Group125	13.6364	6	[ABCC2, ABCC6, CPS1, KCTD7, SLC12A5, SLC1A1]
GO:0043113	receptor clustering	GO_BiologicalProcess-EBI-UniProt-GOA-ACAP-ARAP_13.05.2021_00h00	0.000112593	0.12419	8.18283e-08	4.14051e-05	[5, 6]	Group126	14.7541	9	[APOE, DLG3, FLNA, GRIK2, NRXN1, RELN, SHANK3, SYNGAP1, TGFB1]
GO:0048168	regulation of neuronal synaptic plasticity	GO_BiologicalProcess-EBI-UniProt-GOA-ACAP-ARAP_13.05.2021_00h00	3.59534e-05	0.0428924	8.18283e-08	4.14051e-05	[4, 6, 7, 8, 9, 10]	Group126	16.9811	9	[APOE, APP, CNTN2, DRD2, GRIK2, KCNJ10, KRAS, SHANK3, SYNGAP1]
GO:1900271	regulation of long-term synaptic potentiation	GO_BiologicalProcess-EBI-UniProt-GOA-ACAP-ARAP_13.05.2021_00h00	1.92011e-06	0.0026267	8.18283e-08	4.14051e-05	[4, 5, 6, 7, 8, 9, 10, 11]	Group126	20.8333	10	[ADORA1, AGER, APOE, APP, CHRFAM7A, CHRNA7, DRD2, PRNP, RELN, SHANK3]
GO:0048169	regulation of long-term neuronal synaptic plasticity	GO_BiologicalProcess-EBI-UniProt-GOA-ACAP-ARAP_13.05.2021_00h00	1.13397e-05	0.0144467	8.18283e-08	4.14051e-05	[5, 7, 8, 9, 10, 11]	Group126	26.9231	7	[APP, DRD2, GRIK2, KCNJ10, KRAS, SHANK3, SYNGAP1]
GO:0070050	neuron cellular homeostasis	GO_BiologicalProcess-EBI-UniProt-GOA-ACAP-ARAP_13.05.2021_00h00	0.00109492	0.959147	0.00195501	0.506347	[3, 5]	Group127	15.7895	6	[ADORA1, CLCN3, HTR1B, IL6, PRKAA1, PRKN]
GO:0070301	cellular response to hydrogen peroxide	GO_BiologicalProcess-EBI-UniProt-GOA-ACAP-ARAP_13.05.2021_00h00	0.0416103	1	0.00195501	0.506347	[5, 6, 7]	Group127	6.86275	7	[CLU, CYP1B1, IL10, IL6, NFE2L2, PRKAA1, PRKCD]
GO:0090201	negative regulation of release of cytochrome c from mitochondria	GO_BiologicalProcess-EBI-UniProt-GOA-ACAP-ARAP_13.05.2021_00h00	9.92769e-05	0.110396	0.00195501	0.506347	[5, 6, 7, 8, 9]	Group127	24	6	[AKT1, CLU, GPX1, IL6, MED12, PRKN]
GO:0050321	tau-protein kinase activity	GO_BiologicalProcess-EBI-UniProt-GOA-ACAP-ARAP_13.05.2021_00h00	0.0962584	1	0.00195501	0.506347	[8, 9]	Group127	8.57143	3	[CLU, IL6, PRKAA1]
GO:0021952	central nervous system projection neuron axonogenesis	GO_BiologicalProcess-EBI-UniProt-GOA-ACAP-ARAP_13.05.2021_00h00	0.00136462	1	3.61742e-06	0.00160613	[7, 8, 9, 10, 11, 12, 13, 14]	Group128	18.5185	5	[CHRNB2, DCX, PAFAH1B1, SCN1B, SZT2]
GO:0022038	corpus callosum development	GO_BiologicalProcess-EBI-UniProt-GOA-ACAP-ARAP_13.05.2021_00h00	0.00865493	1	3.61742e-06	0.00160613	[3, 4, 5, 7, 8, 9, 10]	Group128	21.4286	3	[PAFAH1B1, RTN4R, SZT2]
GO:0021954	central nervous system neuron development	GO_BiologicalProcess-EBI-UniProt-GOA-ACAP-ARAP_13.05.2021_00h00	9.33237e-06	0.0119921	3.61742e-06	0.00160613	[5, 6, 7, 8, 9, 10]	Group128	13.5417	13	[ARX, CHRNB2, CNTN2, DCX, DRD2, FOXG1, NTRK2, PAFAH1B1, PHOX2B, PTEN, RAPGEF2, SCN1B, SZT2]
GO:0021955	central nervous system neuron axonogenesis	GO_BiologicalProcess-EBI-UniProt-GOA-ACAP-ARAP_13.05.2021_00h00	0.000109584	0.1212	3.61742e-06	0.00160613	[6, 7, 8, 9, 10, 11, 12, 13]	Group128	19.4444	7	[CHRNB2, DCX, PAFAH1B1, PHOX2B, PTEN, SCN1B, SZT2]
GO:0002931	response to ischemia	GO_BiologicalProcess-EBI-UniProt-GOA-ACAP-ARAP_13.05.2021_00h00	0.0423122	1	0.212378	1	[3]	Group129	8.19672	5	[AKT1, CASR, KCNJ11, PER2, REST]
GO:1903321	negative regulation of protein modification by small protein conjugation or removal	GO_BiologicalProcess-EBI-UniProt-GOA-ACAP-ARAP_13.05.2021_00h00	0.550095	1	0.212378	1	[6, 7, 8, 9]	Group129	4.12371	4	[AKT1, CDKN2A, MTOR, PER2]
GO:0090279	regulation of calcium ion import	GO_BiologicalProcess-EBI-UniProt-GOA-ACAP-ARAP_13.05.2021_00h00	0.0485936	1	0.212378	1	[7, 8, 9]	Group129	9.09091	4	[AKT1, CASR, CCL2, PRNP]
GO:0031397	negative regulation of protein ubiquitination	GO_BiologicalProcess-EBI-UniProt-GOA-ACAP-ARAP_13.05.2021_00h00	0.348629	1	0.212378	1	[7, 8, 9, 10, 11]	Group129	4.65116	4	[AKT1, CDKN2A, MTOR, PER2]
GO:0046916	cellular transition metal ion homeostasis	GO_BiologicalProcess-EBI-UniProt-GOA-ACAP-ARAP_13.05.2021_00h00	0.122455	1	0.0527505	1	[7, 9]	Group130	5.51181	7	[ABCB6, ABCG2, APP, ATP6V1A, PRNP, SLC1A1, SOD1]
GO:0055076	transition metal ion homeostasis	GO_BiologicalProcess-EBI-UniProt-GOA-ACAP-ARAP_13.05.2021_00h00	0.0527505	1	0.0527505	1	[8]	Group130	6.08108	9	[ABCB6, ABCG2, APP, ATP6V1A, PRKN, PRNP, RHAG, SLC1A1, SOD1]
GO:0006878	cellular copper ion homeostasis	GO_BiologicalProcess-EBI-UniProt-GOA-ACAP-ARAP_13.05.2021_00h00	0.0150794	1	0.0527505	1	[8, 10]	Group130	17.6471	3	[ABCB6, APP, PRNP]
GO:0006879	cellular iron ion homeostasis	GO_BiologicalProcess-EBI-UniProt-GOA-ACAP-ARAP_13.05.2021_00h00	0.30412	1	0.0527505	1	[8, 10]	Group130	5.26316	4	[ABCB6, ABCG2, ATP6V1A, SOD1]
GO:0007588	excretion	GO_BiologicalProcess-EBI-UniProt-GOA-ACAP-ARAP_13.05.2021_00h00	0.000294631	0.298461	1.31264e-05	0.00546059	[3]	Group131	13.0435	9	[ABCG2, ADORA1, AGTR1, CHRNA3, CHRNB2, CLCN5, COMT, DRD2, KCNMA1]
GO:0035095	behavioral response to nicotine	GO_BiologicalProcess-EBI-UniProt-GOA-ACAP-ARAP_13.05.2021_00h00	3.12161e-05	0.0374906	1.31264e-05	0.00546059	[3, 4]	Group131	57.1429	4	[CHRNA3, CHRNA4, CHRNA5, CHRNB2]
GO:0060073	micturition	GO_BiologicalProcess-EBI-UniProt-GOA-ACAP-ARAP_13.05.2021_00h00	0.00153244	1	1.31264e-05	0.00546059	[4]	Group131	37.5	3	[CHRNA3, CHRNB2, KCNMA1]
GO:0007274	neuromuscular synaptic transmission	GO_BiologicalProcess-EBI-UniProt-GOA-ACAP-ARAP_13.05.2021_00h00	0.0122499	1	1.31264e-05	0.00546059	[7, 8]	Group131	13.7931	4	[CHRNA3, CHRNB2, STXBP1, TBC1D24]
GO:0045600	positive regulation of fat cell differentiation	GO_BiologicalProcess-EBI-UniProt-GOA-ACAP-ARAP_13.05.2021_00h00	0.0184891	1	0.056832	1	[4, 5, 6]	Group132	8.95522	6	[AKT1, HNRNPU, HTR2A, HTR2C, PPARG, PTGS2]
GO:0009395	phospholipid catabolic process	GO_BiologicalProcess-EBI-UniProt-GOA-ACAP-ARAP_13.05.2021_00h00	0.231755	1	0.056832	1	[5, 6]	Group132	5.66038	3	[ABHD12, IDH1, PRKCD]
GO:1903725	regulation of phospholipid metabolic process	GO_BiologicalProcess-EBI-UniProt-GOA-ACAP-ARAP_13.05.2021_00h00	0.0389757	1	0.056832	1	[5, 6, 7]	Group132	9.7561	4	[HTR2A, HTR2C, IDH1, PRKCD]
GO:1903727	positive regulation of phospholipid metabolic process	GO_BiologicalProcess-EBI-UniProt-GOA-ACAP-ARAP_13.05.2021_00h00	0.0176809	1	0.056832	1	[4, 5, 6, 7, 8]	Group132	16.6667	3	[HTR2A, HTR2C, PRKCD]
GO:0071071	regulation of phospholipid biosynthetic process	GO_BiologicalProcess-EBI-UniProt-GOA-ACAP-ARAP_13.05.2021_00h00	0.0205161	1	0.056832	1	[5, 6, 7, 8]	Group132	15.7895	3	[HTR2A, HTR2C, IDH1]
GO:0006081	cellular aldehyde metabolic process	GO_BiologicalProcess-EBI-UniProt-GOA-ACAP-ARAP_13.05.2021_00h00	8.03091e-06	0.0104081	6.2827e-05	0.0239999	[3]	Group133	16.1765	11	[ALDH7A1, CLCN2, CYP1B1, DDR2, GLO1, GLYCTK, GOT2, IDH1, IDH2, PNPO, REST]
GO:0046184	aldehyde biosynthetic process	GO_BiologicalProcess-EBI-UniProt-GOA-ACAP-ARAP_13.05.2021_00h00	0.00129528	1	6.2827e-05	0.0239999	[4]	Group133	25	4	[CLCN2, DDR2, PNPO, REST]
GO:0046487	glyoxylate metabolic process	GO_BiologicalProcess-EBI-UniProt-GOA-ACAP-ARAP_13.05.2021_00h00	0.00420811	1	6.2827e-05	0.0239999	[4, 7]	Group133	27.2727	3	[GOT2, IDH1, IDH2]
GO:0072350	tricarboxylic acid metabolic process	GO_BiologicalProcess-EBI-UniProt-GOA-ACAP-ARAP_13.05.2021_00h00	0.00865493	1	6.2827e-05	0.0239999	[6]	Group133	21.4286	3	[GLUD1, IDH1, IDH2]
GO:0006103	2-oxoglutarate metabolic process	GO_BiologicalProcess-EBI-UniProt-GOA-ACAP-ARAP_13.05.2021_00h00	0.0341975	1	6.2827e-05	0.0239999	[7]	Group133	13.0435	3	[GOT2, IDH1, IDH2]
GO:0035902	response to immobilization stress	GO_BiologicalProcess-EBI-UniProt-GOA-ACAP-ARAP_13.05.2021_00h00	0.000421491	0.407582	1.03778e-05	0.00436906	[3]	Group134	18.75	6	[CYP1A1, CYP1A2, GAL, PPARG, SOD2, TGFB1]
GO:0036296	response to increased oxygen levels	GO_BiologicalProcess-EBI-UniProt-GOA-ACAP-ARAP_13.05.2021_00h00	1.25126e-05	0.015866	1.03778e-05	0.00436906	[4]	Group134	22.2222	8	[ATP6, ATP6V1A, CAT, CYP1A1, CYTB, FAS, POLG, PPARG]
GO:0055093	response to hyperoxia	GO_BiologicalProcess-EBI-UniProt-GOA-ACAP-ARAP_13.05.2021_00h00	2.4791e-05	0.0302946	1.03778e-05	0.00436906	[3, 5]	Group134	24.1379	7	[ATP6, CAT, CYP1A1, CYTB, FAS, POLG, PPARG]
GO:0036295	cellular response to increased oxygen levels	GO_BiologicalProcess-EBI-UniProt-GOA-ACAP-ARAP_13.05.2021_00h00	0.0105697	1	1.03778e-05	0.00436906	[5]	Group134	20	3	[ATP6V1A, FAS, PPARG]
GO:0033189	response to vitamin A	GO_BiologicalProcess-EBI-UniProt-GOA-ACAP-ARAP_13.05.2021_00h00	0.0468748	1	1.03778e-05	0.00436906	[5, 7]	Group134	11.5385	3	[CAT, CYP1A1, PPARG]
GO:0007600	sensory perception	GO_BiologicalProcess-EBI-UniProt-GOA-ACAP-ARAP_13.05.2021_00h00	0.000453972	0.435359	1.78895e-07	8.85532e-05	[4]	Group135	5.1109	53	[ABCC6, ADGRV1, ADORA1, ALDH7A1, ASIC1, ATXN7, CACNA1D, CALHM1, CCL2, CD36, CHRFAM7A, CHRNA4, CHRNA7, CHRNB2, CLN8, COMT, DRD2, GABRA5, GABRB2, GABRR2, GPX1, GRIK2, GRIN2A, GRIN2D, GRM1, HTR2A, IL10, KCNA1, KCNA2, KCNE1, KCNJ10, KCNK4, KCNQ1, LMNB2, MECP2, MED12, MTOR, OPRM1, OR2A2, OR3A1, OR5H8, PAX6, PDYN, PTGS2, RORA, RORB, SCN1A, SCN3B, SCN9A, SLC17A8, SLC26A4, SLC6A3, SOD1]
GO:0031644	regulation of nervous system process	GO_BiologicalProcess-EBI-UniProt-GOA-ACAP-ARAP_13.05.2021_00h00	3.89524e-11	6.75045e-08	1.78895e-07	8.85532e-05	[4, 5]	Group135	15.528	25	[ABAT, ADORA1, APP, CHRFAM7A, CHRNA7, COMT, CUX2, FGF12, FMR1, GBA, GRIN2D, GRM1, HTR2C, IL10, IL6, MTOR, NRXN1, OPRM1, PTEN, RELN, SHANK3, SLC25A12, STX1A, STX1B, TNFRSF21]
GO:0019233	sensory perception of pain	GO_BiologicalProcess-EBI-UniProt-GOA-ACAP-ARAP_13.05.2021_00h00	2.33152e-10	3.94959e-07	1.78895e-07	8.85532e-05	[5]	Group135	18.018	20	[ADORA1, CCL2, CHRNA4, CHRNB2, COMT, GRIN2A, GRIN2D, GRM1, HTR2A, IL10, KCNA1, KCNA2, KCNK4, MECP2, MTOR, OPRM1, PTGS2, SCN1A, SCN3B, SCN9A]
GO:0051931	regulation of sensory perception	GO_BiologicalProcess-EBI-UniProt-GOA-ACAP-ARAP_13.05.2021_00h00	0.000300933	0.303942	1.78895e-07	8.85532e-05	[5, 6]	Group135	16.6667	7	[ADORA1, COMT, GRIN2D, GRM1, IL10, MTOR, OPRM1]
GO:0051930	regulation of sensory perception of pain	GO_BiologicalProcess-EBI-UniProt-GOA-ACAP-ARAP_13.05.2021_00h00	0.000257669	0.264111	1.78895e-07	8.85532e-05	[6, 7]	Group135	17.0732	7	[ADORA1, COMT, GRIN2D, GRM1, IL10, MTOR, OPRM1]
GO:0007033	vacuole organization	GO_BiologicalProcess-EBI-UniProt-GOA-ACAP-ARAP_13.05.2021_00h00	0.0182373	1	0.0362612	1	[5]	Group136	6.38298	12	[CLN8, EPM2A, GABARAP, GBA, MFSD8, MTOR, NHLRC1, NPRL2, NPRL3, SCARB2, SPG11, TPP1]
GO:0080171	lytic vacuole organization	GO_BiologicalProcess-EBI-UniProt-GOA-ACAP-ARAP_13.05.2021_00h00	0.0112102	1	0.0362612	1	[6]	Group136	8.97436	7	[CLN8, GBA, MFSD8, MTOR, SCARB2, SPG11, TPP1]
GO:0007039	protein catabolic process in the vacuole	GO_BiologicalProcess-EBI-UniProt-GOA-ACAP-ARAP_13.05.2021_00h00	0.0341975	1	0.0362612	1	[6, 7]	Group136	13.0435	3	[GBA, MFSD8, TPP1]
GO:0007040	lysosome organization	GO_BiologicalProcess-EBI-UniProt-GOA-ACAP-ARAP_13.05.2021_00h00	0.0112102	1	0.0362612	1	[7]	Group136	8.97436	7	[CLN8, GBA, MFSD8, MTOR, SCARB2, SPG11, TPP1]
GO:1905146	lysosomal protein catabolic process	GO_BiologicalProcess-EBI-UniProt-GOA-ACAP-ARAP_13.05.2021_00h00	0.0205161	1	0.0362612	1	[7, 8]	Group136	15.7895	3	[GBA, MFSD8, TPP1]
GO:0097049	motor neuron apoptotic process	GO_BiologicalProcess-EBI-UniProt-GOA-ACAP-ARAP_13.05.2021_00h00	0.00224522	1	0.0899901	1	[5, 6]	Group137	33.3333	3	[FAS, KCNB1, SLC1A1]
GO:0006605	protein targeting	GO_BiologicalProcess-EBI-UniProt-GOA-ACAP-ARAP_13.05.2021_00h00	0.117702	1	0.0899901	1	[5, 6, 7]	Group137	4.50237	19	[ADORA1, CACNA1A, CACNG3, CLU, GABARAP, GOSR2, KCNB1, KCNE1, PEX10, PRKAA1, PRKN, PRNP, RPLP2, SCARB2, SLC1A1, TOMM40, TRAK1, YWHAG, ZDHHC9]
GO:1903533	regulation of protein targeting	GO_BiologicalProcess-EBI-UniProt-GOA-ACAP-ARAP_13.05.2021_00h00	0.0243458	1	0.0899901	1	[6, 7, 8]	Group137	7.69231	7	[CACNA1A, KCNB1, KCNE1, PRKAA1, PRKN, PRNP, SLC1A1]
GO:0090313	regulation of protein targeting to membrane	GO_BiologicalProcess-EBI-UniProt-GOA-ACAP-ARAP_13.05.2021_00h00	0.00978168	1	0.0899901	1	[6, 7, 8, 9]	Group137	11.9048	5	[CACNA1A, KCNB1, KCNE1, PRNP, SLC1A1]
GO:0090314	positive regulation of protein targeting to membrane	GO_BiologicalProcess-EBI-UniProt-GOA-ACAP-ARAP_13.05.2021_00h00	0.0962584	1	0.0899901	1	[5, 6, 7, 8, 9, 10]	Group137	8.57143	3	[CACNA1A, KCNB1, PRNP]
GO:0051386	regulation of neurotrophin TRK receptor signaling pathway	GO_BiologicalProcess-EBI-UniProt-GOA-ACAP-ARAP_13.05.2021_00h00	0.00865493	1	0.000663068	0.195605	[4, 5, 6, 7, 8, 9]	Group138	21.4286	3	[CYFIP1, CYFIP2, SLC9A6]
GO:0061669	spontaneous neurotransmitter secretion	GO_BiologicalProcess-EBI-UniProt-GOA-ACAP-ARAP_13.05.2021_00h00	0.000980603	0.874698	0.000663068	0.195605	[5, 6, 7, 8, 9]	Group138	42.8571	3	[PRKN, STX1B, SYT1]
GO:0098814	spontaneous synaptic transmission	GO_BiologicalProcess-EBI-UniProt-GOA-ACAP-ARAP_13.05.2021_00h00	3.13053e-05	0.0375664	0.000663068	0.195605	[7, 8]	Group138	38.4615	5	[AGER, APP, PRKN, STX1B, SYT1]
GO:1990138	neuron projection extension	GO_BiologicalProcess-EBI-UniProt-GOA-ACAP-ARAP_13.05.2021_00h00	0.0158603	1	0.000663068	0.195605	[4, 5, 6, 7, 8, 9, 10, 11, 12]	Group138	6.55738	12	[APOE, CDKL5, CYFIP1, CYFIP2, DCX, LMNB2, PAFAH1B1, PRKN, RTN4R, SEMA6B, SPG11, SYT1]
GO:0097484	dendrite extension	GO_BiologicalProcess-EBI-UniProt-GOA-ACAP-ARAP_13.05.2021_00h00	0.0305534	1	0.000663068	0.195605	[5, 6, 7, 8, 9, 10, 11, 12, 13]	Group138	10.5263	4	[CYFIP1, CYFIP2, PRKN, SYT1]
GO:0030101	natural killer cell activation	GO_BiologicalProcess-EBI-UniProt-GOA-ACAP-ARAP_13.05.2021_00h00	0.369291	1	0.0807278	1	[4, 5]	Group139	4.44444	4	[BAG6, CASP8, MICA, VAMP2]
GO:0002228	natural killer cell mediated immunity	GO_BiologicalProcess-EBI-UniProt-GOA-ACAP-ARAP_13.05.2021_00h00	0.290098	1	0.0807278	1	[5, 6, 7]	Group139	5.55556	4	[HLA-A, HLA-B, MICA, VAMP2]
GO:0042267	natural killer cell mediated cytotoxicity	GO_BiologicalProcess-EBI-UniProt-GOA-ACAP-ARAP_13.05.2021_00h00	0.17116	1	0.0807278	1	[4, 5, 6, 7, 8]	Group139	5.7971	4	[HLA-A, HLA-B, MICA, VAMP2]
GO:0051205	protein insertion into membrane	GO_BiologicalProcess-EBI-UniProt-GOA-ACAP-ARAP_13.05.2021_00h00	0.00367489	1	0.0807278	1	[5, 6, 7]	Group139	9.18367	9	[APP, BAD, BAG6, CASP8, EGFR, PRNP, STX1A, VAMP2, YWHAG]
GO:0045048	protein insertion into ER membrane	GO_BiologicalProcess-EBI-UniProt-GOA-ACAP-ARAP_13.05.2021_00h00	0.00639309	1	0.0807278	1	[6, 7, 8]	Group139	13.1579	5	[APP, BAG6, PRNP, STX1A, VAMP2]
GO:0070305	response to cGMP	GO_BiologicalProcess-EBI-UniProt-GOA-ACAP-ARAP_13.05.2021_00h00	0.00153244	1	0.00376656	0.896441	[4, 5, 6]	Group140	37.5	3	[HCN2, RAPGEF2, SLC6A4]
GO:0071321	cellular response to cGMP	GO_BiologicalProcess-EBI-UniProt-GOA-ACAP-ARAP_13.05.2021_00h00	0.000573723	0.536431	0.00376656	0.896441	[5, 6, 7]	Group140	50	3	[HCN2, RAPGEF2, SLC6A4]
GO:0051289	protein homotetramerization	GO_BiologicalProcess-EBI-UniProt-GOA-ACAP-ARAP_13.05.2021_00h00	0.0622564	1	0.00376656	0.896441	[8]	Group140	7.35294	5	[AQP4, CLU, HCN1, SHMT1, SOD2]
GO:0005217	intracellular ligand-gated ion channel activity	GO_BiologicalProcess-EBI-UniProt-GOA-ACAP-ARAP_13.05.2021_00h00	0.141367	1	0.00376656	0.896441	[7, 8, 9, 10, 11]	Group140	6.25	4	[CLU, HCN1, HCN2, SLC6A4]
GO:0099604	ligand-gated calcium channel activity	GO_BiologicalProcess-EBI-UniProt-GOA-ACAP-ARAP_13.05.2021_00h00	0.0398298	1	0.00376656	0.896441	[6, 7, 8, 9, 10, 11, 12]	Group140	8.33333	5	[CLU, GRIN2A, GRIN2B, GRIN2D, SLC6A4]
GO:0070997	neuron death	GO_BiologicalProcess-EBI-UniProt-GOA-ACAP-ARAP_13.05.2021_00h00	4.8114e-18	9.19459e-15	1.18834e-16	7.41526e-14	[3]	Group141	13.2626	50	[AARS1, ADORA1, AKT1, APOE, APP, ATN1, BAD, BDNF, BRAF, CASP8, CCL2, CHRFAM7A, CHRNA7, CLU, FAS, GABRA5, GABRB2, GBA, GPX1, GRIK2, GRIN2B, GRM4, IL10, KCNB1, KRAS, MECP2, MEF2C, MTOR, NF1, NTRK2, OXR1, PAK3, PDPK1, PIK3CA, PRKN, PRNP, REST, RHOA, SCN2A, SLC1A1, SLC25A27, SOD1, SOD2, STXBP1, SYNGAP1, TERT, TLR4, TNF, TNFRSF21, TSC1]
GO:1901214	regulation of neuron death	GO_BiologicalProcess-EBI-UniProt-GOA-ACAP-ARAP_13.05.2021_00h00	2.71032e-15	5.05474e-12	1.18834e-16	7.41526e-14	[4, 5]	Group141	12.9518	43	[AARS1, ADORA1, AKT1, APOE, BAD, BDNF, BRAF, CASP8, CCL2, CHRFAM7A, CHRNA7, CLU, GABRA5, GABRB2, GBA, GRIK2, GRIN2B, GRM4, IL10, KCNB1, KRAS, MECP2, MEF2C, MTOR, NF1, NTRK2, OXR1, PAK3, PDPK1, PIK3CA, PRKN, PRNP, REST, RHOA, SLC1A1, SOD1, SOD2, STXBP1, SYNGAP1, TERT, TLR4, TNF, TSC1]
GO:1901216	positive regulation of neuron death	GO_BiologicalProcess-EBI-UniProt-GOA-ACAP-ARAP_13.05.2021_00h00	2.52031e-06	0.00340746	1.18834e-16	7.41526e-14	[4, 5, 6]	Group141	14.1414	14	[ADORA1, BAD, CASP8, CLU, GRIK2, GRIN2B, MTOR, NF1, PAK3, PRNP, REST, RHOA, TLR4, TNF]
GO:0043525	positive regulation of neuron apoptotic process	GO_BiologicalProcess-EBI-UniProt-GOA-ACAP-ARAP_13.05.2021_00h00	0.010282	1	1.18834e-16	7.41526e-14	[5, 6, 7, 8]	Group141	10.1695	6	[GRIK2, NF1, PAK3, PRNP, RHOA, TNF]
GO:2001056	positive regulation of cysteine-type endopeptidase activity	GO_BiologicalProcess-EBI-UniProt-GOA-ACAP-ARAP_13.05.2021_00h00	0.00076718	0.702737	1.18834e-16	7.41526e-14	[8, 9, 10, 11]	Group141	8.43373	14	[BAD, CASP8, CDKN2A, CYFIP2, FAS, GRIN2A, GRIN2B, PPARG, PPP3CA, REST, RHOA, SLC1A1, TNF, TNFSF10]
GO:1901575	organic substance catabolic process	GO_BiologicalProcess-EBI-UniProt-GOA-ACAP-ARAP_13.05.2021_00h00	2.50294e-06	0.00338648	9.77249e-07	0.000451489	[3]	Group142	4.81419	114	[ABAT, ABCC1, ABCC2, ABCG2, ABHD12, ACHE, ADORA1, AKT1, ALDH2, ALDH5A1, ALDH7A1, ALLC, APOE, APP, ARHGAP11B, ASAH1, ATXN3, BAD, BAG6, CASP8, CBS, CDKN2A, CLN8, CLOCK, CLU, COMT, CPS1, CUL4B, CYP1A1, CYP1A2, CYP1B1, CYP24A1, CYP27A1, CYP27B1, CYP2A6, CYP2D6, CYP3A4, CYP3A5, CYP4F3, DBH, DDHD2, EEF1A2, EGFR, EPM2A, FA2H, FABP2, FGF13, FLNA, FMR1, GABARAP, GAD1, GAD2, GBA, GLUD1, GLUL, GLYCTK, GOT2,…
GO:0019439	aromatic compound catabolic process	GO_BiologicalProcess-EBI-UniProt-GOA-ACAP-ARAP_13.05.2021_00h00	0.0301304	1	9.77249e-07	0.000451489	[4]	Group142	4.66867	31	[ABCC1, ABCC2, ABCG2, AKT1, CDKN2A, COMT, CYP1A1, CYP2A6, DBH, EPHX1, FMR1, GPX1, HNRNPU, IDO1, IL6, ITPA, MAOA, MTHFS, MTOR, PDE7B, PRKCD, RPLP2, SLC6A3, SLCO2B1, SMG6, TNRC6A, UGT1A1, UGT1A4, UGT1A6, UGT1A8, UPF3B]
GO:0044270	cellular nitrogen compound catabolic process	GO_BiologicalProcess-EBI-UniProt-GOA-ACAP-ARAP_13.05.2021_00h00	0.0666396	1	9.77249e-07	0.000451489	[4]	Group142	4.42073	29	[ABCC1, ABCC2, ABCG2, AKT1, ALLC, CDKN2A, CYP2D6, CYP3A4, CYP3A5, FMR1, GPX1, HNRNPU, IDO1, IL6, ITPA, MTHFS, MTOR, PDE7B, POR, PRKCD, RPLP2, SLCO2B1, SMG6, TNRC6A, UGT1A1, UGT1A4, UGT1A6, UGT1A8, UPF3B]
GO:0046700	heterocycle catabolic process	GO_BiologicalProcess-EBI-UniProt-GOA-ACAP-ARAP_13.05.2021_00h00	0.0837785	1	9.77249e-07	0.000451489	[4]	Group142	4.33437	28	[ABCC1, ABCC2, ABCG2, AKT1, ALLC, CDKN2A, CYP1A1, CYP2A6, FMR1, GPX1, HNRNPU, IDO1, IL6, ITPA, MTHFS, MTOR, NFE2L2, PDE7B, PRKCD, RPLP2, SLCO2B1, SMG6, TNRC6A, UGT1A1, UGT1A4, UGT1A6, UGT1A8, UPF3B]
GO:1901361	organic cyclic compound catabolic process	GO_BiologicalProcess-EBI-UniProt-GOA-ACAP-ARAP_13.05.2021_00h00	0.00116831	1	9.77249e-07	0.000451489	[4]	Group142	5.44413	38	[ABCC1, ABCC2, ABCG2, AKT1, ALLC, APOE, CDKN2A, COMT, CYP1A1, CYP1A2, CYP24A1, CYP27A1, CYP27B1, CYP2A6, CYP3A4, DBH, FMR1, GPX1, HNRNPU, IDO1, IL6, ITPA, MAOA, MTHFS, MTOR, NFE2L2, PDE7B, PRKCD, RPLP2, SLC6A3, SLCO2B1, SMG6, TNRC6A, UGT1A1, UGT1A4, UGT1A6, UGT1A8, UPF3B]
GO:0015562	efflux transmembrane transporter activity	GO_BiologicalProcess-EBI-UniProt-GOA-ACAP-ARAP_13.05.2021_00h00	2.2607e-06	0.00306777	0.000179634	0.0614349	[4, 6]	Group143	42.8571	6	[ABCB1, ABCB6, ABCC1, ABCC4, ABCC5, ABCG2]
GO:0000041	transition metal ion transport	GO_BiologicalProcess-EBI-UniProt-GOA-ACAP-ARAP_13.05.2021_00h00	0.00878962	1	0.000179634	0.0614349	[6]	Group143	7.57576	10	[ABCB6, ABCC2, ABCC5, ATP6V0C, ATP6V1A, CLU, NRG1, SLC1A1, TCN2, TRPC4]
GO:0006826	iron ion transport	GO_BiologicalProcess-EBI-UniProt-GOA-ACAP-ARAP_13.05.2021_00h00	0.192449	1	0.000179634	0.0614349	[7]	Group143	5.95238	5	[ABCB6, ABCC5, ATP6V0C, ATP6V1A, NRG1]
GO:0015886	heme transport	GO_BiologicalProcess-EBI-UniProt-GOA-ACAP-ARAP_13.05.2021_00h00	0.00548102	1	0.000179634	0.0614349	[5, 9]	Group143	25	3	[ABCB6, ABCC5, NRG1]
GO:1901678	iron coordination entity transport	GO_BiologicalProcess-EBI-UniProt-GOA-ACAP-ARAP_13.05.2021_00h00	0.0127099	1	0.000179634	0.0614349	[8]	Group143	18.75	3	[ABCB6, ABCC5, NRG1]
GO:0101023	vascular endothelial cell proliferation	GO_BiologicalProcess-EBI-UniProt-GOA-ACAP-ARAP_13.05.2021_00h00	6.06632e-07	0.000871731	1.72895e-07	8.59288e-05	[5]	Group144	32	8	[AKT3, CCL2, FGF13, FGFR1, MEF2C, PDPK1, PPARG, SP1]
GO:0001937	negative regulation of endothelial cell proliferation	GO_BiologicalProcess-EBI-UniProt-GOA-ACAP-ARAP_13.05.2021_00h00	0.00211824	1	1.72895e-07	8.59288e-05	[5, 6, 7]	Group144	13.9535	6	[APOE, CCL2, MEF2C, NF1, PPARG, TNF]
GO:1904706	negative regulation of vascular associated smooth muscle cell proliferation	GO_BiologicalProcess-EBI-UniProt-GOA-ACAP-ARAP_13.05.2021_00h00	0.000401833	0.391787	1.72895e-07	8.59288e-05	[5, 6, 7]	Group144	23.8095	5	[IL10, MEF2C, PPARG, PTEN, SOD2]
GO:1905562	regulation of vascular endothelial cell proliferation	GO_BiologicalProcess-EBI-UniProt-GOA-ACAP-ARAP_13.05.2021_00h00	6.06632e-07	0.000871731	1.72895e-07	8.59288e-05	[6, 7]	Group144	32	8	[AKT3, CCL2, FGF13, FGFR1, MEF2C, PDPK1, PPARG, SP1]
GO:1905563	negative regulation of vascular endothelial cell proliferation	GO_BiologicalProcess-EBI-UniProt-GOA-ACAP-ARAP_13.05.2021_00h00	0.000293721	0.297833	1.72895e-07	8.59288e-05	[6, 7, 8]	Group144	60	3	[CCL2, MEF2C, PPARG]
GO:1901889	negative regulation of cell junction assembly	GO_BiologicalProcess-EBI-UniProt-GOA-ACAP-ARAP_13.05.2021_00h00	0.0962584	1	0.0154228	1	[4, 5, 6, 7]	Group145	8.57143	3	[IL1B, PTEN, TNF]
GO:2000272	negative regulation of signaling receptor activity	GO_BiologicalProcess-EBI-UniProt-GOA-ACAP-ARAP_13.05.2021_00h00	0.0792466	1	0.0154228	1	[4, 5, 6, 7]	Group145	6.84932	5	[CHRFAM7A, IL1RN, PPARG, PTEN, TNF]
GO:0008625	extrinsic apoptotic signaling pathway via death domain receptors	GO_BiologicalProcess-EBI-UniProt-GOA-ACAP-ARAP_13.05.2021_00h00	0.000516374	0.489522	0.0154228	1	[5, 6, 7]	Group145	11.1111	10	[BAD, CASP8, FAS, GABARAP, GPX1, IL6, PTEN, RAF1, TNF, TNFSF10]
GO:2001235	positive regulation of apoptotic signaling pathway	GO_BiologicalProcess-EBI-UniProt-GOA-ACAP-ARAP_13.05.2021_00h00	0.064116	1	0.0154228	1	[4, 5, 6, 7, 8]	Group145	6.29921	8	[BAD, FAS, PRKCD, PTEN, SOD1, TNF, TNFSF10, WWOX]
GO:2001238	positive regulation of extrinsic apoptotic signaling pathway	GO_BiologicalProcess-EBI-UniProt-GOA-ACAP-ARAP_13.05.2021_00h00	0.0756224	1	0.0154228	1	[5, 6, 7, 8, 9]	Group145	7.84314	4	[PTEN, TNF, TNFSF10, WWOX]
GO:0046364	monosaccharide biosynthetic process	GO_BiologicalProcess-EBI-UniProt-GOA-ACAP-ARAP_13.05.2021_00h00	0.00131149	1	0.000266629	0.0879876	[4, 5]	Group146	9.2437	11	[AKR1B1, DDR2, GOT2, KAT2B, LEPR, MDH1, MDH2, PER2, PGP, SIK1, SLC25A12]
GO:0019319	hexose biosynthetic process	GO_BiologicalProcess-EBI-UniProt-GOA-ACAP-ARAP_13.05.2021_00h00	0.00242625	1	0.000266629	0.0879876	[5, 6]	Group146	9.09091	10	[AKR1B1, GOT2, KAT2B, LEPR, MDH1, MDH2, PER2, PGP, SIK1, SLC25A12]
GO:0006094	gluconeogenesis	GO_BiologicalProcess-EBI-UniProt-GOA-ACAP-ARAP_13.05.2021_00h00	0.0065432	1	0.000266629	0.0879876	[6, 7]	Group146	8.41121	9	[GOT2, KAT2B, LEPR, MDH1, MDH2, PER2, PGP, SIK1, SLC25A12]
GO:0006107	oxaloacetate metabolic process	GO_BiologicalProcess-EBI-UniProt-GOA-ACAP-ARAP_13.05.2021_00h00	0.00420811	1	0.000266629	0.0879876	[7]	Group146	27.2727	3	[GOT2, MDH1, MDH2]
GO:0006108	malate metabolic process	GO_BiologicalProcess-EBI-UniProt-GOA-ACAP-ARAP_13.05.2021_00h00	0.000548485	0.516125	0.000266629	0.0879876	[7]	Group146	30.7692	4	[CFH, MDH1, MDH2, ME2]
GO:1990542	mitochondrial transmembrane transport	GO_BiologicalProcess-EBI-UniProt-GOA-ACAP-ARAP_13.05.2021_00h00	0.18247	1	0.00601322	1	[3, 5]	Group147	5.17241	6	[AKT1, ATP6, MED12, SLC25A12, SLC25A22, TOMM40]
GO:0010676	positive regulation of cellular carbohydrate metabolic process	GO_BiologicalProcess-EBI-UniProt-GOA-ACAP-ARAP_13.05.2021_00h00	0.00872546	1	0.00601322	1	[4, 5, 6, 7]	Group147	10.5263	6	[AKT1, INSR, IRS1, IRS2, KAT2B, SLC25A12]
GO:0010907	positive regulation of glucose metabolic process	GO_BiologicalProcess-EBI-UniProt-GOA-ACAP-ARAP_13.05.2021_00h00	0.00164712	1	0.00601322	1	[4, 5, 6, 7, 8]	Group147	14.6341	6	[AKT1, INSR, IRS1, IRS2, KAT2B, SLC25A12]
GO:0090201	negative regulation of release of cytochrome c from mitochondria	GO_BiologicalProcess-EBI-UniProt-GOA-ACAP-ARAP_13.05.2021_00h00	9.92769e-05	0.110396	0.00601322	1	[5, 6, 7, 8, 9]	Group147	24	6	[AKT1, CLU, GPX1, IL6, MED12, PRKN]
GO:0006851	mitochondrial calcium ion transmembrane transport	GO_BiologicalProcess-EBI-UniProt-GOA-ACAP-ARAP_13.05.2021_00h00	0.0564322	1	0.00601322	1	[7, 9]	Group147	10.7143	3	[AKT1, MED12, SLC25A12]
GO:0010256	endomembrane system organization	GO_BiologicalProcess-EBI-UniProt-GOA-ACAP-ARAP_13.05.2021_00h00	0.000251487	0.258026	0.000251487	0.0832422	[4]	Group148	5.99315	35	[AKR1B1, AKT1, ANK2, APP, ARV1, BAG6, BIN1, CLCN3, CLU, CPLX1, DNM1, FA2H, GOLGA8H, GOSR2, LNPK, LYSMD3, PAFAH1B1, PRICKLE1, PRKCB, PRKCD, PRKN, PRNP, PRRT2, PTEN, SCARB2, SLC6A4, SNAP25, SOD1, STX1A, STX1B, STXBP1, SYNJ1, SYT1, SYT11, VAMP2]
GO:0007009	plasma membrane organization	GO_BiologicalProcess-EBI-UniProt-GOA-ACAP-ARAP_13.05.2021_00h00	0.00673616	1	0.000251487	0.0832422	[5]	Group148	7.48299	11	[AKR1B1, AKT1, ANK2, ARV1, BIN1, CLU, FA2H, PRKCD, PTEN, SOD1, SYT11]
GO:0043217	myelin maintenance	GO_BiologicalProcess-EBI-UniProt-GOA-ACAP-ARAP_13.05.2021_00h00	0.000135597	0.147394	0.000251487	0.0832422	[5, 6, 8, 9]	Group148	29.4118	5	[AKT1, CLU, FA2H, PTEN, SOD1]
GO:0032286	central nervous system myelin maintenance	GO_BiologicalProcess-EBI-UniProt-GOA-ACAP-ARAP_13.05.2021_00h00	0.000120303	0.132453	0.000251487	0.0832422	[6, 7, 8, 9, 10, 11, 12]	Group148	75	3	[CLU, FA2H, PTEN]
GO:0032287	peripheral nervous system myelin maintenance	GO_BiologicalProcess-EBI-UniProt-GOA-ACAP-ARAP_13.05.2021_00h00	0.00224522	1	0.000251487	0.0832422	[6, 7, 8, 9, 10, 11, 12]	Group148	33.3333	3	[AKT1, FA2H, SOD1]
GO:0007041	lysosomal transport	GO_BiologicalProcess-EBI-UniProt-GOA-ACAP-ARAP_13.05.2021_00h00	0.0311701	1	0.00420022	0.982852	[3, 5]	Group149	6.83761	8	[BIN1, CACNG3, CDX2, CLU, PRICKLE1, PRKN, SCARB2, TRAK1]
GO:0006900	vesicle budding from membrane	GO_BiologicalProcess-EBI-UniProt-GOA-ACAP-ARAP_13.05.2021_00h00	0.0298233	1	0.00420022	0.982852	[3, 5, 6]	Group149	6.89655	8	[DNM1, F5, GOSR2, PRICKLE1, PRKN, SEC24B, TRAPPC4, TRAPPC6B]
GO:0048489	synaptic vesicle transport	GO_BiologicalProcess-EBI-UniProt-GOA-ACAP-ARAP_13.05.2021_00h00	0.00414779	1	0.00420022	0.982852	[4, 5, 6]	Group149	12.2449	6	[AP3B2, AP3M2, DNM1, PRKN, SPG11, SYNJ1]
GO:0007032	endosome organization	GO_BiologicalProcess-EBI-UniProt-GOA-ACAP-ARAP_13.05.2021_00h00	0.0462735	1	0.00420022	0.982852	[5, 6]	Group149	7.22892	6	[CLCN3, DNM1, PRICKLE1, PRKN, SCARB2, SYNJ1]
GO:1904978	regulation of endosome organization	GO_BiologicalProcess-EBI-UniProt-GOA-ACAP-ARAP_13.05.2021_00h00	0.000120303	0.132453	0.00420022	0.982852	[5, 6, 7]	Group149	75	3	[PRKN, SCARB2, SYNJ1]
GO:0009895	negative regulation of catabolic process	GO_BiologicalProcess-EBI-UniProt-GOA-ACAP-ARAP_13.05.2021_00h00	4.85522e-05	0.0565148	7.29301e-06	0.0031287	[3, 4, 5]	Group150	7.60234	26	[ADORA1, AKT1, BAG6, CDKN2A, EGFR, FLNA, FMR1, GRIN2A, HNRNPU, HP, IL10, IL1B, IL6, LEPR, MTOR, NOS2, NRG1, OPHN1, PIK3CA, PRICKLE1, PRKAA1, SLC25A12, TIMP4, TNF, TSC1, TSC2]
GO:0031329	regulation of cellular catabolic process	GO_BiologicalProcess-EBI-UniProt-GOA-ACAP-ARAP_13.05.2021_00h00	0.000206053	0.215531	7.29301e-06	0.0031287	[4, 5]	Group150	5.39374	50	[ABL2, AKT1, APOE, APP, ATP6V0C, ATP6V1A, ATXN3, BAD, BAG6, CDKN2A, CLU, DEPDC5, EEF1A2, EPM2A, FMR1, GABARAP, GBA, GPX1, HNRNPU, HP, HTR2A, IDH1, IL10, IL1B, IL4, IL6, INSR, IRS1, IRS2, KEAP1, LEPR, MFSD8, MTOR, NFE2L2, NHLRC1, NPRL2, OPHN1, PIK3CA, PRICKLE1, PRKAA1, PRKCD, PRKN, PTEN, SCARB2, SLC6A4, TIMP4, TNF, TNRC6A, TSC1, TSC2]
GO:0031330	negative regulation of cellular catabolic process	GO_BiologicalProcess-EBI-UniProt-GOA-ACAP-ARAP_13.05.2021_00h00	0.037417	1	7.29301e-06	0.0031287	[4, 5, 6]	Group150	5.37634	15	[AKT1, BAG6, CDKN2A, FMR1, HNRNPU, HP, IL10, IL6, LEPR, MTOR, OPHN1, PIK3CA, TIMP4, TSC1, TSC2]
GO:0010507	negative regulation of autophagy	GO_BiologicalProcess-EBI-UniProt-GOA-ACAP-ARAP_13.05.2021_00h00	0.00942811	1	7.29301e-06	0.0031287	[4, 5, 6, 7]	Group150	8.51064	8	[AKT1, IL10, IL6, LEPR, MTOR, PIK3CA, TSC1, TSC2]
GO:0016242	negative regulation of macroautophagy	GO_BiologicalProcess-EBI-UniProt-GOA-ACAP-ARAP_13.05.2021_00h00	0.00446535	1	7.29301e-06	0.0031287	[5, 6, 7, 8]	Group150	14.2857	5	[AKT1, MTOR, PIK3CA, TSC1, TSC2]
GO:0031645	negative regulation of nervous system process	GO_BiologicalProcess-EBI-UniProt-GOA-ACAP-ARAP_13.05.2021_00h00	0.0304277	1	0.000709293	0.207113	[3, 4, 5, 6]	Group151	13.6364	3	[IL10, PTEN, TNFRSF21]
GO:0071887	leukocyte apoptotic process	GO_BiologicalProcess-EBI-UniProt-GOA-ACAP-ARAP_13.05.2021_00h00	0.000584272	0.54571	0.000709293	0.207113	[5]	Group151	10.1852	11	[CDKN2A, FAS, GLI3, IDO1, IL6, IRS2, MEF2C, PDCD1, PTEN, RAPGEF2, TNFRSF21]
GO:0070227	lymphocyte apoptotic process	GO_BiologicalProcess-EBI-UniProt-GOA-ACAP-ARAP_13.05.2021_00h00	0.00789777	1	0.000709293	0.207113	[6]	Group151	9.58904	7	[FAS, GLI3, IDO1, IRS2, PDCD1, PTEN, TNFRSF21]
GO:0001783	B cell apoptotic process	GO_BiologicalProcess-EBI-UniProt-GOA-ACAP-ARAP_13.05.2021_00h00	0.0268899	1	0.000709293	0.207113	[7]	Group151	14.2857	3	[IRS2, PTEN, TNFRSF21]
GO:0070228	regulation of lymphocyte apoptotic process	GO_BiologicalProcess-EBI-UniProt-GOA-ACAP-ARAP_13.05.2021_00h00	0.0890981	1	0.000709293	0.207113	[7, 8]	Group151	7.40741	4	[IDO1, IRS2, PDCD1, PTEN]
GO:0050878	regulation of body fluid levels	GO_BiologicalProcess-EBI-UniProt-GOA-ACAP-ARAP_13.05.2021_00h00	8.63737e-07	0.001217	8.63737e-07	0.000401637	[3]	Group152	7.23104	41	[ABAT, ADCY9, ADORA1, AKR1B1, APOE, AQP4, CAD, CD36, CD40, CD40LG, CHRM3, CYP27B1, DRD2, EGFR, F2, F5, FA2H, FGFR1, FLNA, GBA, GOT2, HNF4A, IL6, ITGB3, LNPK, NFE2L2, NPRL3, NRG1, PDPK1, PIK3CA, PRKCB, PRKCD, RAF1, SLC22A4, SLC6A3, STXBP1, TLR4, TPH1, USF1, VAMP2, VDR]
GO:0032941	secretion by tissue	GO_BiologicalProcess-EBI-UniProt-GOA-ACAP-ARAP_13.05.2021_00h00	0.01079	1	8.63737e-07	0.000401637	[2, 5]	Group152	11.6279	5	[ADORA1, CHRM3, EGFR, NPRL3, VAMP2]
GO:0007589	body fluid secretion	GO_BiologicalProcess-EBI-UniProt-GOA-ACAP-ARAP_13.05.2021_00h00	0.000794358	0.722866	8.63737e-07	0.000401637	[4, 5]	Group152	9.82143	11	[ADORA1, CAD, CHRM3, CYP27B1, EGFR, GOT2, NPRL3, SLC22A4, SLC6A3, VAMP2, VDR]
GO:0070254	mucus secretion	GO_BiologicalProcess-EBI-UniProt-GOA-ACAP-ARAP_13.05.2021_00h00	0.0105697	1	8.63737e-07	0.000401637	[3, 5, 6]	Group152	20	3	[ADORA1, EGFR, VAMP2]
GO:0007595	lactation	GO_BiologicalProcess-EBI-UniProt-GOA-ACAP-ARAP_13.05.2021_00h00	0.0398298	1	8.63737e-07	0.000401637	[5, 6, 7, 8]	Group152	8.33333	5	[CAD, CYP27B1, GOT2, SLC6A3, VDR]
GO:0019098	reproductive behavior	GO_BiologicalProcess-EBI-UniProt-GOA-ACAP-ARAP_13.05.2021_00h00	0.0723399	1	0.232478	1	[2, 3, 4]	Group153	9.67742	3	[APP, DBH, PTEN]
GO:0007618	mating	GO_BiologicalProcess-EBI-UniProt-GOA-ACAP-ARAP_13.05.2021_00h00	0.0485936	1	0.232478	1	[3, 4, 5]	Group153	9.09091	4	[ABAT, APP, PTEN, SLC6A4]
GO:0048640	negative regulation of developmental growth	GO_BiologicalProcess-EBI-UniProt-GOA-ACAP-ARAP_13.05.2021_00h00	0.420345	1	0.232478	1	[3, 4, 5]	Group153	4.2735	5	[FGF13, PTEN, RTN4R, SEMA6B, SLC6A4]
GO:0099172	presynapse organization	GO_BiologicalProcess-EBI-UniProt-GOA-ACAP-ARAP_13.05.2021_00h00	0.0890981	1	0.232478	1	[4, 6]	Group153	7.40741	4	[APP, NRXN1, PTEN, PTPRD]
GO:0099054	presynapse assembly	GO_BiologicalProcess-EBI-UniProt-GOA-ACAP-ARAP_13.05.2021_00h00	0.0756224	1	0.232478	1	[5, 6, 7]	Group153	7.84314	4	[APP, NRXN1, PTEN, PTPRD]
GO:0001894	tissue homeostasis	GO_BiologicalProcess-EBI-UniProt-GOA-ACAP-ARAP_13.05.2021_00h00	0.0107753	1	0.0242718	1	[3, 5]	Group154	5.98007	18	[ADGRV1, AKR1B1, AKT3, CFH, CLCN3, CLN8, EGFR, IL6, ITGB3, KRAS, NF1, PTGS2, SLC1A1, SLC2A1, SOD1, TGFB1, TLR4, TPP1]
GO:0045104	intermediate filament cytoskeleton organization	GO_BiologicalProcess-EBI-UniProt-GOA-ACAP-ARAP_13.05.2021_00h00	0.231755	1	0.0242718	1	[3, 6]	Group154	5.66038	3	[CLN8, RAF1, SOD1]
GO:0045494	photoreceptor cell maintenance	GO_BiologicalProcess-EBI-UniProt-GOA-ACAP-ARAP_13.05.2021_00h00	0.0594011	1	0.0242718	1	[2, 5, 7]	Group154	8.51064	4	[ADGRV1, CLCN3, CLN8, SLC2A1]
GO:0001895	retina homeostasis	GO_BiologicalProcess-EBI-UniProt-GOA-ACAP-ARAP_13.05.2021_00h00	0.200182	1	0.0242718	1	[4, 6]	Group154	5.74713	5	[ADGRV1, CLCN3, CLN8, SLC2A1, SOD1]
GO:0060122	inner ear receptor cell stereocilium organization	GO_BiologicalProcess-EBI-UniProt-GOA-ACAP-ARAP_13.05.2021_00h00	0.116018	1	0.0242718	1	[6, 7, 8, 9, 10, 11, 12]	Group154	7.89474	3	[ADGRV1, SEC24B, SOD1]
GO:0044089	positive regulation of cellular component biogenesis	GO_BiologicalProcess-EBI-UniProt-GOA-ACAP-ARAP_13.05.2021_00h00	0.014248	1	2.4045e-07	0.00011734	[3, 4, 5]	Group155	5.03472	29	[BDNF, BIN1, BRAF, CD36, CLU, CNTNAP2, CUL4B, CUX2, CYFIP1, DYNC1H1, FLNA, FMR1, MECP2, MTOR, NRG1, NRXN1, NTRK2, PIK3CA, PTPRD, RHOA, SETDB1, SETDB2, SLC6A4, SRPX2, TGFB1, TLR4, TNF, TSC1, WARS1]
GO:0051130	positive regulation of cellular component organization	GO_BiologicalProcess-EBI-UniProt-GOA-ACAP-ARAP_13.05.2021_00h00	3.93959e-08	6.11425e-05	2.4045e-07	0.00011734	[3, 4, 5]	Group155	6.06306	75	[ABCB4, ABL2, AKR1B1, APOE, APP, ATRX, BAD, BDNF, BIN1, BRAF, C3, CASP8, CD36, CDKL5, CLU, CNTNAP2, CUL4B, CUX2, CYFIP1, DDHD2, DDR2, DNM1, DRD2, DYNC1H1, FLNA, FMR1, GBA, GNL3, GPX1, IER3IP1, IL1A, IL1B, IL4, IL6, INSR, LNPK, MECP2, MED12, MMP9, MTOR, NFE2L2, NRG1, NRXN1, NTRK2, PAFAH1B1, PAK3, PIK3CA, PLCB1, PPARG, PPP3CA, PRKN, PRRT2, PTPRD, RALBP1, RAPGEF2, RELN, RHOA, RORA, SCARB2, SCN1B, SE…
GO:0033043	regulation of organelle organization	GO_BiologicalProcess-EBI-UniProt-GOA-ACAP-ARAP_13.05.2021_00h00	4.76259e-05	0.0555318	2.4045e-07	0.00011734	[4, 5]	Group155	5.19481	68	[ABL2, AKT1, ATRX, ATXN2, ATXN7, BAD, BIN1, BRAF, CASP8, CDKL5, CLU, CPLX1, CYFIP1, CYFIP2, DDHD2, DYNC1H1, FGF13, FLNA, FMR1, GNL3, GPX1, HNRNPU, IL1A, IL1B, IL6, INSR, KAT2B, LNPK, MECP2, MED12, MMP9, MTOR, NPRL2, NPRL3, NRG1, NRXN1, PAFAH1B1, PAK3, PIK3CA, PLCB1, PRKAA1, PRKCD, PRKN, PRRT2, PTPRD, RALBP1, RHOA, RHOBTB2, SCARB2, SETDB1, SETDB2, SHANK3, SLC6A4, SMG6, SPTAN1, STXBP1, SYNGAP1, SYN…
GO:0010638	positive regulation of organelle organization	GO_BiologicalProcess-EBI-UniProt-GOA-ACAP-ARAP_13.05.2021_00h00	0.00427656	1	2.4045e-07	0.00011734	[4, 5, 6]	Group155	5.15933	34	[ATRX, BAD, BIN1, BRAF, CASP8, CYFIP1, DDHD2, DYNC1H1, FLNA, FMR1, GNL3, IL1A, IL1B, INSR, LNPK, MECP2, MED12, MMP9, MTOR, PLCB1, PRKN, PRRT2, RALBP1, RHOA, SETDB1, SETDB2, SLC6A4, SYNJ1, SYT1, TGFB1, TNF, TNFSF10, TSC1, YWHAG]
GO:0010822	positive regulation of mitochondrion organization	GO_BiologicalProcess-EBI-UniProt-GOA-ACAP-ARAP_13.05.2021_00h00	0.000471995	0.451227	2.4045e-07	0.00011734	[5, 6, 7]	Group155	11.236	10	[BAD, CASP8, DDHD2, MED12, MMP9, PRKN, RALBP1, SLC6A4, TNFSF10, YWHAG]
GO:0051147	regulation of muscle cell differentiation	GO_BiologicalProcess-EBI-UniProt-GOA-ACAP-ARAP_13.05.2021_00h00	0.159836	1	0.0165299	1	[4, 5]	Group156	5.12821	8	[BDNF, MECP2, MEF2C, MTOR, NRG1, SIK1, SOD2, TGFB1]
GO:0043276	anoikis	GO_BiologicalProcess-EBI-UniProt-GOA-ACAP-ARAP_13.05.2021_00h00	0.0006971	0.643423	0.0165299	1	[5]	Group156	17.1429	6	[AKT1, MTOR, NTRK2, PIK3CA, SIK1, TSC2]
GO:0051153	regulation of striated muscle cell differentiation	GO_BiologicalProcess-EBI-UniProt-GOA-ACAP-ARAP_13.05.2021_00h00	0.0753907	1	0.0165299	1	[5, 6]	Group156	6.38298	6	[BDNF, MEF2C, MTOR, NRG1, SIK1, TGFB1]
GO:0014902	myotube differentiation	GO_BiologicalProcess-EBI-UniProt-GOA-ACAP-ARAP_13.05.2021_00h00	0.103294	1	0.0165299	1	[6]	Group156	5.88235	7	[BDNF, GPX1, IL4, MEF2C, MTOR, PPP3CA, SIK1]
GO:0010830	regulation of myotube differentiation	GO_BiologicalProcess-EBI-UniProt-GOA-ACAP-ARAP_13.05.2021_00h00	0.182782	1	0.0165299	1	[6, 7]	Group156	6.38298	3	[BDNF, MTOR, SIK1]
GO:0071548	response to dexamethasone	GO_BiologicalProcess-EBI-UniProt-GOA-ACAP-ARAP_13.05.2021_00h00	0.0169018	1	9.70799e-05	0.0361137	[5, 7, 8]	Group157	10.4167	5	[ABCC2, CPS1, EGFR, GBA, TGFB1]
GO:0035306	positive regulation of dephosphorylation	GO_BiologicalProcess-EBI-UniProt-GOA-ACAP-ARAP_13.05.2021_00h00	0.0139685	1	9.70799e-05	0.0361137	[6, 7, 8]	Group157	9.52381	6	[ADORA1, GBA, MEF2C, MTOR, PRKCD, TGFB1]
GO:0035307	positive regulation of protein dephosphorylation	GO_BiologicalProcess-EBI-UniProt-GOA-ACAP-ARAP_13.05.2021_00h00	0.01988	1	9.70799e-05	0.0361137	[6, 7, 8, 9]	Group157	10	5	[ADORA1, GBA, MTOR, PRKCD, TGFB1]
GO:0014004	microglia differentiation	GO_BiologicalProcess-EBI-UniProt-GOA-ACAP-ARAP_13.05.2021_00h00	0.000980603	0.874698	9.70799e-05	0.0361137	[5, 6, 7, 8, 9, 10, 11]	Group157	42.8571	3	[APP, GBA, TGFB1]
GO:0030225	macrophage differentiation	GO_BiologicalProcess-EBI-UniProt-GOA-ACAP-ARAP_13.05.2021_00h00	0.000150874	0.162038	9.70799e-05	0.0361137	[6, 7, 8, 9, 10]	Group157	16	8	[APP, CASP8, GBA, HLA-DRB1, INHA, MMP9, RORA, TGFB1]
GO:0015297	antiporter activity	GO_BiologicalProcess-EBI-UniProt-GOA-ACAP-ARAP_13.05.2021_00h00	0.000300381	0.303685	0.000332524	0.107073	[6, 8]	Group158	11	11	[ATP1A2, ATP1A3, CLCN3, CLCN4, CLCN5, CLCN6, CLCN7, DRD4, SLC22A4, SLC26A4, SLC9A6]
GO:0015298	solute:cation antiporter activity	GO_BiologicalProcess-EBI-UniProt-GOA-ACAP-ARAP_13.05.2021_00h00	0.000257669	0.264111	0.000332524	0.107073	[6, 7, 8, 9]	Group158	17.0732	7	[ATP1A2, CLCN3, CLCN4, CLCN5, DRD4, SLC22A4, SLC9A6]
GO:0015299	solute:proton antiporter activity	GO_BiologicalProcess-EBI-UniProt-GOA-ACAP-ARAP_13.05.2021_00h00	0.00136462	1	0.000332524	0.107073	[7, 8, 9, 10]	Group158	18.5185	5	[CLCN3, CLCN4, CLCN5, DRD4, SLC9A6]
GO:0015491	cation:cation antiporter activity	GO_BiologicalProcess-EBI-UniProt-GOA-ACAP-ARAP_13.05.2021_00h00	0.0233153	1	0.000332524	0.107073	[7, 8, 9, 10]	Group158	11.4286	4	[ATP1A2, DRD4, SLC22A4, SLC9A6]
GO:1901020	negative regulation of calcium ion transmembrane transporter activity	GO_BiologicalProcess-EBI-UniProt-GOA-ACAP-ARAP_13.05.2021_00h00	0.0305534	1	0.000332524	0.107073	[5, 6, 7, 8, 9, 10, 11, 12]	Group158	10.5263	4	[ATP1A2, DRD2, DRD4, FMR1]
GO:0043373	CD4-positive, alpha-beta T cell lineage commitment	GO_BiologicalProcess-EBI-UniProt-GOA-ACAP-ARAP_13.05.2021_00h00	0.00448437	1	0.000105524	0.0388327	[5, 6, 7, 8, 9, 10, 11, 12, 13, 14, 15]	Group159	18.1818	4	[IL6, IL6R, MTOR, TBX21]
GO:0002295	T-helper cell lineage commitment	GO_BiologicalProcess-EBI-UniProt-GOA-ACAP-ARAP_13.05.2021_00h00	0.00255987	1	0.000105524	0.0388327	[6, 7, 8, 9, 10, 11, 12, 13, 14, 15, 16]	Group159	21.0526	4	[IL6, IL6R, MTOR, TBX21]
GO:0031646	positive regulation of nervous system process	GO_BiologicalProcess-EBI-UniProt-GOA-ACAP-ARAP_13.05.2021_00h00	0.00883999	1	0.000105524	0.0388327	[3, 4, 5, 6]	Group159	12.1951	5	[ABAT, GBA, IL6, MTOR, SLC25A12]
GO:0031641	regulation of myelination	GO_BiologicalProcess-EBI-UniProt-GOA-ACAP-ARAP_13.05.2021_00h00	0.000150874	0.162038	0.000105524	0.0388327	[3, 4, 5, 6, 7, 8, 9]	Group159	16	8	[AKT1, CYFIP1, IL6, LGI4, MTOR, PTEN, SLC25A12, TNFRSF21]
GO:0010718	positive regulation of epithelial to mesenchymal transition	GO_BiologicalProcess-EBI-UniProt-GOA-ACAP-ARAP_13.05.2021_00h00	0.0713767	1	0.000105524	0.0388327	[3, 4, 5, 6, 7, 8, 9, 10]	Group159	8	4	[IL1B, IL6, MTOR, TGFB1]
GO:0003073	regulation of systemic arterial blood pressure	GO_BiologicalProcess-EBI-UniProt-GOA-ACAP-ARAP_13.05.2021_00h00	0.086492	1	0.0177356	1	[4, 6]	Group160	6.42202	7	[ADORA1, AGTR1, AKR1B1, DRD2, MECP2, RHOA, SOD2]
GO:0045776	negative regulation of blood pressure	GO_BiologicalProcess-EBI-UniProt-GOA-ACAP-ARAP_13.05.2021_00h00	0.0183511	1	0.0177356	1	[4, 6]	Group160	10.2041	5	[ABAT, ADORA1, DRD2, NOS2, SOD2]
GO:0051145	smooth muscle cell differentiation	GO_BiologicalProcess-EBI-UniProt-GOA-ACAP-ARAP_13.05.2021_00h00	0.450798	1	0.0177356	1	[5]	Group160	4.7619	3	[MECP2, MEF2C, SOD2]
GO:0001976	nervous system process involved in regulation of systemic arterial blood pressure	GO_BiologicalProcess-EBI-UniProt-GOA-ACAP-ARAP_13.05.2021_00h00	0.0105697	1	0.0177356	1	[4, 5, 7]	Group160	20	3	[DRD2, MECP2, SOD2]
GO:0007616	long-term memory	GO_BiologicalProcess-EBI-UniProt-GOA-ACAP-ARAP_13.05.2021_00h00	0.000814603	0.738845	0.0177356	1	[4, 7]	Group160	16.6667	6	[APOE, DRD2, MECP2, MTOR, PRNP, RELN]
GO:0007566	embryo implantation	GO_BiologicalProcess-EBI-UniProt-GOA-ACAP-ARAP_13.05.2021_00h00	0.0938299	1	5.92e-06	0.00256928	[2, 3, 4, 5]	Group161	7.27273	4	[IL1B, MMP9, PTGS2, SOD1]
GO:0046683	response to organophosphorus	GO_BiologicalProcess-EBI-UniProt-GOA-ACAP-ARAP_13.05.2021_00h00	0.000143679	0.155317	5.92e-06	0.00256928	[4]	Group161	9.92908	14	[APP, BRAF, CPS1, HCN1, HCN2, KCNE1, KCNJ11, KCNQ1, PTEN, PTGS2, RAPGEF2, SLC6A3, SLC6A4, SOD1]
GO:0033198	response to ATP	GO_BiologicalProcess-EBI-UniProt-GOA-ACAP-ARAP_13.05.2021_00h00	0.0172308	1	5.92e-06	0.00256928	[4, 5, 6]	Group161	12.5	4	[KCNJ11, PTEN, PTGS2, SOD1]
GO:0045986	negative regulation of smooth muscle contraction	GO_BiologicalProcess-EBI-UniProt-GOA-ACAP-ARAP_13.05.2021_00h00	0.000996021	0.884467	5.92e-06	0.00256928	[4, 5, 6, 7, 8]	Group161	26.6667	4	[ADORA1, KCNMA1, PTGS2, SOD1]
GO:0043217	myelin maintenance	GO_BiologicalProcess-EBI-UniProt-GOA-ACAP-ARAP_13.05.2021_00h00	0.000135597	0.147394	5.92e-06	0.00256928	[5, 6, 8, 9]	Group161	29.4118	5	[AKT1, CLU, FA2H, PTEN, SOD1]
GO:0060976	coronary vasculature development	GO_BiologicalProcess-EBI-UniProt-GOA-ACAP-ARAP_13.05.2021_00h00	0.198804	1	0.178997	1	[4, 5, 6, 7, 8]	Group162	6.12245	3	[FGF13, PRICKLE1, SEC24B]
GO:0060840	artery development	GO_BiologicalProcess-EBI-UniProt-GOA-ACAP-ARAP_13.05.2021_00h00	0.0329983	1	0.178997	1	[4, 6, 7, 8]	Group162	7.2165	7	[AKT3, APOE, GLI3, NF1, NPRL3, PRICKLE1, SEC24B]
GO:0090175	regulation of establishment of planar polarity	GO_BiologicalProcess-EBI-UniProt-GOA-ACAP-ARAP_13.05.2021_00h00	0.430554	1	0.178997	1	[5, 6, 7, 8]	Group162	4.16667	5	[MED12, PRICKLE1, RHOA, RORA, SEC24B]
GO:0048844	artery morphogenesis	GO_BiologicalProcess-EBI-UniProt-GOA-ACAP-ARAP_13.05.2021_00h00	0.072179	1	0.178997	1	[5, 6, 7, 8, 9]	Group162	7.04225	5	[AKT3, APOE, NF1, NPRL3, SEC24B]
GO:0035904	aorta development	GO_BiologicalProcess-EBI-UniProt-GOA-ACAP-ARAP_13.05.2021_00h00	0.427412	1	0.178997	1	[5, 7, 8, 9]	Group162	5.26316	3	[NPRL3, PRICKLE1, SEC24B]
GO:0060538	skeletal muscle organ development	GO_BiologicalProcess-EBI-UniProt-GOA-ACAP-ARAP_13.05.2021_00h00	0.0735253	1	0.121949	1	[5, 6, 7]	Group163	5.74713	10	[GPX1, KCNAB1, LARGE1, MEF2C, PHOX2B, PPP3CA, PRKAA1, RBFOX1, RHOA, TGFB1]
GO:0014033	neural crest cell differentiation	GO_BiologicalProcess-EBI-UniProt-GOA-ACAP-ARAP_13.05.2021_00h00	0.545008	1	0.121949	1	[5, 6, 7, 8]	Group163	4.21053	4	[MEF2C, NRG1, PHOX2B, SEMA6B]
GO:0007519	skeletal muscle tissue development	GO_BiologicalProcess-EBI-UniProt-GOA-ACAP-ARAP_13.05.2021_00h00	0.106066	1	0.121949	1	[6, 7, 8]	Group163	5.52147	9	[GPX1, KCNAB1, MEF2C, PHOX2B, PPP3CA, PRKAA1, RBFOX1, RHOA, TGFB1]
GO:0035914	skeletal muscle cell differentiation	GO_BiologicalProcess-EBI-UniProt-GOA-ACAP-ARAP_13.05.2021_00h00	0.479262	1	0.121949	1	[4, 7, 8, 9]	Group163	4.34783	3	[MEF2C, PHOX2B, RBFOX1]
GO:0045666	positive regulation of neuron differentiation	GO_BiologicalProcess-EBI-UniProt-GOA-ACAP-ARAP_13.05.2021_00h00	0.137802	1	0.121949	1	[4, 5, 6, 7, 8, 9, 10]	Group163	5.94059	6	[FGFR1, FOXG1, MEF2C, PHOX2B, PTEN, REST]
GO:0009895	negative regulation of catabolic process	GO_BiologicalProcess-EBI-UniProt-GOA-ACAP-ARAP_13.05.2021_00h00	4.85522e-05	0.0565148	0.0191904	1	[3, 4, 5]	Group164	7.60234	26	[ADORA1, AKT1, BAG6, CDKN2A, EGFR, FLNA, FMR1, GRIN2A, HNRNPU, HP, IL10, IL1B, IL6, LEPR, MTOR, NOS2, NRG1, OPHN1, PIK3CA, PRICKLE1, PRKAA1, SLC25A12, TIMP4, TNF, TSC1, TSC2]
GO:0030163	protein catabolic process	GO_BiologicalProcess-EBI-UniProt-GOA-ACAP-ARAP_13.05.2021_00h00	0.0741309	1	0.0191904	1	[4, 5]	Group164	4.13724	41	[ABHD12, AKT1, APOE, ATXN3, BAG6, CASP8, CDKN2A, CLN8, CLOCK, CLU, CUL4B, EEF1A2, EGFR, EPM2A, FLNA, FMR1, GABARAP, GBA, GPX1, GRIN2A, IL10, IL1B, KEAP1, MARCHF6, MFSD8, MTOR, NFE2L2, NHLRC1, NOS2, NRG1, OPHN1, PRICKLE1, PRKN, PTEN, RNF13, TBX21, TIMP4, TNF, TPP1, TRIM3, UBE2A]
GO:0042176	regulation of protein catabolic process	GO_BiologicalProcess-EBI-UniProt-GOA-ACAP-ARAP_13.05.2021_00h00	3.67091e-05	0.0436838	0.0191904	1	[4, 5, 6]	Group164	7.16049	29	[AKT1, APOE, ATXN3, BAG6, CDKN2A, CLU, EEF1A2, EGFR, EPM2A, FLNA, FMR1, GABARAP, GBA, GPX1, GRIN2A, IL10, IL1B, KEAP1, MFSD8, NFE2L2, NHLRC1, NOS2, NRG1, OPHN1, PRICKLE1, PRKN, PTEN, TIMP4, TNF]
GO:0042177	negative regulation of protein catabolic process	GO_BiologicalProcess-EBI-UniProt-GOA-ACAP-ARAP_13.05.2021_00h00	0.00207773	1	0.0191904	1	[4, 5, 6, 7]	Group164	8.73016	11	[BAG6, CDKN2A, EGFR, FLNA, GRIN2A, IL10, NOS2, NRG1, OPHN1, PRICKLE1, TIMP4]
GO:1903051	negative regulation of proteolysis involved in cellular protein catabolic process	GO_BiologicalProcess-EBI-UniProt-GOA-ACAP-ARAP_13.05.2021_00h00	0.459815	1	0.0191904	1	[6, 7, 8, 9]	Group164	4.61538	3	[BAG6, CDKN2A, OPHN1]
GO:0071695	anatomical structure maturation	GO_BiologicalProcess-EBI-UniProt-GOA-ACAP-ARAP_13.05.2021_00h00	0.0151545	1	0.0178962	1	[3]	Group165	6.04839	15	[ACTL6B, AKR1B1, APP, C3, CNTN2, CNTNAP2, GAL, GBA, LGI4, MECP2, MED12, MTOR, NPRL2, PPARG, RHOA]
GO:0048469	cell maturation	GO_BiologicalProcess-EBI-UniProt-GOA-ACAP-ARAP_13.05.2021_00h00	0.009621	1	0.0178962	1	[3, 4, 5]	Group165	6.80628	13	[ACTL6B, AKR1B1, APP, C3, CNTN2, CNTNAP2, GBA, LGI4, MECP2, MED12, MTOR, NPRL2, PPARG]
GO:0035590	purinergic nucleotide receptor signaling pathway	GO_BiologicalProcess-EBI-UniProt-GOA-ACAP-ARAP_13.05.2021_00h00	0.0268201	1	0.0178962	1	[4, 5, 6]	Group165	9.25926	5	[ADORA1, APP, C3, CNTN2, IL1B]
GO:0008038	neuron recognition	GO_BiologicalProcess-EBI-UniProt-GOA-ACAP-ARAP_13.05.2021_00h00	0.0231825	1	0.0178962	1	[3, 5, 6, 8, 9, 10]	Group165	9.61539	5	[APP, CNTN2, CNTNAP2, FOXG1, TNFRSF21]
GO:0042551	neuron maturation	GO_BiologicalProcess-EBI-UniProt-GOA-ACAP-ARAP_13.05.2021_00h00	1.30704e-05	0.016521	0.0178962	1	[4, 5, 6, 8, 9, 10]	Group165	19.1489	9	[ACTL6B, APP, C3, CNTN2, CNTNAP2, LGI4, MECP2, MED12, MTOR]
GO:0043038	amino acid activation	GO_BiologicalProcess-EBI-UniProt-GOA-ACAP-ARAP_13.05.2021_00h00	0.02149	1	0.407334	1	[4, 5, 7]	Group166	9.80392	5	[AARS1, DALRD3, NARS1, PARS2, WARS1]
GO:0043039	tRNA aminoacylation	GO_BiologicalProcess-EBI-UniProt-GOA-ACAP-ARAP_13.05.2021_00h00	0.01988	1	0.407334	1	[5, 6, 8, 9]	Group166	10	5	[AARS1, DALRD3, NARS1, PARS2, WARS1]
GO:0006399	tRNA metabolic process	GO_BiologicalProcess-EBI-UniProt-GOA-ACAP-ARAP_13.05.2021_00h00	0.405423	1	0.407334	1	[7, 8]	Group166	4.10256	8	[AARS1, DALRD3, ELP4, FTSJ1, NARS1, PARS2, SEPSECS, WARS1]
GO:0006400	tRNA modification	GO_BiologicalProcess-EBI-UniProt-GOA-ACAP-ARAP_13.05.2021_00h00	0.545008	1	0.407334	1	[6, 7, 8, 9, 10]	Group166	4.21053	4	[AARS1, DALRD3, ELP4, FTSJ1]
GO:0006418	tRNA aminoacylation for protein translation	GO_BiologicalProcess-EBI-UniProt-GOA-ACAP-ARAP_13.05.2021_00h00	0.0155305	1	0.407334	1	[6, 7, 8, 9, 10]	Group166	10.6383	5	[AARS1, DALRD3, NARS1, PARS2, WARS1]
GO:0061756	leukocyte adhesion to vascular endothelial cell	GO_BiologicalProcess-EBI-UniProt-GOA-ACAP-ARAP_13.05.2021_00h00	0.198804	1	5.24195e-05	0.0201815	[5]	Group167	6.12245	3	[IL6, RHOA, TNF]
GO:1901216	positive regulation of neuron death	GO_BiologicalProcess-EBI-UniProt-GOA-ACAP-ARAP_13.05.2021_00h00	2.52031e-06	0.00340746	5.24195e-05	0.0201815	[4, 5, 6]	Group167	14.1414	14	[ADORA1, BAD, CASP8, CLU, GRIK2, GRIN2B, MTOR, NF1, PAK3, PRNP, REST, RHOA, TLR4, TNF]
GO:0043525	positive regulation of neuron apoptotic process	GO_BiologicalProcess-EBI-UniProt-GOA-ACAP-ARAP_13.05.2021_00h00	0.010282	1	5.24195e-05	0.0201815	[5, 6, 7, 8]	Group167	10.1695	6	[GRIK2, NF1, PAK3, PRNP, RHOA, TNF]
GO:1904994	regulation of leukocyte adhesion to vascular endothelial cell	GO_BiologicalProcess-EBI-UniProt-GOA-ACAP-ARAP_13.05.2021_00h00	0.0723399	1	5.24195e-05	0.0201815	[6, 7]	Group167	9.67742	3	[IL6, RHOA, TNF]
GO:1904996	positive regulation of leukocyte adhesion to vascular endothelial cell	GO_BiologicalProcess-EBI-UniProt-GOA-ACAP-ARAP_13.05.2021_00h00	0.0341975	1	5.24195e-05	0.0201815	[6, 7, 8]	Group167	13.0435	3	[IL6, RHOA, TNF]
GO:0048857	neural nucleus development	GO_BiologicalProcess-EBI-UniProt-GOA-ACAP-ARAP_13.05.2021_00h00	0.00239152	1	0.00175279	0.462736	[3]	Group168	10.6667	8	[ARX, CHRNB2, FGF13, GLUD1, KCNC1, PHOX2B, RHOA, SEC24B]
GO:2000179	positive regulation of neural precursor cell proliferation	GO_BiologicalProcess-EBI-UniProt-GOA-ACAP-ARAP_13.05.2021_00h00	0.00872546	1	0.00175279	0.462736	[4, 5, 6]	Group168	10.5263	6	[DRD2, FGF13, FLNA, FOXG1, GLI3, PAX6]
GO:0021536	diencephalon development	GO_BiologicalProcess-EBI-UniProt-GOA-ACAP-ARAP_13.05.2021_00h00	0.00640228	1	0.00175279	0.462736	[3, 4, 6, 7, 8, 9]	Group168	9.09091	8	[ARX, CHRNB2, CNTNAP2, DRD2, FGF13, KCNC1, PAX6, SLC6A3]
GO:0021983	pituitary gland development	GO_BiologicalProcess-EBI-UniProt-GOA-ACAP-ARAP_13.05.2021_00h00	0.0594011	1	0.00175279	0.462736	[4, 5, 6, 7, 8, 9, 10]	Group168	8.51064	4	[DRD2, FGF13, PAX6, SLC6A3]
GO:0021984	adenohypophysis development	GO_BiologicalProcess-EBI-UniProt-GOA-ACAP-ARAP_13.05.2021_00h00	0.0127099	1	0.00175279	0.462736	[3, 5, 6, 7, 8, 9, 10, 11]	Group168	18.75	3	[DRD2, FGF13, SLC6A3]
GO:0046683	response to organophosphorus	GO_BiologicalProcess-EBI-UniProt-GOA-ACAP-ARAP_13.05.2021_00h00	0.000143679	0.155317	1.31793e-06	0.000603614	[4]	Group169	9.92908	14	[APP, BRAF, CPS1, HCN1, HCN2, KCNE1, KCNJ11, KCNQ1, PTEN, PTGS2, RAPGEF2, SLC6A3, SLC6A4, SOD1]
GO:0014074	response to purine-containing compound	GO_BiologicalProcess-EBI-UniProt-GOA-ACAP-ARAP_13.05.2021_00h00	8.26864e-07	0.00116836	1.31793e-06	0.000603614	[5]	Group169	11.7284	19	[APP, BRAF, CAD, CLU, CPS1, HCN1, HCN2, KCNE1, KCNJ11, KCNQ1, PPARG, PRKAA1, PTEN, PTGS2, RAPGEF2, SLC6A1, SLC6A3, SLC6A4, SOD1]
GO:0033198	response to ATP	GO_BiologicalProcess-EBI-UniProt-GOA-ACAP-ARAP_13.05.2021_00h00	0.0172308	1	1.31793e-06	0.000603614	[4, 5, 6]	Group169	12.5	4	[KCNJ11, PTEN, PTGS2, SOD1]
GO:0051591	response to cAMP	GO_BiologicalProcess-EBI-UniProt-GOA-ACAP-ARAP_13.05.2021_00h00	0.00544292	1	1.31793e-06	0.000603614	[4, 5, 6]	Group169	8.65385	9	[APP, BRAF, CPS1, HCN1, HCN2, KCNE1, KCNQ1, RAPGEF2, SLC6A3]
GO:0071320	cellular response to cAMP	GO_BiologicalProcess-EBI-UniProt-GOA-ACAP-ARAP_13.05.2021_00h00	0.00240521	1	1.31793e-06	0.000603614	[5, 6, 7]	Group169	11.8644	7	[APP, CPS1, HCN1, HCN2, KCNE1, KCNQ1, RAPGEF2]
GO:0070849	response to epidermal growth factor	GO_BiologicalProcess-EBI-UniProt-GOA-ACAP-ARAP_13.05.2021_00h00	0.0938299	1	0.0480206	1	[3, 5]	Group170	7.27273	4	[AKT1, CAD, EGFR, PDPK1]
GO:0043276	anoikis	GO_BiologicalProcess-EBI-UniProt-GOA-ACAP-ARAP_13.05.2021_00h00	0.0006971	0.643423	0.0480206	1	[5]	Group170	17.1429	6	[AKT1, MTOR, NTRK2, PIK3CA, SIK1, TSC2]
GO:0071364	cellular response to epidermal growth factor stimulus	GO_BiologicalProcess-EBI-UniProt-GOA-ACAP-ARAP_13.05.2021_00h00	0.0756224	1	0.0480206	1	[4, 6]	Group170	7.84314	4	[AKT1, CAD, EGFR, PDPK1]
GO:0046777	protein autophosphorylation	GO_BiologicalProcess-EBI-UniProt-GOA-ACAP-ARAP_13.05.2021_00h00	0.0675769	1	0.0480206	1	[7, 8]	Group170	5.17928	13	[AKT1, CAD, CDKL5, DDR2, EGFR, FGFR1, INSR, MTOR, MVP, NTRK2, PDPK1, SIK1, VRK2]
GO:0019199	transmembrane receptor protein kinase activity	GO_BiologicalProcess-EBI-UniProt-GOA-ACAP-ARAP_13.05.2021_00h00	0.0574985	1	0.0480206	1	[8, 9]	Group170	5.6701	11	[ABL2, ADORA1, APP, DDR2, EGFR, FGFR1, INSR, NRG1, NTRK2, PRKCD, RORA]
GO:0042592	homeostatic process	GO_BiologicalProcess-EBI-UniProt-GOA-ACAP-ARAP_13.05.2021_00h00	3.88274e-21	7.5131e-18	3.88274e-21	2.50048e-18	[3]	Group171	6.9678	145	[ABAT, ABCB4, ABCB6, ABCC2, ABCC6, ABCG2, ACHE, ADCY9, ADGRV1, ADORA1, AGER, AGTR1, AKR1B1, AKT1, AKT3, ANK2, APOE, APP, AQP4, ATP1A2, ATP1A3, ATP6V0C, ATP6V1A, ATRX, BAD, CACNA1A, CACNA1C, CACNA1G, CASR, CCL2, CD36, CD40, CFH, CHRFAM7A, CHRNA7, CLCN3, CLCN6, CLN8, CLU, COMT, CPS1, CYP27B1, DBH, DMXL2, DOCK7, DRD2, DRD4, DYNC1H1, EGFR, F2, FA2H, FAS, FGF12, FGF13, FGFR1, GBA, GNL3, GPX1, GRIK2, G…
GO:0048871	multicellular organismal homeostasis	GO_BiologicalProcess-EBI-UniProt-GOA-ACAP-ARAP_13.05.2021_00h00	8.79875e-09	1.4078e-05	3.88274e-21	2.50048e-18	[2, 4]	Group171	7.91738	46	[ABAT, ACHE, ADCY9, ADGRV1, ADORA1, AKR1B1, AKT3, AQP4, CD36, CFH, CLCN3, CLN8, CLU, DBH, DOCK7, DRD2, DYNC1H1, EGFR, FA2H, FGFR1, GBA, GPX1, HTR2A, IL1A, IL1B, IL4, IL6, ITGB3, KRAS, LEPR, NF1, NPRL3, PER2, PHOX2B, PIK3CA, PRKAA1, PTGER3, PTGS2, RHAG, SLC1A1, SLC2A1, SOD1, TGFB1, TLR4, TNF, TPP1]
GO:0001659	temperature homeostasis	GO_BiologicalProcess-EBI-UniProt-GOA-ACAP-ARAP_13.05.2021_00h00	2.91989e-08	4.57547e-05	3.88274e-21	2.50048e-18	[3, 5]	Group171	12.1693	23	[ABAT, ACHE, ADORA1, CD36, CFH, CLU, DBH, DOCK7, DRD2, DYNC1H1, GPX1, HTR2A, IL1A, IL1B, IL4, LEPR, NPRL3, PER2, PHOX2B, PTGER3, PTGS2, TLR4, TNF]
GO:0001894	tissue homeostasis	GO_BiologicalProcess-EBI-UniProt-GOA-ACAP-ARAP_13.05.2021_00h00	0.0107753	1	3.88274e-21	2.50048e-18	[3, 5]	Group171	5.98007	18	[ADGRV1, AKR1B1, AKT3, CFH, CLCN3, CLN8, EGFR, IL6, ITGB3, KRAS, NF1, PTGS2, SLC1A1, SLC2A1, SOD1, TGFB1, TLR4, TPP1]
GO:0060249	anatomical structure homeostasis	GO_BiologicalProcess-EBI-UniProt-GOA-ACAP-ARAP_13.05.2021_00h00	0.00347043	1	3.88274e-21	2.50048e-18	[4]	Group171	5.4717	29	[ADGRV1, ADORA1, AKR1B1, AKT3, ATRX, CFH, CLCN3, CLN8, EGFR, GNL3, HNRNPU, HTR1B, IL6, ITGB3, KRAS, LARGE1, NF1, PRKAA1, PRKN, PTEN, PTGS2, SLC1A1, SLC2A1, SMG6, SOD1, TERT, TGFB1, TLR4, TPP1]
GO:0044091	membrane biogenesis	GO_BiologicalProcess-EBI-UniProt-GOA-ACAP-ARAP_13.05.2021_00h00	0.550095	1	0.0824983	1	[4]	Group172	4.12371	4	[NRXN1, PTEN, PTPRD, SYT11]
GO:0050764	regulation of phagocytosis	GO_BiologicalProcess-EBI-UniProt-GOA-ACAP-ARAP_13.05.2021_00h00	0.0011824	1	0.0824983	1	[4, 5, 6]	Group172	10	10	[C3, CCL2, CD36, IL1B, PPARG, PTEN, SOD1, SYT11, TGFB1, TNF]
GO:0050765	negative regulation of phagocytosis	GO_BiologicalProcess-EBI-UniProt-GOA-ACAP-ARAP_13.05.2021_00h00	0.0381972	1	0.0824983	1	[3, 4, 5, 6, 7]	Group172	12.5	3	[PTEN, SYT11, TGFB1]
GO:0071709	membrane assembly	GO_BiologicalProcess-EBI-UniProt-GOA-ACAP-ARAP_13.05.2021_00h00	0.538159	1	0.0824983	1	[5]	Group172	4.34783	4	[NRXN1, PTEN, PTPRD, SYT11]
GO:0010717	regulation of epithelial to mesenchymal transition	GO_BiologicalProcess-EBI-UniProt-GOA-ACAP-ARAP_13.05.2021_00h00	0.212388	1	0.0824983	1	[4, 5, 6, 7, 8, 9]	Group172	5.49451	5	[IL1B, IL6, MTOR, PTEN, TGFB1]
GO:0010639	negative regulation of organelle organization	GO_BiologicalProcess-EBI-UniProt-GOA-ACAP-ARAP_13.05.2021_00h00	0.0722003	1	0.120789	1	[4, 5, 6]	Group173	4.77454	18	[AKT1, ATRX, ATXN7, CLU, FGF13, GPX1, HNRNPU, IL6, KAT2B, MED12, PIK3CA, PRKCD, PRKN, PRRT2, SHANK3, SMG6, SPTAN1, TSC2]
GO:0051052	regulation of DNA metabolic process	GO_BiologicalProcess-EBI-UniProt-GOA-ACAP-ARAP_13.05.2021_00h00	0.0418532	1	0.120789	1	[4, 5, 6, 7]	Group173	4.96278	20	[AKT1, ATRX, CD40, CDKN2A, CERS1, EGFR, FGF13, GNL3, HMGA2, HNRNPU, IL10, IL4, IL6, MECP2, PAK3, PIK3CA, PPARG, PRKCD, SMG6, TBX21]
GO:0051054	positive regulation of DNA metabolic process	GO_BiologicalProcess-EBI-UniProt-GOA-ACAP-ARAP_13.05.2021_00h00	0.0431006	1	0.120789	1	[4, 5, 6, 7, 8]	Group173	5.71429	12	[AKT1, ATRX, CD40, EGFR, FGF13, GNL3, IL4, IL6, MECP2, PAK3, PRKCD, TBX21]
GO:0071897	DNA biosynthetic process	GO_BiologicalProcess-EBI-UniProt-GOA-ACAP-ARAP_13.05.2021_00h00	0.337929	1	0.120789	1	[5, 6, 7]	Group173	4.31034	10	[CERS1, FGF13, HNRNPU, IL6, PAK3, POLG, PPARG, PTEN, SMG6, TERT]
GO:2000278	regulation of DNA biosynthetic process	GO_BiologicalProcess-EBI-UniProt-GOA-ACAP-ARAP_13.05.2021_00h00	0.117216	1	0.120789	1	[5, 6, 7, 8]	Group173	5.6	7	[CERS1, FGF13, HNRNPU, IL6, PAK3, PPARG, SMG6]
GO:0002312	B cell activation involved in immune response	GO_BiologicalProcess-EBI-UniProt-GOA-ACAP-ARAP_13.05.2021_00h00	0.0184427	1	0.0431471	1	[5, 6]	Group174	8.13953	7	[CD40, CD40LG, IL10, IL4, IL6, TBX21, TLR4]
GO:0002637	regulation of immunoglobulin production	GO_BiologicalProcess-EBI-UniProt-GOA-ACAP-ARAP_13.05.2021_00h00	0.0127822	1	0.0431471	1	[4, 5, 6, 7]	Group174	8.75	7	[CD40, CD40LG, IL10, IL4, IL6, TBX21, TNF]
GO:0051052	regulation of DNA metabolic process	GO_BiologicalProcess-EBI-UniProt-GOA-ACAP-ARAP_13.05.2021_00h00	0.0418532	1	0.0431471	1	[4, 5, 6, 7]	Group174	4.96278	20	[AKT1, ATRX, CD40, CDKN2A, CERS1, EGFR, FGF13, GNL3, HMGA2, HNRNPU, IL10, IL4, IL6, MECP2, PAK3, PIK3CA, PPARG, PRKCD, SMG6, TBX21]
GO:0002639	positive regulation of immunoglobulin production	GO_BiologicalProcess-EBI-UniProt-GOA-ACAP-ARAP_13.05.2021_00h00	0.0308023	1	0.0431471	1	[4, 5, 6, 7, 8]	Group174	8.92857	5	[CD40, IL10, IL4, IL6, TBX21]
GO:0051054	positive regulation of DNA metabolic process	GO_BiologicalProcess-EBI-UniProt-GOA-ACAP-ARAP_13.05.2021_00h00	0.0431006	1	0.0431471	1	[4, 5, 6, 7, 8]	Group174	5.71429	12	[AKT1, ATRX, CD40, EGFR, FGF13, GNL3, IL4, IL6, MECP2, PAK3, PRKCD, TBX21]
GO:0051147	regulation of muscle cell differentiation	GO_BiologicalProcess-EBI-UniProt-GOA-ACAP-ARAP_13.05.2021_00h00	0.159836	1	0.0415842	1	[4, 5]	Group175	5.12821	8	[BDNF, MECP2, MEF2C, MTOR, NRG1, SIK1, SOD2, TGFB1]
GO:0051145	smooth muscle cell differentiation	GO_BiologicalProcess-EBI-UniProt-GOA-ACAP-ARAP_13.05.2021_00h00	0.450798	1	0.0415842	1	[5]	Group175	4.7619	3	[MECP2, MEF2C, SOD2]
GO:0051149	positive regulation of muscle cell differentiation	GO_BiologicalProcess-EBI-UniProt-GOA-ACAP-ARAP_13.05.2021_00h00	0.102563	1	0.0415842	1	[4, 5, 6]	Group175	6.32911	5	[MEF2C, MTOR, NRG1, SOD2, TGFB1]
GO:0001976	nervous system process involved in regulation of systemic arterial blood pressure	GO_BiologicalProcess-EBI-UniProt-GOA-ACAP-ARAP_13.05.2021_00h00	0.0105697	1	0.0415842	1	[4, 5, 7]	Group175	20	3	[DRD2, MECP2, SOD2]
GO:1904706	negative regulation of vascular associated smooth muscle cell proliferation	GO_BiologicalProcess-EBI-UniProt-GOA-ACAP-ARAP_13.05.2021_00h00	0.000401833	0.391787	0.0415842	1	[5, 6, 7]	Group175	23.8095	5	[IL10, MEF2C, PPARG, PTEN, SOD2]
GO:0051302	regulation of cell division	GO_BiologicalProcess-EBI-UniProt-GOA-ACAP-ARAP_13.05.2021_00h00	0.197756	1	0.000597366	0.180405	[3, 4]	Group176	4.83871	9	[CAT, DRD2, EFHC1, FGF13, IL1A, IL1B, PAX6, RHOA, TGFB1]
GO:0051781	positive regulation of cell division	GO_BiologicalProcess-EBI-UniProt-GOA-ACAP-ARAP_13.05.2021_00h00	0.0346162	1	0.000597366	0.180405	[3, 4, 5]	Group176	7.14286	7	[CAT, DRD2, FGF13, IL1A, IL1B, RHOA, TGFB1]
GO:0090068	positive regulation of cell cycle process	GO_BiologicalProcess-EBI-UniProt-GOA-ACAP-ARAP_13.05.2021_00h00	0.00161294	1	0.000597366	0.180405	[3, 4, 5, 6]	Group176	7.3913	17	[AKT1, APP, ATRX, CYP1A1, DRD2, DYNC1H1, EGFR, HNRNPU, IL1A, IL1B, INSR, MECP2, PHOX2B, PLCB1, RHOA, TERT, TGFB1]
GO:2000177	regulation of neural precursor cell proliferation	GO_BiologicalProcess-EBI-UniProt-GOA-ACAP-ARAP_13.05.2021_00h00	0.000670723	0.62109	0.000597366	0.180405	[4, 5]	Group176	10.7527	10	[DRD2, FGF13, FLNA, FOXG1, GLI3, NF1, PAX6, RHOA, SLC6A4, TGFB1]
GO:0030212	hyaluronan metabolic process	GO_BiologicalProcess-EBI-UniProt-GOA-ACAP-ARAP_13.05.2021_00h00	0.00046669	0.446622	0.000597366	0.180405	[7]	Group176	15.5556	7	[ABCC5, AKT1, FGF13, IL1B, IL6, ITIH4, TGFB1]
GO:0050886	endocrine process	GO_BiologicalProcess-EBI-UniProt-GOA-ACAP-ARAP_13.05.2021_00h00	0.0638245	1	0.001366	0.379747	[3]	Group177	6.66667	6	[AGTR1, GAL, IL1B, INHA, KRAS, RHOA]
GO:0003073	regulation of systemic arterial blood pressure	GO_BiologicalProcess-EBI-UniProt-GOA-ACAP-ARAP_13.05.2021_00h00	0.086492	1	0.001366	0.379747	[4, 6]	Group177	6.42202	7	[ADORA1, AGTR1, AKR1B1, DRD2, MECP2, RHOA, SOD2]
GO:1903426	regulation of reactive oxygen species biosynthetic process	GO_BiologicalProcess-EBI-UniProt-GOA-ACAP-ARAP_13.05.2021_00h00	0.00335713	1	0.001366	0.379747	[4, 5, 6]	Group177	12.766	6	[CD36, CLCN3, MMP8, RHOA, SOD2, TLR4]
GO:0003071	renal system process involved in regulation of systemic arterial blood pressure	GO_BiologicalProcess-EBI-UniProt-GOA-ACAP-ARAP_13.05.2021_00h00	0.0564322	1	0.001366	0.379747	[4, 5, 7]	Group177	10.7143	3	[ADORA1, AGTR1, RHOA]
GO:0003044	regulation of systemic arterial blood pressure mediated by a chemical signal	GO_BiologicalProcess-EBI-UniProt-GOA-ACAP-ARAP_13.05.2021_00h00	0.248588	1	0.001366	0.379747	[5, 7]	Group177	5.45455	3	[AGTR1, RHOA, SOD2]
GO:0050891	multicellular organismal water homeostasis	GO_BiologicalProcess-EBI-UniProt-GOA-ACAP-ARAP_13.05.2021_00h00	0.0462735	1	0.0194629	1	[3, 4, 5, 6]	Group178	7.22892	6	[ADCY9, AKR1B1, AQP4, FA2H, FGFR1, GBA]
GO:0030104	water homeostasis	GO_BiologicalProcess-EBI-UniProt-GOA-ACAP-ARAP_13.05.2021_00h00	0.0694679	1	0.0194629	1	[5]	Group178	6.52174	6	[ADCY9, AKR1B1, AQP4, FA2H, FGFR1, GBA]
GO:0003091	renal water homeostasis	GO_BiologicalProcess-EBI-UniProt-GOA-ACAP-ARAP_13.05.2021_00h00	0.1519	1	0.0194629	1	[4, 5, 6, 7]	Group178	6.97674	3	[ADCY9, AKR1B1, AQP4]
GO:0033561	regulation of water loss via skin	GO_BiologicalProcess-EBI-UniProt-GOA-ACAP-ARAP_13.05.2021_00h00	0.0723399	1	0.0194629	1	[4, 5, 6, 7]	Group178	9.67742	3	[FA2H, FGFR1, GBA]
GO:0006677	glycosylceramide metabolic process	GO_BiologicalProcess-EBI-UniProt-GOA-ACAP-ARAP_13.05.2021_00h00	0.00255987	1	0.0194629	1	[6, 7, 8]	Group178	21.0526	4	[FA2H, GBA, PRKAA1, PRKCD]
GO:0006678	glucosylceramide metabolic process	GO_BiologicalProcess-EBI-UniProt-GOA-ACAP-ARAP_13.05.2021_00h00	6.08795e-05	0.0700115	0.0194629	1	[7, 8, 9]	Group178	50	4	[FA2H, GBA, PRKAA1, PRKCD]
GO:0051098	regulation of binding	GO_BiologicalProcess-EBI-UniProt-GOA-ACAP-ARAP_13.05.2021_00h00	0.0229931	1	0.0428192	1	[3]	Group179	5.33333	20	[AGER, AKT1, APOE, APP, BDNF, CYP2D6, FMR1, HMGA2, IL10, MMP8, MMP9, PAX6, PER2, PPARG, PPP3CA, PRKCD, PRKN, RAPGEF2, TERT, TGFB1]
GO:0051100	negative regulation of binding	GO_BiologicalProcess-EBI-UniProt-GOA-ACAP-ARAP_13.05.2021_00h00	0.372585	1	0.0428192	1	[4]	Group179	4.19162	7	[AKT1, CYP2D6, HMGA2, IL10, PER2, PPP3CA, PRKCD]
GO:0048568	embryonic organ development	GO_BiologicalProcess-EBI-UniProt-GOA-ACAP-ARAP_13.05.2021_00h00	0.225771	1	0.0428192	1	[4, 5, 6]	Group179	4.07725	19	[AKT1, CASP8, CDX2, FOXG1, FOXI1, GLI3, IL10, MED12, MEF2C, MTHFD1, PAX6, PPP3CA, RORA, SEC24B, SETDB2, SOD1, TBX21, TGFB1, TNF]
GO:0001890	placenta development	GO_BiologicalProcess-EBI-UniProt-GOA-ACAP-ARAP_13.05.2021_00h00	0.0331097	1	0.0428192	1	[4, 5, 6, 7]	Group179	6.36943	10	[AKT1, CASP8, CDX2, CYP27B1, IL10, PPARG, PPP3CA, PTGS2, SOD1, VDR]
GO:0001892	embryonic placenta development	GO_BiologicalProcess-EBI-UniProt-GOA-ACAP-ARAP_13.05.2021_00h00	0.22284	1	0.0428192	1	[3, 4, 5, 6, 7, 8]	Group179	5.31915	5	[AKT1, CASP8, CDX2, IL10, PPP3CA]
GO:0060711	labyrinthine layer development	GO_BiologicalProcess-EBI-UniProt-GOA-ACAP-ARAP_13.05.2021_00h00	0.0183511	1	0.0428192	1	[4, 5, 6, 7, 8, 9]	Group179	10.2041	5	[AKT1, CASP8, CDX2, IL10, PPP3CA]
GO:0065003	protein-containing complex assembly	GO_BiologicalProcess-EBI-UniProt-GOA-ACAP-ARAP_13.05.2021_00h00	0.0276595	1	0.0246636	1	[5]	Group180	4.01761	73	[ADAM10, APOE, AQP4, ASIC1, ATRX, BAD, BIN1, BRD2, CALHM1, CASP8, CD36, CD40, CHRNA3, CLU, CUL4B, CYFIP1, CYFIP2, DNM1, F5, FAS, FGF13, GBA, GOSR2, GRIN2B, HCN1, HLA-DRB1, KCNA1, KCNA2, KCNB1, KCNC1, KCNV2, KCTD7, MECP2, MED12, MTOR, MYH11, ND5, NDE1, NDUFB3, NRG1, NRXN1, PAK3, PRKCD, PRKN, PRNP, PRRT2, RAF1, RHOA, SEC24B, SHMT1, SLC1A2, SLC2A1, SNAP25, SOD2, SPTAN1, STX1A, STX1B, STXBP1, SV2A, S…
GO:0051259	protein complex oligomerization	GO_BiologicalProcess-EBI-UniProt-GOA-ACAP-ARAP_13.05.2021_00h00	8.17511e-05	0.0924605	0.0246636	1	[6]	Group180	8.04598	21	[AQP4, ASIC1, CALHM1, CLU, GRIN2B, HCN1, HLA-DRB1, KCNA1, KCNA2, KCNB1, KCNC1, KCNV2, KCTD7, MED12, PRNP, SHMT1, SLC1A2, SOD2, SYT1, TRPM6, UGDH]
GO:0051260	protein homooligomerization	GO_BiologicalProcess-EBI-UniProt-GOA-ACAP-ARAP_13.05.2021_00h00	0.00202595	1	0.0246636	1	[7]	Group180	7.35294	15	[AQP4, ASIC1, CALHM1, CLU, HCN1, KCNA1, KCNA2, KCNB1, KCNC1, KCNV2, KCTD7, PRNP, SHMT1, SLC1A2, SOD2]
GO:0051262	protein tetramerization	GO_BiologicalProcess-EBI-UniProt-GOA-ACAP-ARAP_13.05.2021_00h00	0.00367489	1	0.0246636	1	[7]	Group180	9.18367	9	[AQP4, CLU, GRIN2B, HCN1, HLA-DRB1, KCNC1, SHMT1, SOD2, TRPM6]
GO:0051289	protein homotetramerization	GO_BiologicalProcess-EBI-UniProt-GOA-ACAP-ARAP_13.05.2021_00h00	0.0622564	1	0.0246636	1	[8]	Group180	7.35294	5	[AQP4, CLU, HCN1, SHMT1, SOD2]
GO:0005217	intracellular ligand-gated ion channel activity	GO_BiologicalProcess-EBI-UniProt-GOA-ACAP-ARAP_13.05.2021_00h00	0.141367	1	0.0246636	1	[7, 8, 9, 10, 11]	Group180	6.25	4	[CLU, HCN1, HCN2, SLC6A4]
GO:0038179	neurotrophin signaling pathway	GO_BiologicalProcess-EBI-UniProt-GOA-ACAP-ARAP_13.05.2021_00h00	0.000300933	0.303942	0.000499411	0.154817	[4, 5, 6]	Group181	16.6667	7	[BDNF, CYFIP1, CYFIP2, NTRK2, RAF1, RAPGEF2, SLC9A6]
GO:0048011	neurotrophin TRK receptor signaling pathway	GO_BiologicalProcess-EBI-UniProt-GOA-ACAP-ARAP_13.05.2021_00h00	0.000814603	0.738845	0.000499411	0.154817	[5, 6, 7, 8]	Group181	16.6667	6	[BDNF, CYFIP1, CYFIP2, NTRK2, RAF1, SLC9A6]
GO:0051386	regulation of neurotrophin TRK receptor signaling pathway	GO_BiologicalProcess-EBI-UniProt-GOA-ACAP-ARAP_13.05.2021_00h00	0.00865493	1	0.000499411	0.154817	[4, 5, 6, 7, 8, 9]	Group181	21.4286	3	[CYFIP1, CYFIP2, SLC9A6]
GO:0031547	brain-derived neurotrophic factor receptor signaling pathway	GO_BiologicalProcess-EBI-UniProt-GOA-ACAP-ARAP_13.05.2021_00h00	0.000106861	0.118402	0.000499411	0.154817	[6, 7, 8]	Group181	44.4444	4	[BDNF, NTRK2, RAPGEF2, SLC9A6]
GO:0097484	dendrite extension	GO_BiologicalProcess-EBI-UniProt-GOA-ACAP-ARAP_13.05.2021_00h00	0.0305534	1	0.000499411	0.154817	[5, 6, 7, 8, 9, 10, 11, 12, 13]	Group181	10.5263	4	[CYFIP1, CYFIP2, PRKN, SYT1]
GO:0050772	positive regulation of axonogenesis	GO_BiologicalProcess-EBI-UniProt-GOA-ACAP-ARAP_13.05.2021_00h00	0.00640228	1	0.000499411	0.154817	[5, 6, 7, 8, 9, 10, 11, 12, 13, 14]	Group181	9.09091	8	[BDNF, BRAF, CDKL5, CYFIP1, NTRK2, PAFAH1B1, RHOA, TRAK1]
GO:1903523	negative regulation of blood circulation	GO_BiologicalProcess-EBI-UniProt-GOA-ACAP-ARAP_13.05.2021_00h00	0.00114104	0.993846	5.90494e-17	3.69649e-14	[3, 4, 5, 6]	Group182	19.2308	5	[ADORA1, AGER, ATP1A2, ATP1A3, BIN1]
GO:0050805	negative regulation of synaptic transmission	GO_BiologicalProcess-EBI-UniProt-GOA-ACAP-ARAP_13.05.2021_00h00	1.94869e-14	3.61288e-11	5.90494e-17	3.69649e-14	[3, 4, 5, 6, 7, 8, 9]	Group182	26.9231	21	[ACHE, ADORA1, AGER, ASIC1, BRAF, DRD2, FMR1, GRIK2, HTR1B, HTR2A, IL1B, KCNB1, PRKN, PTEN, PTGS2, SHANK2, SHANK3, SLC6A1, SLC6A4, STXBP1, SYT11]
GO:0060292	long-term synaptic depression	GO_BiologicalProcess-EBI-UniProt-GOA-ACAP-ARAP_13.05.2021_00h00	1.25126e-05	0.015866	5.90494e-17	3.69649e-14	[4, 5, 6, 7, 8, 9, 10]	Group182	22.2222	8	[ADORA1, AGER, FMR1, KCNB1, PTEN, SHANK2, SHANK3, STXBP1]
GO:1900272	negative regulation of long-term synaptic potentiation	GO_BiologicalProcess-EBI-UniProt-GOA-ACAP-ARAP_13.05.2021_00h00	1.97752e-05	0.024541	5.90494e-17	3.69649e-14	[2, 3, 4, 5, 6, 7, 8, 9, 10, 11, 12]	Group182	41.6667	5	[ADORA1, AGER, APOE, APP, PRNP]
GO:1900453	negative regulation of long-term synaptic depression	GO_BiologicalProcess-EBI-UniProt-GOA-ACAP-ARAP_13.05.2021_00h00	0.000293721	0.297833	5.90494e-17	3.69649e-14	[2, 3, 4, 5, 6, 7, 8, 9, 10, 11, 12]	Group182	60	3	[ADORA1, AGER, FMR1]
GO:1900452	regulation of long-term synaptic depression	GO_BiologicalProcess-EBI-UniProt-GOA-ACAP-ARAP_13.05.2021_00h00	0.000135597	0.147394	5.90494e-17	3.69649e-14	[4, 5, 6, 7, 8, 9, 10, 11]	Group182	29.4118	5	[ADORA1, AGER, FMR1, KCNB1, SHANK3]
GO:0060759	regulation of response to cytokine stimulus	GO_BiologicalProcess-EBI-UniProt-GOA-ACAP-ARAP_13.05.2021_00h00	0.197756	1	0.117338	1	[3, 4, 5]	Group183	4.83871	9	[CASP8, IL1RN, IL6, PAFAH1B1, PPARG, PRKN, TLR4, TNF, VRK2]
GO:0060760	positive regulation of response to cytokine stimulus	GO_BiologicalProcess-EBI-UniProt-GOA-ACAP-ARAP_13.05.2021_00h00	0.446495	1	0.117338	1	[3, 4, 5, 6]	Group183	4.83871	3	[PAFAH1B1, PRKN, TLR4]
GO:0043409	negative regulation of MAPK cascade	GO_BiologicalProcess-EBI-UniProt-GOA-ACAP-ARAP_13.05.2021_00h00	0.077337	1	0.117338	1	[5, 6, 7, 8]	Group183	5.61798	10	[AKT1, APOE, GBA, IL1B, NF1, PAFAH1B1, PRKCD, PRKN, PTEN, TLR4]
GO:0070303	negative regulation of stress-activated protein kinase signaling cascade	GO_BiologicalProcess-EBI-UniProt-GOA-ACAP-ARAP_13.05.2021_00h00	0.198804	1	0.117338	1	[5, 6, 7, 8]	Group183	6.12245	3	[AKT1, PAFAH1B1, PRKN]
GO:0032873	negative regulation of stress-activated MAPK cascade	GO_BiologicalProcess-EBI-UniProt-GOA-ACAP-ARAP_13.05.2021_00h00	0.198804	1	0.117338	1	[6, 7, 8, 9]	Group183	6.12245	3	[AKT1, PAFAH1B1, PRKN]
GO:0046329	negative regulation of JNK cascade	GO_BiologicalProcess-EBI-UniProt-GOA-ACAP-ARAP_13.05.2021_00h00	0.109271	1	0.117338	1	[7, 8, 9, 10]	Group183	8.10811	3	[AKT1, PAFAH1B1, PRKN]
GO:0035148	tube formation	GO_BiologicalProcess-EBI-UniProt-GOA-ACAP-ARAP_13.05.2021_00h00	0.0193881	1	0.13229	1	[3, 4, 5, 6]	Group184	6.74847	11	[BRD2, FGF13, MED12, MTHFD1, MTHFR, PRICKLE1, SEC24B, SHANK3, TGFB1, TSC1, TSC2]
GO:0072175	epithelial tube formation	GO_BiologicalProcess-EBI-UniProt-GOA-ACAP-ARAP_13.05.2021_00h00	0.00707769	1	0.13229	1	[4, 5, 6, 7]	Group184	7.43243	11	[BRD2, FGF13, MED12, MTHFD1, MTHFR, PRICKLE1, SEC24B, SHANK3, TGFB1, TSC1, TSC2]
GO:2000027	regulation of animal organ morphogenesis	GO_BiologicalProcess-EBI-UniProt-GOA-ACAP-ARAP_13.05.2021_00h00	0.145886	1	0.13229	1	[4, 5, 6, 7]	Group184	5.02513	10	[AKR1B1, FGF13, IL6, MED12, PRICKLE1, RHOA, RORA, SEC24B, TGFB1, TNF]
GO:0060976	coronary vasculature development	GO_BiologicalProcess-EBI-UniProt-GOA-ACAP-ARAP_13.05.2021_00h00	0.198804	1	0.13229	1	[4, 5, 6, 7, 8]	Group184	6.12245	3	[FGF13, PRICKLE1, SEC24B]
GO:0090175	regulation of establishment of planar polarity	GO_BiologicalProcess-EBI-UniProt-GOA-ACAP-ARAP_13.05.2021_00h00	0.430554	1	0.13229	1	[5, 6, 7, 8]	Group184	4.16667	5	[MED12, PRICKLE1, RHOA, RORA, SEC24B]
GO:0035904	aorta development	GO_BiologicalProcess-EBI-UniProt-GOA-ACAP-ARAP_13.05.2021_00h00	0.427412	1	0.13229	1	[5, 7, 8, 9]	Group184	5.26316	3	[NPRL3, PRICKLE1, SEC24B]
GO:1904888	cranial skeletal system development	GO_BiologicalProcess-EBI-UniProt-GOA-ACAP-ARAP_13.05.2021_00h00	0.17116	1	0.717951	0.717951	[3]	Group185	5.7971	4	[GLI3, MED12, MTHFD1, TGFB1]
GO:0061053	somite development	GO_BiologicalProcess-EBI-UniProt-GOA-ACAP-ARAP_13.05.2021_00h00	0.358797	1	0.717951	0.717951	[4, 5]	Group185	4.54545	4	[CDX2, MED12, MTHFD1, RORA]
GO:0001756	somitogenesis	GO_BiologicalProcess-EBI-UniProt-GOA-ACAP-ARAP_13.05.2021_00h00	0.469324	1	0.717951	0.717951	[3, 4, 5, 6, 7]	Group185	4.47761	3	[CDX2, MED12, RORA]
GO:0090175	regulation of establishment of planar polarity	GO_BiologicalProcess-EBI-UniProt-GOA-ACAP-ARAP_13.05.2021_00h00	0.430554	1	0.717951	0.717951	[5, 6, 7, 8]	Group185	4.16667	5	[MED12, PRICKLE1, RHOA, RORA, SEC24B]
GO:0048701	embryonic cranial skeleton morphogenesis	GO_BiologicalProcess-EBI-UniProt-GOA-ACAP-ARAP_13.05.2021_00h00	0.174907	1	0.717951	0.717951	[4, 6, 7, 8, 9]	Group185	6.52174	3	[GLI3, MED12, MTHFD1]
GO:0048702	embryonic neurocranium morphogenesis	GO_BiologicalProcess-EBI-UniProt-GOA-ACAP-ARAP_13.05.2021_00h00	0.00224522	1	0.717951	0.717951	[4, 5, 6, 7, 8, 9, 10]	Group185	33.3333	3	[GLI3, MED12, MTHFD1]
GO:1903573	negative regulation of response to endoplasmic reticulum stress	GO_BiologicalProcess-EBI-UniProt-GOA-ACAP-ARAP_13.05.2021_00h00	0.19075	1	0.062804	1	[3, 4, 5, 6, 7]	Group186	6.25	3	[CLU, MED12, PRKN]
GO:1905897	regulation of response to endoplasmic reticulum stress	GO_BiologicalProcess-EBI-UniProt-GOA-ACAP-ARAP_13.05.2021_00h00	0.0558842	1	0.062804	1	[4, 5, 6]	Group186	6.89655	6	[ATXN3, BAG6, CLU, MED12, NFE2L2, PRKN]
GO:0000266	mitochondrial fission	GO_BiologicalProcess-EBI-UniProt-GOA-ACAP-ARAP_13.05.2021_00h00	0.01079	1	0.062804	1	[6]	Group186	11.6279	5	[DDHD2, DNM1, MED12, PRKN, RALBP1]
GO:0070059	intrinsic apoptotic signaling pathway in response to endoplasmic reticulum stress	GO_BiologicalProcess-EBI-UniProt-GOA-ACAP-ARAP_13.05.2021_00h00	0.459815	1	0.062804	1	[5, 6, 7]	Group186	4.61538	3	[BAG6, MED12, PRKN]
GO:0036503	ERAD pathway	GO_BiologicalProcess-EBI-UniProt-GOA-ACAP-ARAP_13.05.2021_00h00	0.388105	1	0.062804	1	[5, 6, 7, 8, 9]	Group186	4.7619	5	[ATXN3, BAG6, MARCHF6, NFE2L2, PRKN]
GO:0090201	negative regulation of release of cytochrome c from mitochondria	GO_BiologicalProcess-EBI-UniProt-GOA-ACAP-ARAP_13.05.2021_00h00	9.92769e-05	0.110396	0.062804	1	[5, 6, 7, 8, 9]	Group186	24	6	[AKT1, CLU, GPX1, IL6, MED12, PRKN]
GO:0043500	muscle adaptation	GO_BiologicalProcess-EBI-UniProt-GOA-ACAP-ARAP_13.05.2021_00h00	0.407947	1	0.389986	1	[2, 4]	Group187	4.42478	5	[IL1B, MTOR, MYH6, PPP3CA, SCN5A]
GO:0010927	cellular component assembly involved in morphogenesis	GO_BiologicalProcess-EBI-UniProt-GOA-ACAP-ARAP_13.05.2021_00h00	0.394696	1	0.389986	1	[3, 4, 5]	Group187	4.62963	5	[ANK2, LDB3, MYH11, MYH6, PAFAH1B1]
GO:0014888	striated muscle adaptation	GO_BiologicalProcess-EBI-UniProt-GOA-ACAP-ARAP_13.05.2021_00h00	0.16713	1	0.389986	1	[3, 5]	Group187	6.66667	3	[MTOR, MYH6, PPP3CA]
GO:0055001	muscle cell development	GO_BiologicalProcess-EBI-UniProt-GOA-ACAP-ARAP_13.05.2021_00h00	0.117986	1	0.389986	1	[4, 5]	Group187	5.26316	9	[ANK2, BIN1, GPX1, HNRNPU, LDB3, MTOR, MYH11, MYH6, PPP3CA]
GO:0003205	cardiac chamber development	GO_BiologicalProcess-EBI-UniProt-GOA-ACAP-ARAP_13.05.2021_00h00	0.268234	1	0.389986	1	[3, 5, 6, 7]	Group187	4.5977	8	[ANK2, MEF2C, MYH6, NPRL3, NRG1, PPP3CA, SCN5A, TGFB1]
GO:0003230	cardiac atrium development	GO_BiologicalProcess-EBI-UniProt-GOA-ACAP-ARAP_13.05.2021_00h00	0.129962	1	0.389986	1	[4, 6, 7, 8]	Group187	7.5	3	[ANK2, MYH6, PPP3CA]
GO:0005006	epidermal growth factor-activated receptor activity	GO_BiologicalProcess-EBI-UniProt-GOA-ACAP-ARAP_13.05.2021_00h00	0.0839315	1	0.00386274	0.911606	[8, 9, 10, 11, 12]	Group188	9.09091	3	[ADORA1, APP, EGFR]
GO:0032941	secretion by tissue	GO_BiologicalProcess-EBI-UniProt-GOA-ACAP-ARAP_13.05.2021_00h00	0.01079	1	0.00386274	0.911606	[2, 5]	Group188	11.6279	5	[ADORA1, CHRM3, EGFR, NPRL3, VAMP2]
GO:0007589	body fluid secretion	GO_BiologicalProcess-EBI-UniProt-GOA-ACAP-ARAP_13.05.2021_00h00	0.000794358	0.722866	0.00386274	0.911606	[4, 5]	Group188	9.82143	11	[ADORA1, CAD, CHRM3, CYP27B1, EGFR, GOT2, NPRL3, SLC22A4, SLC6A3, VAMP2, VDR]
GO:0070254	mucus secretion	GO_BiologicalProcess-EBI-UniProt-GOA-ACAP-ARAP_13.05.2021_00h00	0.0105697	1	0.00386274	0.911606	[3, 5, 6]	Group188	20	3	[ADORA1, EGFR, VAMP2]
GO:1901184	regulation of ERBB signaling pathway	GO_BiologicalProcess-EBI-UniProt-GOA-ACAP-ARAP_13.05.2021_00h00	0.23833	1	0.00386274	0.911606	[4, 5, 6, 7, 8, 9]	Group188	5.10204	5	[ADORA1, AKT1, EGFR, MMP9, MVP]
GO:0042058	regulation of epidermal growth factor receptor signaling pathway	GO_BiologicalProcess-EBI-UniProt-GOA-ACAP-ARAP_13.05.2021_00h00	0.212388	1	0.00386274	0.911606	[5, 6, 7, 8, 9, 10]	Group188	5.49451	5	[ADORA1, AKT1, EGFR, MMP9, MVP]
GO:0034109	homotypic cell-cell adhesion	GO_BiologicalProcess-EBI-UniProt-GOA-ACAP-ARAP_13.05.2021_00h00	0.0284498	1	9.30874e-05	0.0347216	[4]	Group189	7.44681	7	[ABAT, DSC2, DSG2, FLNA, ITGB3, PRKCD, STXBP1]
GO:0030168	platelet activation	GO_BiologicalProcess-EBI-UniProt-GOA-ACAP-ARAP_13.05.2021_00h00	0.000150238	0.161506	9.30874e-05	0.0347216	[3, 4, 6]	Group189	9.03955	16	[ABAT, APOE, CD40, CD40LG, F2, FLNA, IL6, ITGB3, NRG1, PDPK1, PIK3CA, PRKCB, PRKCD, RAF1, STXBP1, TLR4]
GO:0032892	positive regulation of organic acid transport	GO_BiologicalProcess-EBI-UniProt-GOA-ACAP-ARAP_13.05.2021_00h00	0.0520646	1	9.30874e-05	0.0347216	[3, 4, 5, 6, 7]	Group189	8.88889	4	[ABAT, IL1B, SLC6A1, STXBP1]
GO:0070527	platelet aggregation	GO_BiologicalProcess-EBI-UniProt-GOA-ACAP-ARAP_13.05.2021_00h00	0.0622564	1	9.30874e-05	0.0347216	[4, 5, 7]	Group189	7.35294	5	[ABAT, FLNA, ITGB3, PRKCD, STXBP1]
GO:0051957	positive regulation of amino acid transport	GO_BiologicalProcess-EBI-UniProt-GOA-ACAP-ARAP_13.05.2021_00h00	0.0381972	1	9.30874e-05	0.0347216	[4, 5, 6, 7, 8]	Group189	12.5	3	[ABAT, SLC6A1, STXBP1]
GO:0010544	negative regulation of platelet activation	GO_BiologicalProcess-EBI-UniProt-GOA-ACAP-ARAP_13.05.2021_00h00	0.00312129	1	9.30874e-05	0.0347216	[4, 5, 6, 7, 8, 9]	Group189	20	4	[ABAT, APOE, F2, PRKCD]
GO:0002931	response to ischemia	GO_BiologicalProcess-EBI-UniProt-GOA-ACAP-ARAP_13.05.2021_00h00	0.0423122	1	2.71779e-05	0.0108168	[3]	Group190	8.19672	5	[AKT1, CASR, KCNJ11, PER2, REST]
GO:0002686	negative regulation of leukocyte migration	GO_BiologicalProcess-EBI-UniProt-GOA-ACAP-ARAP_13.05.2021_00h00	0.0713767	1	2.71779e-05	0.0108168	[3, 4, 5, 6, 7, 8]	Group190	8	4	[ADORA1, AKT1, CCL2, PLCB1]
GO:0071676	negative regulation of mononuclear cell migration	GO_BiologicalProcess-EBI-UniProt-GOA-ACAP-ARAP_13.05.2021_00h00	0.0381972	1	2.71779e-05	0.0108168	[4, 5, 6, 7, 8, 9]	Group190	12.5	3	[AKT1, CCL2, PLCB1]
GO:2000401	regulation of lymphocyte migration	GO_BiologicalProcess-EBI-UniProt-GOA-ACAP-ARAP_13.05.2021_00h00	0.0398298	1	2.71779e-05	0.0108168	[5, 6, 7, 8, 9]	Group190	8.33333	5	[ADAM10, AKT1, APP, CCL2, RHOA]
GO:0070509	calcium ion import	GO_BiologicalProcess-EBI-UniProt-GOA-ACAP-ARAP_13.05.2021_00h00	6.53952e-06	0.00852753	2.71779e-05	0.0108168	[8]	Group190	13.9785	13	[AKT1, CACNA1A, CACNA1C, CACNA1D, CACNA1E, CACNA1G, CACNA1I, CASR, CCL2, CLU, MED12, PRNP, TRPC4]
GO:0090279	regulation of calcium ion import	GO_BiologicalProcess-EBI-UniProt-GOA-ACAP-ARAP_13.05.2021_00h00	0.0485936	1	2.71779e-05	0.0108168	[7, 8, 9]	Group190	9.09091	4	[AKT1, CASR, CCL2, PRNP]
GO:1901385	regulation of voltage-gated calcium channel activity	GO_BiologicalProcess-EBI-UniProt-GOA-ACAP-ARAP_13.05.2021_00h00	0.00639309	1	0.000143679	0.0504313	[7, 8, 9, 10, 11, 12, 13]	Group191	13.1579	5	[CACNA1A, CACNB4, DRD2, DRD4, FMR1]
GO:1901386	negative regulation of voltage-gated calcium channel activity	GO_BiologicalProcess-EBI-UniProt-GOA-ACAP-ARAP_13.05.2021_00h00	0.0150794	1	0.000143679	0.0504313	[6, 7, 8, 9, 10, 11, 12, 13, 14]	Group191	17.6471	3	[DRD2, DRD4, FMR1]
GO:0002090	regulation of receptor internalization	GO_BiologicalProcess-EBI-UniProt-GOA-ACAP-ARAP_13.05.2021_00h00	0.000761791	0.698562	0.000143679	0.0504313	[4, 5, 6, 7, 8]	Group191	12.6984	8	[ATXN2, CACNA1A, DRD2, DRD4, FMR1, INSR, ITGB3, OPHN1]
GO:0048260	positive regulation of receptor-mediated endocytosis	GO_BiologicalProcess-EBI-UniProt-GOA-ACAP-ARAP_13.05.2021_00h00	0.00217759	1	0.000143679	0.0504313	[4, 5, 6, 7, 8]	Group191	12.069	7	[C3, CLU, DRD2, FMR1, IL4, INSR, SYNJ1]
GO:0002092	positive regulation of receptor internalization	GO_BiologicalProcess-EBI-UniProt-GOA-ACAP-ARAP_13.05.2021_00h00	0.0668345	1	0.000143679	0.0504313	[4, 5, 6, 7, 8, 9]	Group191	10	3	[DRD2, FMR1, INSR]
GO:1901020	negative regulation of calcium ion transmembrane transporter activity	GO_BiologicalProcess-EBI-UniProt-GOA-ACAP-ARAP_13.05.2021_00h00	0.0305534	1	0.000143679	0.0504313	[5, 6, 7, 8, 9, 10, 11, 12]	Group191	10.5263	4	[ATP1A2, DRD2, DRD4, FMR1]
GO:0099505	regulation of presynaptic membrane potential	GO_BiologicalProcess-EBI-UniProt-GOA-ACAP-ARAP_13.05.2021_00h00	0.000980603	0.874698	3.86568e-08	1.99469e-05	[4]	Group192	42.8571	3	[GRIK2, KCNA1, KCNC1]
GO:0032411	positive regulation of transporter activity	GO_BiologicalProcess-EBI-UniProt-GOA-ACAP-ARAP_13.05.2021_00h00	4.20926e-05	0.049543	3.86568e-08	1.99469e-05	[3, 4, 5, 6]	Group192	11.1111	14	[ABCB1, ANK2, CACNG3, CCL2, DRD4, GAL, KCNA1, KCNC1, KCNJ11, KCTD7, PRKCD, RELN, SHANK3, SLC6A4]
GO:0032414	positive regulation of ion transmembrane transporter activity	GO_BiologicalProcess-EBI-UniProt-GOA-ACAP-ARAP_13.05.2021_00h00	0.000245303	0.251926	3.86568e-08	1.99469e-05	[4, 5, 6, 7, 8]	Group192	10.5263	12	[ABCB1, ANK2, CACNG3, CCL2, DRD4, GAL, KCNA1, KCNC1, KCNJ11, RELN, SHANK3, SLC6A4]
GO:2001259	positive regulation of cation channel activity	GO_BiologicalProcess-EBI-UniProt-GOA-ACAP-ARAP_13.05.2021_00h00	0.000176875	0.187134	3.86568e-08	1.99469e-05	[5, 6, 7, 8, 9, 10, 11]	Group192	12.6582	10	[ANK2, CACNG3, CCL2, GAL, KCNA1, KCNC1, KCNJ11, RELN, SHANK3, SLC6A4]
GO:1901016	regulation of potassium ion transmembrane transporter activity	GO_BiologicalProcess-EBI-UniProt-GOA-ACAP-ARAP_13.05.2021_00h00	2.45855e-05	0.030068	3.86568e-08	1.99469e-05	[6, 7, 8, 9, 10, 11]	Group192	15.873	10	[ANK2, CACNA1D, CFH, GAL, KCNA1, KCNAB1, KCNC1, KCNE1, PTEN, VAMP2]
GO:1901018	positive regulation of potassium ion transmembrane transporter activity	GO_BiologicalProcess-EBI-UniProt-GOA-ACAP-ARAP_13.05.2021_00h00	0.00950831	1	3.86568e-08	1.99469e-05	[5, 6, 7, 8, 9, 10, 11, 12]	Group192	14.8148	4	[ANK2, GAL, KCNA1, KCNC1]
GO:0044255	cellular lipid metabolic process	GO_BiologicalProcess-EBI-UniProt-GOA-ACAP-ARAP_13.05.2021_00h00	1.38565e-12	2.48309e-09	1.94013e-12	1.1505e-09	[3, 4]	Group193	7.10059	84	[ABHD12, ACHE, AGTR1, AKR1B1, AKT1, ALG13, ALG14, APOE, ARV1, ASAH1, C3, CAT, CD36, CERS1, CLN8, CPS1, CYP1A1, CYP1A2, CYP1B1, CYP24A1, CYP2A6, CYP2B6, CYP2C19, CYP2C8, CYP2C9, CYP2D6, CYP2E1, CYP3A4, CYP3A5, CYP4F3, DDHD2, EEF1A2, EGFR, ELOVL4, EPHX1, F2, FA2H, FABP2, FDPS, FGF13, GBA, GPX1, GSTM1, GSTM4, HTR2A, HTR2C, IDH1, IL1B, IRS1, IRS2, LARGE1, MBOAT7, MECP2, MTOR, PAFAH1B1, PDPK1, PER2, P…
GO:0030258	lipid modification	GO_BiologicalProcess-EBI-UniProt-GOA-ACAP-ARAP_13.05.2021_00h00	1.93353e-05	0.0240144	1.94013e-12	1.1505e-09	[4, 5]	Group193	8.19113	24	[AGTR1, AKT1, APOE, CYP1A1, CYP24A1, CYP2C8, CYP2E1, CYP3A4, CYP3A5, EEF1A2, F2, FA2H, FGF13, GBA, IRS1, IRS2, MBOAT7, MTOR, POR, PPARG, PRKAA1, PTEN, SYNJ1, TGFB1]
GO:0045834	positive regulation of lipid metabolic process	GO_BiologicalProcess-EBI-UniProt-GOA-ACAP-ARAP_13.05.2021_00h00	4.80005e-08	7.40647e-05	1.94013e-12	1.1505e-09	[3, 4, 5, 6]	Group193	12.8049	21	[ADORA1, AGTR1, AKT1, APOE, EEF1A2, F2, FGF13, HTR2A, HTR2C, IL1B, IRS1, IRS2, MTOR, POR, PPARG, PPP3CA, PRKAA1, PRKCD, PTGS2, TGFB1, TNF]
GO:0006631	fatty acid metabolic process	GO_BiologicalProcess-EBI-UniProt-GOA-ACAP-ARAP_13.05.2021_00h00	1.94945e-07	0.000290469	1.94013e-12	1.1505e-09	[4, 5, 7]	Group193	8.27423	35	[AKR1B1, AKT1, ASAH1, C3, CD36, CYP1A1, CYP1A2, CYP1B1, CYP24A1, CYP2A6, CYP2B6, CYP2C19, CYP2C8, CYP2C9, CYP2D6, CYP2E1, CYP3A4, CYP4F3, ELOVL4, EPHX1, FA2H, GPX1, GSTM1, GSTM4, IL1B, IRS1, IRS2, MTOR, PDPK1, PER2, POR, PPARG, PRKAA1, PTGS2, UGT1A8]
GO:0034440	lipid oxidation	GO_BiologicalProcess-EBI-UniProt-GOA-ACAP-ARAP_13.05.2021_00h00	0.0586627	1	1.94013e-12	1.1505e-09	[5, 6]	Group193	6.55738	8	[AKT1, CYP24A1, IRS1, IRS2, MTOR, POR, PPARG, PRKAA1]
GO:0019395	fatty acid oxidation	GO_BiologicalProcess-EBI-UniProt-GOA-ACAP-ARAP_13.05.2021_00h00	0.0311701	1	1.94013e-12	1.1505e-09	[5, 6, 7, 8]	Group193	6.83761	8	[AKT1, CYP24A1, IRS1, IRS2, MTOR, POR, PPARG, PRKAA1]
GO:0045926	negative regulation of growth	GO_BiologicalProcess-EBI-UniProt-GOA-ACAP-ARAP_13.05.2021_00h00	0.206327	1	0.00275522	0.677783	[2, 3, 4]	Group194	4.58015	12	[CDKN2A, CFH, CYP27B1, FGF13, HNF4A, NRG1, PPARG, PTEN, RTN4R, SEMA6B, SLC6A4, TGFB1]
GO:0001558	regulation of cell growth	GO_BiologicalProcess-EBI-UniProt-GOA-ACAP-ARAP_13.05.2021_00h00	0.0013126	1	0.00275522	0.677783	[3, 4, 5]	Group194	6.04027	27	[ADAM10, AGTR1, AKT1, APOE, BDNF, CDKL5, CDKN2A, CFH, CYFIP1, CYP27B1, EGFR, EPM2A, F2, FGF13, HNF4A, LGI1, MTOR, NHLRC1, NRG1, PAFAH1B1, PPARG, PRKN, RHOA, RTN4R, SEMA6B, SYT1, TGFB1]
GO:0030308	negative regulation of cell growth	GO_BiologicalProcess-EBI-UniProt-GOA-ACAP-ARAP_13.05.2021_00h00	0.145886	1	0.00275522	0.677783	[3, 4, 5, 6]	Group194	5.02513	10	[CDKN2A, CFH, CYP27B1, FGF13, HNF4A, NRG1, PPARG, RTN4R, SEMA6B, TGFB1]
GO:0048864	stem cell development	GO_BiologicalProcess-EBI-UniProt-GOA-ACAP-ARAP_13.05.2021_00h00	0.536101	1	0.00275522	0.677783	[4, 5]	Group194	4.3956	4	[FGF13, NRG1, PHOX2B, SEMA6B]
GO:0010596	negative regulation of endothelial cell migration	GO_BiologicalProcess-EBI-UniProt-GOA-ACAP-ARAP_13.05.2021_00h00	0.000174088	0.184359	0.00275522	0.677783	[4, 5, 6, 7, 8, 9]	Group194	15.6863	8	[APOE, FGF13, MECP2, MEF2C, NRG1, PPARG, TGFB1, TNF]
GO:0043537	negative regulation of blood vessel endothelial cell migration	GO_BiologicalProcess-EBI-UniProt-GOA-ACAP-ARAP_13.05.2021_00h00	1.0005e-05	0.0128065	0.00275522	0.677783	[5, 6, 7, 8, 9, 10]	Group194	22.8571	8	[APOE, FGF13, MECP2, MEF2C, NRG1, PPARG, TGFB1, TNF]
GO:0070265	necrotic cell death	GO_BiologicalProcess-EBI-UniProt-GOA-ACAP-ARAP_13.05.2021_00h00	0.072179	1	0.00573026	1	[3]	Group195	7.04225	5	[ASAH1, CASP8, FAS, TLR4, TNF]
GO:0097300	programmed necrotic cell death	GO_BiologicalProcess-EBI-UniProt-GOA-ACAP-ARAP_13.05.2021_00h00	0.0329251	1	0.00573026	1	[4]	Group195	8.77193	5	[ASAH1, CASP8, FAS, TLR4, TNF]
GO:0070266	necroptotic process	GO_BiologicalProcess-EBI-UniProt-GOA-ACAP-ARAP_13.05.2021_00h00	0.067257	1	0.00573026	1	[5]	Group195	8.16327	4	[CASP8, FAS, TLR4, TNF]
GO:0097199	cysteine-type endopeptidase activity involved in apoptotic signaling pathway	GO_BiologicalProcess-EBI-UniProt-GOA-ACAP-ARAP_13.05.2021_00h00	0.0515456	1	0.00573026	1	[4, 5, 6, 9, 10]	Group195	11.1111	3	[CASP8, FAS, MMP9]
GO:1902042	negative regulation of extrinsic apoptotic signaling pathway via death domain receptors	GO_BiologicalProcess-EBI-UniProt-GOA-ACAP-ARAP_13.05.2021_00h00	0.00211824	1	0.00573026	1	[6, 7, 8, 9, 10]	Group195	13.9535	6	[CASP8, FAS, GPX1, IL6, RAF1, TNFSF10]
GO:2001267	regulation of cysteine-type endopeptidase activity involved in apoptotic signaling pathway	GO_BiologicalProcess-EBI-UniProt-GOA-ACAP-ARAP_13.05.2021_00h00	0.0176809	1	0.00573026	1	[5, 6, 7, 9, 10, 11]	Group195	16.6667	3	[CASP8, FAS, MMP9]
GO:0048871	multicellular organismal homeostasis	GO_BiologicalProcess-EBI-UniProt-GOA-ACAP-ARAP_13.05.2021_00h00	8.79875e-09	1.4078e-05	8.79875e-09	4.68094e-06	[2, 4]	Group196	7.91738	46	[ABAT, ACHE, ADCY9, ADGRV1, ADORA1, AKR1B1, AKT3, AQP4, CD36, CFH, CLCN3, CLN8, CLU, DBH, DOCK7, DRD2, DYNC1H1, EGFR, FA2H, FGFR1, GBA, GPX1, HTR2A, IL1A, IL1B, IL4, IL6, ITGB3, KRAS, LEPR, NF1, NPRL3, PER2, PHOX2B, PIK3CA, PRKAA1, PTGER3, PTGS2, RHAG, SLC1A1, SLC2A1, SOD1, TGFB1, TLR4, TNF, TPP1]
GO:0001659	temperature homeostasis	GO_BiologicalProcess-EBI-UniProt-GOA-ACAP-ARAP_13.05.2021_00h00	2.91989e-08	4.57547e-05	8.79875e-09	4.68094e-06	[3, 5]	Group196	12.1693	23	[ABAT, ACHE, ADORA1, CD36, CFH, CLU, DBH, DOCK7, DRD2, DYNC1H1, GPX1, HTR2A, IL1A, IL1B, IL4, LEPR, NPRL3, PER2, PHOX2B, PTGER3, PTGS2, TLR4, TNF]
GO:0106106	cold-induced thermogenesis	GO_BiologicalProcess-EBI-UniProt-GOA-ACAP-ARAP_13.05.2021_00h00	0.00382113	1	8.79875e-09	4.68094e-06	[3, 4, 6]	Group196	7.69231	12	[ACHE, CD36, CFH, DBH, DOCK7, DYNC1H1, IL4, LEPR, NPRL3, PER2, PHOX2B, TLR4]
GO:0120161	regulation of cold-induced thermogenesis	GO_BiologicalProcess-EBI-UniProt-GOA-ACAP-ARAP_13.05.2021_00h00	0.00382113	1	8.79875e-09	4.68094e-06	[3, 4, 5, 7]	Group196	7.69231	12	[ACHE, CD36, CFH, DBH, DOCK7, DYNC1H1, IL4, LEPR, NPRL3, PER2, PHOX2B, TLR4]
GO:0031649	heat generation	GO_BiologicalProcess-EBI-UniProt-GOA-ACAP-ARAP_13.05.2021_00h00	2.48383e-05	0.0303275	8.79875e-09	4.68094e-06	[4, 6]	Group196	30	6	[ABAT, IL1A, IL1B, PTGER3, PTGS2, TNF]
GO:0120162	positive regulation of cold-induced thermogenesis	GO_BiologicalProcess-EBI-UniProt-GOA-ACAP-ARAP_13.05.2021_00h00	0.0065432	1	8.79875e-09	4.68094e-06	[3, 4, 5, 6, 7, 8]	Group196	8.41121	9	[ACHE, CD36, CFH, DBH, DYNC1H1, IL4, LEPR, PER2, PHOX2B]
GO:0009991	response to extracellular stimulus	GO_BiologicalProcess-EBI-UniProt-GOA-ACAP-ARAP_13.05.2021_00h00	1.4164e-13	2.59059e-10	1.48345e-14	9.0194e-12	[3]	Group197	9.49153	56	[AKT1, APOE, ATP6V0C, ATP6V1A, CAD, CASR, CAT, CBS, CD40, COMT, CPS1, CYP1A1, CYP24A1, CYP27B1, CYTB, DEPDC5, EGFR, FAS, GABARAP, GBA, GLUL, GSS, HTR2C, KCNB1, MED12, MTHFR, MTOR, NFE2L2, NPRL2, NPRL3, OPRM1, POR, PPARG, PRKAA1, PRNP, PTEN, PTGS2, SETDB1, SIK1, SLC16A1, SLC1A2, SLC2A1, SLC6A4, SOD1, SOD2, SZT2, TGFB1, TNRC6A, TPH2, TSC1, UGT1A1, UGT1A4, UGT1A6, UGT1A8, USF1, VDR]
GO:0007584	response to nutrient	GO_BiologicalProcess-EBI-UniProt-GOA-ACAP-ARAP_13.05.2021_00h00	6.99158e-09	1.12285e-05	1.48345e-14	9.0194e-12	[3, 5]	Group197	12.1951	25	[CASR, CAT, CD40, CYP1A1, CYP24A1, CYP27B1, CYTB, EGFR, MTHFR, MTOR, POR, PPARG, PTEN, PTGS2, SETDB1, SLC16A1, SLC6A4, SOD2, TGFB1, UGT1A1, UGT1A4, UGT1A6, UGT1A8, USF1, VDR]
GO:0031667	response to nutrient levels	GO_BiologicalProcess-EBI-UniProt-GOA-ACAP-ARAP_13.05.2021_00h00	1.9559e-13	3.56951e-10	1.48345e-14	9.0194e-12	[4]	Group197	9.66011	54	[AKT1, APOE, ATP6V0C, ATP6V1A, CAD, CASR, CAT, CD40, COMT, CPS1, CYP1A1, CYP24A1, CYP27B1, CYTB, DEPDC5, EGFR, FAS, GABARAP, GBA, GLUL, GSS, HTR2C, KCNB1, MED12, MTHFR, MTOR, NFE2L2, NPRL2, NPRL3, OPRM1, POR, PPARG, PRKAA1, PRNP, PTEN, PTGS2, SETDB1, SIK1, SLC16A1, SLC2A1, SLC6A4, SOD1, SOD2, SZT2, TGFB1, TNRC6A, TPH2, TSC1, UGT1A1, UGT1A4, UGT1A6, UGT1A8, USF1, VDR]
GO:0032355	response to estradiol	GO_BiologicalProcess-EBI-UniProt-GOA-ACAP-ARAP_13.05.2021_00h00	2.68157e-06	0.00361207	1.48345e-14	9.0194e-12	[4, 5]	Group197	11.3208	18	[ABCC2, BAD, CASP8, CAT, CYP1A2, EGFR, IL10, KCNJ11, PTEN, PTGS2, SLC6A1, SLC6A4, STXBP1, TGFB1, UGT1A1, UGT1A4, UGT1A6, UGT1A8]
GO:0031100	animal organ regeneration	GO_BiologicalProcess-EBI-UniProt-GOA-ACAP-ARAP_13.05.2021_00h00	2.69202e-05	0.0327619	1.48345e-14	9.0194e-12	[4, 5, 6]	Group197	13.1868	12	[CAD, CYTB, EGFR, GLI3, IL10, IL6, PPARG, TGFB1, UGT1A1, UGT1A4, UGT1A6, UGT1A8]
GO:0033273	response to vitamin	GO_BiologicalProcess-EBI-UniProt-GOA-ACAP-ARAP_13.05.2021_00h00	1.57781e-06	0.00218053	1.48345e-14	9.0194e-12	[4, 6]	Group197	13.7615	15	[CASR, CAT, CD40, CYP1A1, CYP24A1, CYP27B1, CYTB, EGFR, MTHFR, PPARG, PTGS2, SETDB1, SOD2, TGFB1, VDR]
GO:0001976	nervous system process involved in regulation of systemic arterial blood pressure	GO_BiologicalProcess-EBI-UniProt-GOA-ACAP-ARAP_13.05.2021_00h00	0.0105697	1	8.87856e-06	0.00377339	[4, 5, 7]	Group198	20	3	[DRD2, MECP2, SOD2]
GO:0007616	long-term memory	GO_BiologicalProcess-EBI-UniProt-GOA-ACAP-ARAP_13.05.2021_00h00	0.000814603	0.738845	8.87856e-06	0.00377339	[4, 7]	Group198	16.6667	6	[APOE, DRD2, MECP2, MTOR, PRNP, RELN]
GO:0106056	regulation of calcineurin-mediated signaling	GO_BiologicalProcess-EBI-UniProt-GOA-ACAP-ARAP_13.05.2021_00h00	0.0839315	1	8.87856e-06	0.00377339	[6, 7, 8, 9]	Group198	9.09091	3	[MTOR, NRG1, PRNP]
GO:1900271	regulation of long-term synaptic potentiation	GO_BiologicalProcess-EBI-UniProt-GOA-ACAP-ARAP_13.05.2021_00h00	1.92011e-06	0.0026267	8.87856e-06	0.00377339	[4, 5, 6, 7, 8, 9, 10, 11]	Group198	20.8333	10	[ADORA1, AGER, APOE, APP, CHRFAM7A, CHRNA7, DRD2, PRNP, RELN, SHANK3]
GO:1902950	regulation of dendritic spine maintenance	GO_BiologicalProcess-EBI-UniProt-GOA-ACAP-ARAP_13.05.2021_00h00	0.00420811	1	8.87856e-06	0.00377339	[6, 7, 8, 9]	Group198	27.2727	3	[APOE, GRIN2B, PRNP]
GO:0070884	regulation of calcineurin-NFAT signaling cascade	GO_BiologicalProcess-EBI-UniProt-GOA-ACAP-ARAP_13.05.2021_00h00	0.0780408	1	8.87856e-06	0.00377339	[7, 8, 9, 10]	Group198	9.375	3	[MTOR, NRG1, PRNP]
GO:0008015	blood circulation	GO_BiologicalProcess-EBI-UniProt-GOA-ACAP-ARAP_13.05.2021_00h00	5.51444e-18	1.05326e-14	4.48386e-19	2.8338e-16	[4]	Group199	10.9929	62	[ABAT, ADORA1, AGER, AGTR1, AKR1B1, AKT1, ANK2, APOE, ATP1A2, ATP1A3, BIN1, CACNA1C, CACNA1D, CACNA1G, CASR, CHRM3, CPS1, DBH, DRD2, DSC2, DSG2, EGFR, F5, FGF12, FGF13, FLNA, GNAO1, GPX1, HTR1A, HTR1B, HTR1D, HTR2A, KCNE1, KCNH2, KCNJ11, KCNJ3, KCNMA1, KCNMB3, KCNMB4, KCNQ1, MECP2, MTOR, MYH6, NOS2, NPRL2, NPRL3, PER2, PIK3CA, PPARG, PTGS2, RHOA, SCN1A, SCN1B, SCN2B, SCN3B, SCN4B, SCN5A, SLC1A1, …
GO:0008217	regulation of blood pressure	GO_BiologicalProcess-EBI-UniProt-GOA-ACAP-ARAP_13.05.2021_00h00	0.000316684	0.317951	4.48386e-19	2.8338e-16	[3, 5]	Group199	8.17308	17	[ABAT, ADORA1, AGTR1, AKR1B1, ATP1A2, ATP1A3, DRD2, MECP2, MYH6, NOS2, NPRL2, NPRL3, PPARG, PTGS2, RHOA, SOD1, SOD2]
GO:0003073	regulation of systemic arterial blood pressure	GO_BiologicalProcess-EBI-UniProt-GOA-ACAP-ARAP_13.05.2021_00h00	0.086492	1	4.48386e-19	2.8338e-16	[4, 6]	Group199	6.42202	7	[ADORA1, AGTR1, AKR1B1, DRD2, MECP2, RHOA, SOD2]
GO:0006939	smooth muscle contraction	GO_BiologicalProcess-EBI-UniProt-GOA-ACAP-ARAP_13.05.2021_00h00	1.57781e-06	0.00218053	4.48386e-19	2.8338e-16	[5]	Group199	13.7615	15	[ABAT, ADORA1, ATP1A2, CHRM3, CHRNA3, CHRNB2, DRD2, HTR1D, HTR2A, KCNMA1, MYH11, PTGER3, PTGS2, RHOA, SOD1]
GO:0045776	negative regulation of blood pressure	GO_BiologicalProcess-EBI-UniProt-GOA-ACAP-ARAP_13.05.2021_00h00	0.0183511	1	4.48386e-19	2.8338e-16	[4, 6]	Group199	10.2041	5	[ABAT, ADORA1, DRD2, NOS2, SOD2]
GO:0006940	regulation of smooth muscle contraction	GO_BiologicalProcess-EBI-UniProt-GOA-ACAP-ARAP_13.05.2021_00h00	0.0001281	0.140142	4.48386e-19	2.8338e-16	[6, 7]	Group199	14.5161	9	[ABAT, ADORA1, ATP1A2, CHRM3, CHRNA3, KCNMA1, PTGS2, RHOA, SOD1]
GO:0009314	response to radiation	GO_BiologicalProcess-EBI-UniProt-GOA-ACAP-ARAP_13.05.2021_00h00	3.62292e-08	5.63726e-05	3.62292e-08	1.87667e-05	[3]	Group200	8.05501	41	[AKT1, APP, ATP1A2, ATRX, BRAF, CAT, CERS1, CHRNB2, CLOCK, CUL4B, CYP2R1, DBH, DDHD2, DRD2, EGFR, ELOVL4, FMR1, GPX1, GRIN2A, HMGA2, KCNC1, KRAS, MECP2, MMP9, MTOR, NF1, OPRM1, PER2, PER3, POLG, PRKAA1, PRKCD, PTGS2, SIK1, SLC1A2, SMC1A, SOD2, SYNGAP1, TGFB1, UBE2A, USF1]
GO:0009416	response to light stimulus	GO_BiologicalProcess-EBI-UniProt-GOA-ACAP-ARAP_13.05.2021_00h00	1.26595e-08	2.02046e-05	3.62292e-08	1.87667e-05	[4]	Group200	9.41828	34	[AKT1, APP, ATP1A2, BRAF, CAT, CERS1, CHRNB2, CLOCK, CUL4B, DBH, DDHD2, DRD2, EGFR, ELOVL4, FMR1, GPX1, GRIN2A, KCNC1, KRAS, MECP2, MMP9, MTOR, NF1, PER2, PER3, POLG, PRKAA1, PRKCD, PTGS2, SIK1, SLC1A2, SYNGAP1, UBE2A, USF1]
GO:0071478	cellular response to radiation	GO_BiologicalProcess-EBI-UniProt-GOA-ACAP-ARAP_13.05.2021_00h00	0.433708	1	3.62292e-08	1.87667e-05	[4, 5]	Group200	4.05405	9	[CERS1, CLOCK, CUL4B, FMR1, HMGA2, MMP9, PRKCD, PTGS2, TGFB1]
GO:0009411	response to UV	GO_BiologicalProcess-EBI-UniProt-GOA-ACAP-ARAP_13.05.2021_00h00	0.00183271	1	3.62292e-08	1.87667e-05	[5]	Group200	8.02469	13	[AKT1, CAT, CERS1, CUL4B, EGFR, FMR1, GPX1, MMP9, PRKAA1, PRKCD, PTGS2, UBE2A, USF1]
GO:0070141	response to UV-A	GO_BiologicalProcess-EBI-UniProt-GOA-ACAP-ARAP_13.05.2021_00h00	0.00129528	1	3.62292e-08	1.87667e-05	[6]	Group200	25	4	[AKT1, CERS1, EGFR, MMP9]
GO:0034644	cellular response to UV	GO_BiologicalProcess-EBI-UniProt-GOA-ACAP-ARAP_13.05.2021_00h00	0.137802	1	3.62292e-08	1.87667e-05	[6, 7]	Group200	5.94059	6	[CERS1, CUL4B, FMR1, MMP9, PRKCD, PTGS2]
GO:0046849	bone remodeling	GO_BiologicalProcess-EBI-UniProt-GOA-ACAP-ARAP_13.05.2021_00h00	0.0175658	1	1.76435e-07	8.75117e-05	[3]	Group201	7.61905	8	[EGFR, HTR1B, IL6, ITGB3, LEPR, NF1, TGFB1, TPP1]
GO:0048871	multicellular organismal homeostasis	GO_BiologicalProcess-EBI-UniProt-GOA-ACAP-ARAP_13.05.2021_00h00	8.79875e-09	1.4078e-05	1.76435e-07	8.75117e-05	[2, 4]	Group201	7.91738	46	[ABAT, ACHE, ADCY9, ADGRV1, ADORA1, AKR1B1, AKT3, AQP4, CD36, CFH, CLCN3, CLN8, CLU, DBH, DOCK7, DRD2, DYNC1H1, EGFR, FA2H, FGFR1, GBA, GPX1, HTR2A, IL1A, IL1B, IL4, IL6, ITGB3, KRAS, LEPR, NF1, NPRL3, PER2, PHOX2B, PIK3CA, PRKAA1, PTGER3, PTGS2, RHAG, SLC1A1, SLC2A1, SOD1, TGFB1, TLR4, TNF, TPP1]
GO:0001894	tissue homeostasis	GO_BiologicalProcess-EBI-UniProt-GOA-ACAP-ARAP_13.05.2021_00h00	0.0107753	1	1.76435e-07	8.75117e-05	[3, 5]	Group201	5.98007	18	[ADGRV1, AKR1B1, AKT3, CFH, CLCN3, CLN8, EGFR, IL6, ITGB3, KRAS, NF1, PTGS2, SLC1A1, SLC2A1, SOD1, TGFB1, TLR4, TPP1]
GO:0060249	anatomical structure homeostasis	GO_BiologicalProcess-EBI-UniProt-GOA-ACAP-ARAP_13.05.2021_00h00	0.00347043	1	1.76435e-07	8.75117e-05	[4]	Group201	5.4717	29	[ADGRV1, ADORA1, AKR1B1, AKT3, ATRX, CFH, CLCN3, CLN8, EGFR, GNL3, HNRNPU, HTR1B, IL6, ITGB3, KRAS, LARGE1, NF1, PRKAA1, PRKN, PTEN, PTGS2, SLC1A1, SLC2A1, SMG6, SOD1, TERT, TGFB1, TLR4, TPP1]
GO:0001895	retina homeostasis	GO_BiologicalProcess-EBI-UniProt-GOA-ACAP-ARAP_13.05.2021_00h00	0.200182	1	1.76435e-07	8.75117e-05	[4, 6]	Group201	5.74713	5	[ADGRV1, CLCN3, CLN8, SLC2A1, SOD1]
GO:0045453	bone resorption	GO_BiologicalProcess-EBI-UniProt-GOA-ACAP-ARAP_13.05.2021_00h00	0.0905147	1	1.76435e-07	8.75117e-05	[4, 6]	Group201	6.57895	5	[EGFR, IL6, ITGB3, NF1, TPP1]
GO:0010042	response to manganese ion	GO_BiologicalProcess-EBI-UniProt-GOA-ACAP-ARAP_13.05.2021_00h00	0.00448437	1	0.000160406	0.05534	[5]	Group202	18.1818	4	[APP, PRKN, PTGS2, SOD2]
GO:0010288	response to lead ion	GO_BiologicalProcess-EBI-UniProt-GOA-ACAP-ARAP_13.05.2021_00h00	0.0108232	1	0.000160406	0.05534	[5]	Group202	14.2857	4	[APP, CAT, PTGS2, SLC6A1]
GO:0150003	regulation of spontaneous synaptic transmission	GO_BiologicalProcess-EBI-UniProt-GOA-ACAP-ARAP_13.05.2021_00h00	3.12161e-05	0.0374906	0.000160406	0.05534	[5, 6, 7, 8, 9]	Group202	57.1429	4	[AGER, APP, PRKN, STX1B]
GO:2001243	negative regulation of intrinsic apoptotic signaling pathway	GO_BiologicalProcess-EBI-UniProt-GOA-ACAP-ARAP_13.05.2021_00h00	0.00694553	1	0.000160406	0.05534	[5, 6, 7, 8, 9]	Group202	8.33333	9	[AKT1, CLU, GPX1, MED12, MMP9, NFE2L2, PRKN, PTGS2, SOD2]
GO:0098814	spontaneous synaptic transmission	GO_BiologicalProcess-EBI-UniProt-GOA-ACAP-ARAP_13.05.2021_00h00	3.13053e-05	0.0375664	0.000160406	0.05534	[7, 8]	Group202	38.4615	5	[AGER, APP, PRKN, STX1B, SYT1]
GO:1902176	negative regulation of oxidative stress-induced intrinsic apoptotic signaling pathway	GO_BiologicalProcess-EBI-UniProt-GOA-ACAP-ARAP_13.05.2021_00h00	0.000630854	0.586694	0.000160406	0.05534	[5, 6, 7, 8, 9, 10]	Group202	21.7391	5	[AKT1, GPX1, NFE2L2, PRKN, SOD2]
GO:1990089	response to nerve growth factor	GO_BiologicalProcess-EBI-UniProt-GOA-ACAP-ARAP_13.05.2021_00h00	6.52889e-05	0.0748211	0.00029229	0.0955788	[3, 5]	Group203	15.7895	9	[AKT1, APP, BDNF, BRAF, KCNC1, NTRK2, PDPK1, PTEN, RAPGEF2]
GO:0038179	neurotrophin signaling pathway	GO_BiologicalProcess-EBI-UniProt-GOA-ACAP-ARAP_13.05.2021_00h00	0.000300933	0.303942	0.00029229	0.0955788	[4, 5, 6]	Group203	16.6667	7	[BDNF, CYFIP1, CYFIP2, NTRK2, RAF1, RAPGEF2, SLC9A6]
GO:1990090	cellular response to nerve growth factor stimulus	GO_BiologicalProcess-EBI-UniProt-GOA-ACAP-ARAP_13.05.2021_00h00	0.000261942	0.268229	0.00029229	0.0955788	[4, 6]	Group203	14.8148	8	[AKT1, APP, BDNF, BRAF, NTRK2, PDPK1, PTEN, RAPGEF2]
GO:0001570	vasculogenesis	GO_BiologicalProcess-EBI-UniProt-GOA-ACAP-ARAP_13.05.2021_00h00	0.35367	1	0.00029229	0.0955788	[4, 5, 6, 7, 8, 9]	Group203	4.5977	4	[NTRK2, RAPGEF2, SYNGAP1, TGFB1]
GO:0048011	neurotrophin TRK receptor signaling pathway	GO_BiologicalProcess-EBI-UniProt-GOA-ACAP-ARAP_13.05.2021_00h00	0.000814603	0.738845	0.00029229	0.0955788	[5, 6, 7, 8]	Group203	16.6667	6	[BDNF, CYFIP1, CYFIP2, NTRK2, RAF1, SLC9A6]
GO:0031547	brain-derived neurotrophic factor receptor signaling pathway	GO_BiologicalProcess-EBI-UniProt-GOA-ACAP-ARAP_13.05.2021_00h00	0.000106861	0.118402	0.00029229	0.0955788	[6, 7, 8]	Group203	44.4444	4	[BDNF, NTRK2, RAPGEF2, SLC9A6]
GO:0007272	ensheathment of neurons	GO_BiologicalProcess-EBI-UniProt-GOA-ACAP-ARAP_13.05.2021_00h00	4.05927e-09	6.58819e-06	1.09884e-06	0.000505465	[2, 5, 6]	Group204	14.6853	21	[ADAM22, AKT1, ANK2, CLU, CNTN2, CYFIP1, FA2H, IL6, KCNJ10, LGI4, MTOR, NF1, NRG1, NTRK2, PTEN, SCN2A, SLC25A12, SOD1, TGFB1, TNFRSF21, TSC1]
GO:0031646	positive regulation of nervous system process	GO_BiologicalProcess-EBI-UniProt-GOA-ACAP-ARAP_13.05.2021_00h00	0.00883999	1	1.09884e-06	0.000505465	[3, 4, 5, 6]	Group204	12.1951	5	[ABAT, GBA, IL6, MTOR, SLC25A12]
GO:0008366	axon ensheathment	GO_BiologicalProcess-EBI-UniProt-GOA-ACAP-ARAP_13.05.2021_00h00	4.05927e-09	6.58819e-06	1.09884e-06	0.000505465	[3, 6, 7]	Group204	14.6853	21	[ADAM22, AKT1, ANK2, CLU, CNTN2, CYFIP1, FA2H, IL6, KCNJ10, LGI4, MTOR, NF1, NRG1, NTRK2, PTEN, SCN2A, SLC25A12, SOD1, TGFB1, TNFRSF21, TSC1]
GO:0031641	regulation of myelination	GO_BiologicalProcess-EBI-UniProt-GOA-ACAP-ARAP_13.05.2021_00h00	0.000150874	0.162038	1.09884e-06	0.000505465	[3, 4, 5, 6, 7, 8, 9]	Group204	16	8	[AKT1, CYFIP1, IL6, LGI4, MTOR, PTEN, SLC25A12, TNFRSF21]
GO:0042552	myelination	GO_BiologicalProcess-EBI-UniProt-GOA-ACAP-ARAP_13.05.2021_00h00	3.12878e-09	5.10617e-06	1.09884e-06	0.000505465	[4, 7, 8]	Group204	14.8936	21	[ADAM22, AKT1, ANK2, CLU, CNTN2, CYFIP1, FA2H, IL6, KCNJ10, LGI4, MTOR, NF1, NRG1, NTRK2, PTEN, SCN2A, SLC25A12, SOD1, TGFB1, TNFRSF21, TSC1]
GO:0010717	regulation of epithelial to mesenchymal transition	GO_BiologicalProcess-EBI-UniProt-GOA-ACAP-ARAP_13.05.2021_00h00	0.212388	1	1.09884e-06	0.000505465	[4, 5, 6, 7, 8, 9]	Group204	5.49451	5	[IL1B, IL6, MTOR, PTEN, TGFB1]
GO:0005006	epidermal growth factor-activated receptor activity	GO_BiologicalProcess-EBI-UniProt-GOA-ACAP-ARAP_13.05.2021_00h00	0.0839315	1	1.53984e-05	0.00635955	[8, 9, 10, 11, 12]	Group205	9.09091	3	[ADORA1, APP, EGFR]
GO:0002922	positive regulation of humoral immune response	GO_BiologicalProcess-EBI-UniProt-GOA-ACAP-ARAP_13.05.2021_00h00	0.0341975	1	1.53984e-05	0.00635955	[4, 5, 6]	Group205	13.0435	3	[C3, IL1B, TNF]
GO:0035590	purinergic nucleotide receptor signaling pathway	GO_BiologicalProcess-EBI-UniProt-GOA-ACAP-ARAP_13.05.2021_00h00	0.0268201	1	1.53984e-05	0.00635955	[4, 5, 6]	Group205	9.25926	5	[ADORA1, APP, C3, CNTN2, IL1B]
GO:0045745	positive regulation of G protein-coupled receptor signaling pathway	GO_BiologicalProcess-EBI-UniProt-GOA-ACAP-ARAP_13.05.2021_00h00	0.0137915	1	1.53984e-05	0.00635955	[4, 5, 6, 7]	Group205	13.3333	4	[C3, CNTN2, DRD2, F2]
GO:0002673	regulation of acute inflammatory response	GO_BiologicalProcess-EBI-UniProt-GOA-ACAP-ARAP_13.05.2021_00h00	2.60981e-05	0.0318136	1.53984e-05	0.00635955	[5, 6, 7]	Group205	17.6471	9	[ADORA1, C3, IL1B, IL4, IL6, PPARG, PTGER3, PTGS2, TNF]
GO:0042551	neuron maturation	GO_BiologicalProcess-EBI-UniProt-GOA-ACAP-ARAP_13.05.2021_00h00	1.30704e-05	0.016521	1.53984e-05	0.00635955	[4, 5, 6, 8, 9, 10]	Group205	19.1489	9	[ACTL6B, APP, C3, CNTN2, CNTNAP2, LGI4, MECP2, MED12, MTOR]
GO:0021801	cerebral cortex radial glia guided migration	GO_BiologicalProcess-EBI-UniProt-GOA-ACAP-ARAP_13.05.2021_00h00	0.00023932	0.246739	1.15543e-05	0.00481814	[6, 7, 8, 9, 10, 11, 12, 13, 14]	Group206	20.6897	6	[DCX, FOXG1, GLI3, MBOAT7, PAFAH1B1, RELN]
GO:0038026	reelin-mediated signaling pathway	GO_BiologicalProcess-EBI-UniProt-GOA-ACAP-ARAP_13.05.2021_00h00	0.00153244	1	1.15543e-05	0.00481814	[4, 5, 6]	Group206	37.5	3	[NF1, PAFAH1B1, RELN]
GO:0022030	telencephalon glial cell migration	GO_BiologicalProcess-EBI-UniProt-GOA-ACAP-ARAP_13.05.2021_00h00	0.00023932	0.246739	1.15543e-05	0.00481814	[5, 6, 7, 8, 9, 10, 11]	Group206	20.6897	6	[DCX, FOXG1, GLI3, MBOAT7, PAFAH1B1, RELN]
GO:0021799	cerebral cortex radially oriented cell migration	GO_BiologicalProcess-EBI-UniProt-GOA-ACAP-ARAP_13.05.2021_00h00	0.000946811	0.848342	1.15543e-05	0.00481814	[5, 6, 7, 8, 9, 10, 11, 12, 13]	Group206	16.2162	6	[DCX, FOXG1, GLI3, MBOAT7, PAFAH1B1, RELN]
GO:0021819	layer formation in cerebral cortex	GO_BiologicalProcess-EBI-UniProt-GOA-ACAP-ARAP_13.05.2021_00h00	4.74412e-05	0.0554113	1.15543e-05	0.00481814	[3, 4, 5, 7, 8, 9, 10, 11, 12, 13, 14, 15]	Group206	35.7143	5	[DCX, GLI3, MBOAT7, PAFAH1B1, RELN]
GO:0061003	positive regulation of dendritic spine morphogenesis	GO_BiologicalProcess-EBI-UniProt-GOA-ACAP-ARAP_13.05.2021_00h00	0.000314219	0.31579	1.15543e-05	0.00481814	[4, 5, 6, 7, 8, 9, 10, 11, 12, 13, 14, 15]	Group206	25	5	[CUX2, MED12, PAFAH1B1, PAK3, RELN]
GO:0019079	viral genome replication	GO_BiologicalProcess-EBI-UniProt-GOA-ACAP-ARAP_13.05.2021_00h00	0.30654	1	0.349078	1	[2, 3]	Group207	4.61538	6	[CCL2, FMR1, HMGA2, PRKN, SETDB1, TNF]
GO:0039694	viral RNA genome replication	GO_BiologicalProcess-EBI-UniProt-GOA-ACAP-ARAP_13.05.2021_00h00	0.109271	1	0.349078	1	[3, 4]	Group207	8.10811	3	[FMR1, HMGA2, SETDB1]
GO:0051851	modulation by host of symbiont process	GO_BiologicalProcess-EBI-UniProt-GOA-ACAP-ARAP_13.05.2021_00h00	0.0269974	1	0.349078	1	[4]	Group207	8.21918	6	[APOE, FMR1, HMGA2, PRKN, REST, SP1]
GO:0045071	negative regulation of viral genome replication	GO_BiologicalProcess-EBI-UniProt-GOA-ACAP-ARAP_13.05.2021_00h00	0.257073	1	0.349078	1	[3, 4, 5, 6]	Group207	5.35714	3	[HMGA2, SETDB1, TNF]
GO:0044788	modulation by host of viral process	GO_BiologicalProcess-EBI-UniProt-GOA-ACAP-ARAP_13.05.2021_00h00	0.109271	1	0.349078	1	[5]	Group207	8.10811	3	[APOE, FMR1, PRKN]
GO:0010803	regulation of tumor necrosis factor-mediated signaling pathway	GO_BiologicalProcess-EBI-UniProt-GOA-ACAP-ARAP_13.05.2021_00h00	0.455241	1	0.349078	1	[5, 6, 7, 8]	Group207	4.6875	3	[CASP8, PRKN, TNF]
GO:1903573	negative regulation of response to endoplasmic reticulum stress	GO_BiologicalProcess-EBI-UniProt-GOA-ACAP-ARAP_13.05.2021_00h00	0.19075	1	0.0085594	1	[3, 4, 5, 6, 7]	Group208	6.25	3	[CLU, MED12, PRKN]
GO:0090140	regulation of mitochondrial fission	GO_BiologicalProcess-EBI-UniProt-GOA-ACAP-ARAP_13.05.2021_00h00	0.0515456	1	0.0085594	1	[4, 5, 6, 7]	Group208	11.1111	3	[DDHD2, PRKN, RALBP1]
GO:0090141	positive regulation of mitochondrial fission	GO_BiologicalProcess-EBI-UniProt-GOA-ACAP-ARAP_13.05.2021_00h00	0.0176809	1	0.0085594	1	[3, 4, 5, 6, 7, 8]	Group208	16.6667	3	[DDHD2, PRKN, RALBP1]
GO:0000266	mitochondrial fission	GO_BiologicalProcess-EBI-UniProt-GOA-ACAP-ARAP_13.05.2021_00h00	0.01079	1	0.0085594	1	[6]	Group208	11.6279	5	[DDHD2, DNM1, MED12, PRKN, RALBP1]
GO:0010822	positive regulation of mitochondrion organization	GO_BiologicalProcess-EBI-UniProt-GOA-ACAP-ARAP_13.05.2021_00h00	0.000471995	0.451227	0.0085594	1	[5, 6, 7]	Group208	11.236	10	[BAD, CASP8, DDHD2, MED12, MMP9, PRKN, RALBP1, SLC6A4, TNFSF10, YWHAG]
GO:0070059	intrinsic apoptotic signaling pathway in response to endoplasmic reticulum stress	GO_BiologicalProcess-EBI-UniProt-GOA-ACAP-ARAP_13.05.2021_00h00	0.459815	1	0.0085594	1	[5, 6, 7]	Group208	4.61538	3	[BAG6, MED12, PRKN]
GO:0071774	response to fibroblast growth factor	GO_BiologicalProcess-EBI-UniProt-GOA-ACAP-ARAP_13.05.2021_00h00	0.157833	1	0.00541635	1	[3, 5]	Group209	5.16129	8	[CASR, CCL2, CPS1, FGF12, FGF13, FGFR1, KCNC1, NRXN1]
GO:0044344	cellular response to fibroblast growth factor stimulus	GO_BiologicalProcess-EBI-UniProt-GOA-ACAP-ARAP_13.05.2021_00h00	0.464674	1	0.00541635	1	[4, 6]	Group209	4.16667	6	[CCL2, CPS1, FGF12, FGF13, FGFR1, NRXN1]
GO:0101023	vascular endothelial cell proliferation	GO_BiologicalProcess-EBI-UniProt-GOA-ACAP-ARAP_13.05.2021_00h00	6.06632e-07	0.000871731	0.00541635	1	[5]	Group209	32	8	[AKT3, CCL2, FGF13, FGFR1, MEF2C, PDPK1, PPARG, SP1]
GO:0035767	endothelial cell chemotaxis	GO_BiologicalProcess-EBI-UniProt-GOA-ACAP-ARAP_13.05.2021_00h00	0.0839315	1	0.00541635	1	[5, 6, 7, 8]	Group209	9.09091	3	[FGF13, FGFR1, NRG1]
GO:1905562	regulation of vascular endothelial cell proliferation	GO_BiologicalProcess-EBI-UniProt-GOA-ACAP-ARAP_13.05.2021_00h00	6.06632e-07	0.000871731	0.00541635	1	[6, 7]	Group209	32	8	[AKT3, CCL2, FGF13, FGFR1, MEF2C, PDPK1, PPARG, SP1]
GO:2001026	regulation of endothelial cell chemotaxis	GO_BiologicalProcess-EBI-UniProt-GOA-ACAP-ARAP_13.05.2021_00h00	0.0341975	1	0.00541635	1	[4, 5, 6, 7, 8, 9]	Group209	13.0435	3	[FGF13, FGFR1, NRG1]
GO:0001708	cell fate specification	GO_BiologicalProcess-EBI-UniProt-GOA-ACAP-ARAP_13.05.2021_00h00	0.23833	1	0.000235326	0.078599	[3, 4, 5]	Group210	5.10204	5	[AKR1B1, GLI3, MYT1L, PAX6, TBX21]
GO:0021510	spinal cord development	GO_BiologicalProcess-EBI-UniProt-GOA-ACAP-ARAP_13.05.2021_00h00	0.0065432	1	0.000235326	0.078599	[4, 5, 6, 7]	Group210	8.41121	9	[ACTL6B, AKT1, CLN8, GLI3, MED12, MTOR, NF1, PAX6, RELN]
GO:0021517	ventral spinal cord development	GO_BiologicalProcess-EBI-UniProt-GOA-ACAP-ARAP_13.05.2021_00h00	0.067257	1	0.000235326	0.078599	[3, 5, 6, 7, 8]	Group210	8.16327	4	[CLN8, GLI3, PAX6, RELN]
GO:0048663	neuron fate commitment	GO_BiologicalProcess-EBI-UniProt-GOA-ACAP-ARAP_13.05.2021_00h00	0.044886	1	0.000235326	0.078599	[4, 5, 7, 8, 9]	Group210	8.06452	5	[FOXG1, GLI3, MYT1L, NRG1, PAX6]
GO:0002052	positive regulation of neuroblast proliferation	GO_BiologicalProcess-EBI-UniProt-GOA-ACAP-ARAP_13.05.2021_00h00	0.00619947	1	0.000235326	0.078599	[5, 6, 7, 8, 9, 10]	Group210	16.6667	4	[DRD2, FOXG1, GLI3, PAX6]
GO:0021819	layer formation in cerebral cortex	GO_BiologicalProcess-EBI-UniProt-GOA-ACAP-ARAP_13.05.2021_00h00	4.74412e-05	0.0554113	0.000235326	0.078599	[3, 4, 5, 7, 8, 9, 10, 11, 12, 13, 14, 15]	Group210	35.7143	5	[DCX, GLI3, MBOAT7, PAFAH1B1, RELN]
GO:0046717	acid secretion	GO_BiologicalProcess-EBI-UniProt-GOA-ACAP-ARAP_13.05.2021_00h00	1.0161e-10	1.74261e-07	1.34316e-10	7.75001e-08	[5]	Group211	29.7872	14	[ABAT, ABCB4, ABCC2, CASR, DRD2, HTR1B, KCNQ1, PRKAA1, PTGER3, SLC6A1, SV2A, TRPC4, UGT1A3, UGT1A6]
GO:0015812	gamma-aminobutyric acid transport	GO_BiologicalProcess-EBI-UniProt-GOA-ACAP-ARAP_13.05.2021_00h00	2.2607e-06	0.00306777	1.34316e-10	7.75001e-08	[6, 7, 8]	Group211	42.8571	6	[ABAT, HTR1B, SLC6A1, SLC6A11, SV2A, TRPC4]
GO:0014051	gamma-aminobutyric acid secretion	GO_BiologicalProcess-EBI-UniProt-GOA-ACAP-ARAP_13.05.2021_00h00	1.55273e-06	0.00215053	1.34316e-10	7.75001e-08	[6, 7, 8, 9]	Group211	62.5	5	[ABAT, HTR1B, SLC6A1, SV2A, TRPC4]
GO:0014052	regulation of gamma-aminobutyric acid secretion	GO_BiologicalProcess-EBI-UniProt-GOA-ACAP-ARAP_13.05.2021_00h00	1.37199e-05	0.0172597	1.34316e-10	7.75001e-08	[5, 6, 7, 8, 9, 10]	Group211	66.6667	4	[ABAT, HTR1B, SLC6A1, SV2A]
GO:0015718	monocarboxylic acid transport	GO_BiologicalProcess-EBI-UniProt-GOA-ACAP-ARAP_13.05.2021_00h00	1.16609e-07	0.000176546	1.34316e-10	7.75001e-08	[7, 8]	Group211	13.9535	18	[ABCB4, ABCC2, ABCC4, ABCG2, CASR, CD36, DRD2, DRD4, IL1B, NOS2, PRKAA1, SLC16A1, SLC16A7, SLC6A1, SLC6A11, SLCO2B1, UGT1A3, UGT1A6]
GO:0032782	bile acid secretion	GO_BiologicalProcess-EBI-UniProt-GOA-ACAP-ARAP_13.05.2021_00h00	7.34055e-07	0.00104383	1.34316e-10	7.75001e-08	[6, 8, 9]	Group211	50	6	[ABCB4, ABCC2, CASR, PRKAA1, UGT1A3, UGT1A6]
GO:0048863	stem cell differentiation	GO_BiologicalProcess-EBI-UniProt-GOA-ACAP-ARAP_13.05.2021_00h00	0.223806	1	0.13229	1	[4]	Group212	4.34783	12	[CHD2, FGF13, HMGA2, HNRNPU, MEF2C, NFE2L2, NRG1, PHOX2B, PRICKLE1, REST, SEMA6B, SETD1A]
GO:0048864	stem cell development	GO_BiologicalProcess-EBI-UniProt-GOA-ACAP-ARAP_13.05.2021_00h00	0.536101	1	0.13229	1	[4, 5]	Group212	4.3956	4	[FGF13, NRG1, PHOX2B, SEMA6B]
GO:2000736	regulation of stem cell differentiation	GO_BiologicalProcess-EBI-UniProt-GOA-ACAP-ARAP_13.05.2021_00h00	0.598392	1	0.13229	1	[4, 5]	Group212	4.03226	5	[HNRNPU, NFE2L2, PRICKLE1, REST, SETD1A]
GO:2000737	negative regulation of stem cell differentiation	GO_BiologicalProcess-EBI-UniProt-GOA-ACAP-ARAP_13.05.2021_00h00	0.00830184	1	0.13229	1	[4, 5, 6]	Group212	15.3846	4	[HNRNPU, NFE2L2, PRICKLE1, REST]
GO:0035051	cardiocyte differentiation	GO_BiologicalProcess-EBI-UniProt-GOA-ACAP-ARAP_13.05.2021_00h00	0.0258606	1	0.13229	1	[4, 5, 6, 7]	Group212	6.89655	10	[EGFR, HNRNPU, MEF2C, MTOR, NRG1, PRICKLE1, REST, SIK1, TGFB1, TSC1]
GO:0014033	neural crest cell differentiation	GO_BiologicalProcess-EBI-UniProt-GOA-ACAP-ARAP_13.05.2021_00h00	0.545008	1	0.13229	1	[5, 6, 7, 8]	Group212	4.21053	4	[MEF2C, NRG1, PHOX2B, SEMA6B]
GO:0098801	regulation of renal system process	GO_BiologicalProcess-EBI-UniProt-GOA-ACAP-ARAP_13.05.2021_00h00	0.0332284	1	0.000801729	0.232501	[4, 5]	Group213	10.2564	4	[ADORA1, AGTR1, COMT, DRD2]
GO:0007200	phospholipase C-activating G protein-coupled receptor signaling pathway	GO_BiologicalProcess-EBI-UniProt-GOA-ACAP-ARAP_13.05.2021_00h00	0.000990099	0.882178	0.000801729	0.232501	[4, 5, 6]	Group213	9.56522	11	[AGTR1, CASR, DRD2, F2, GRM1, HTR2A, HTR2C, NMBR, NPRL3, OPRM1, PTGER3]
GO:0044062	regulation of excretion	GO_BiologicalProcess-EBI-UniProt-GOA-ACAP-ARAP_13.05.2021_00h00	0.00950831	1	0.000801729	0.232501	[4, 5, 6]	Group213	14.8148	4	[ADORA1, AGTR1, COMT, DRD2]
GO:0035813	regulation of renal sodium excretion	GO_BiologicalProcess-EBI-UniProt-GOA-ACAP-ARAP_13.05.2021_00h00	0.00619947	1	0.000801729	0.232501	[3, 5, 6, 7, 10]	Group213	16.6667	4	[ADORA1, AGTR1, COMT, DRD2]
GO:0035812	renal sodium excretion	GO_BiologicalProcess-EBI-UniProt-GOA-ACAP-ARAP_13.05.2021_00h00	0.00830184	1	0.000801729	0.232501	[4, 9]	Group213	15.3846	4	[ADORA1, AGTR1, COMT, DRD2]
GO:0051482	positive regulation of cytosolic calcium ion concentration involved in phospholipase C-activating G protein-coupled signaling pathway	GO_BiologicalProcess-EBI-UniProt-GOA-ACAP-ARAP_13.05.2021_00h00	0.0191335	1	0.000801729	0.232501	[5, 6, 7, 10, 12]	Group213	12.1212	4	[AGTR1, DRD2, GRM1, HTR2C]
GO:0051589	negative regulation of neurotransmitter transport	GO_BiologicalProcess-EBI-UniProt-GOA-ACAP-ARAP_13.05.2021_00h00	0.000182922	0.193166	1.97463e-08	1.02878e-05	[3, 4, 5, 6]	Group214	27.7778	5	[ASIC1, BRAF, FMR1, PRKN, SYT11]
GO:0044788	modulation by host of viral process	GO_BiologicalProcess-EBI-UniProt-GOA-ACAP-ARAP_13.05.2021_00h00	0.109271	1	1.97463e-08	1.02878e-05	[5]	Group214	8.10811	3	[APOE, FMR1, PRKN]
GO:0045920	negative regulation of exocytosis	GO_BiologicalProcess-EBI-UniProt-GOA-ACAP-ARAP_13.05.2021_00h00	0.0233153	1	1.97463e-08	1.02878e-05	[4, 5, 6, 7, 8]	Group214	11.4286	4	[BRAF, FMR1, PRKN, REST]
GO:0046928	regulation of neurotransmitter secretion	GO_BiologicalProcess-EBI-UniProt-GOA-ACAP-ARAP_13.05.2021_00h00	1.00243e-10	1.72017e-07	1.97463e-08	1.02878e-05	[4, 5, 6, 7, 8, 9]	Group214	20	19	[ASIC1, BRAF, CHRNA3, CHRNA5, CPLX1, DRD2, FMR1, HTR1B, HTR2A, KCNMB4, MEF2C, PRKCB, PRKN, STX1A, STX1B, STXBP1, SYN1, SYT1, SYT11]
GO:0046929	negative regulation of neurotransmitter secretion	GO_BiologicalProcess-EBI-UniProt-GOA-ACAP-ARAP_13.05.2021_00h00	4.74412e-05	0.0554113	1.97463e-08	1.02878e-05	[4, 5, 6, 7, 8, 9, 10]	Group214	35.7143	5	[ASIC1, BRAF, FMR1, PRKN, SYT11]
GO:1903306	negative regulation of regulated secretory pathway	GO_BiologicalProcess-EBI-UniProt-GOA-ACAP-ARAP_13.05.2021_00h00	0.042424	1	1.97463e-08	1.02878e-05	[5, 6, 7, 8, 9]	Group214	12	3	[BRAF, FMR1, REST]
GO:0051640	organelle localization	GO_BiologicalProcess-EBI-UniProt-GOA-ACAP-ARAP_13.05.2021_00h00	0.000122476	0.134601	8.02929e-05	0.0301901	[3]	Group215	5.94203	41	[AP3B2, AP3M2, BIN1, DNM1, DOCK7, DYNC1H1, F5, GAB2, GOSR2, HNRNPU, IL4, KCNB1, KIF3C, MED12, MTOR, NDE1, NRXN1, PACS2, PAFAH1B1, PAX6, PDPK1, PRKN, PTEN, RMDN1, SEC24B, SLC6A4, SNAP25, SPG11, STX1A, STX1B, STXBP1, SYN1, SYN2, SYNJ1, SYT1, SYT11, TRAK1, TRAPPC4, TRAPPC6B, VAMP2, YWHAG]
GO:0051656	establishment of organelle localization	GO_BiologicalProcess-EBI-UniProt-GOA-ACAP-ARAP_13.05.2021_00h00	0.00112532	0.983533	8.02929e-05	0.0301901	[3, 4]	Group215	5.97015	28	[AP3B2, AP3M2, DNM1, DOCK7, DYNC1H1, F5, GAB2, GOSR2, HNRNPU, IL4, KIF3C, MED12, NDE1, PAFAH1B1, PAX6, PDPK1, PRKN, RMDN1, SEC24B, SLC6A4, SPG11, STXBP1, SYNJ1, SYT11, TRAK1, TRAPPC4, TRAPPC6B, VAMP2]
GO:0140056	organelle localization by membrane tethering	GO_BiologicalProcess-EBI-UniProt-GOA-ACAP-ARAP_13.05.2021_00h00	0.0261682	1	8.02929e-05	0.0301901	[3, 4]	Group215	6.28571	11	[DYNC1H1, KCNB1, NDE1, PACS2, PAFAH1B1, SNAP25, STX1A, STX1B, STXBP1, SYT1, YWHAG]
GO:0051648	vesicle localization	GO_BiologicalProcess-EBI-UniProt-GOA-ACAP-ARAP_13.05.2021_00h00	2.88952e-05	0.0349632	8.02929e-05	0.0301901	[4]	Group215	8.64198	21	[AP3B2, AP3M2, DNM1, DYNC1H1, F5, GOSR2, NDE1, NRXN1, PAFAH1B1, PRKN, PTEN, SEC24B, SLC6A4, SPG11, SYN1, SYN2, SYNJ1, SYT11, TRAK1, TRAPPC4, TRAPPC6B]
GO:0051650	establishment of vesicle localization	GO_BiologicalProcess-EBI-UniProt-GOA-ACAP-ARAP_13.05.2021_00h00	0.000858402	0.775137	8.02929e-05	0.0301901	[4, 5]	Group215	7.48899	17	[AP3B2, AP3M2, DNM1, DYNC1H1, F5, GOSR2, NDE1, PAFAH1B1, PRKN, SEC24B, SLC6A4, SPG11, SYNJ1, SYT11, TRAK1, TRAPPC4, TRAPPC6B]
GO:0016050	vesicle organization	GO_BiologicalProcess-EBI-UniProt-GOA-ACAP-ARAP_13.05.2021_00h00	0.000171043	0.181648	8.02929e-05	0.0301901	[5]	Group215	7.02247	25	[ABCB6, CLCN3, CPLX1, DNM1, F5, GOSR2, PAFAH1B1, PRICKLE1, PRKN, PRRT2, SCARB2, SEC24B, SNAP25, SPG11, STX1A, STX1B, STXBP1, SYNJ1, SYT1, SYT11, TAP1, TRAPPC4, TRAPPC6B, VAMP2, ZEB2]
GO:0051647	nucleus localization	GO_BiologicalProcess-EBI-UniProt-GOA-ACAP-ARAP_13.05.2021_00h00	0.0016189	1	0.130643	1	[4]	Group216	17.8571	5	[BIN1, DOCK7, DYNC1H1, MTOR, PAFAH1B1]
GO:0007097	nuclear migration	GO_BiologicalProcess-EBI-UniProt-GOA-ACAP-ARAP_13.05.2021_00h00	0.0304277	1	0.130643	1	[4, 5]	Group216	13.6364	3	[DOCK7, DYNC1H1, PAFAH1B1]
GO:0031122	cytoplasmic microtubule organization	GO_BiologicalProcess-EBI-UniProt-GOA-ACAP-ARAP_13.05.2021_00h00	0.158987	1	0.130643	1	[4, 5, 7]	Group216	5.97015	4	[DYNC1H1, PAFAH1B1, RHOA, TUBGCP5]
GO:0097711	ciliary basal body-plasma membrane docking	GO_BiologicalProcess-EBI-UniProt-GOA-ACAP-ARAP_13.05.2021_00h00	0.555561	1	0.130643	1	[4, 5, 7, 8]	Group216	4.0404	4	[DYNC1H1, NDE1, PAFAH1B1, YWHAG]
GO:0045687	positive regulation of glial cell differentiation	GO_BiologicalProcess-EBI-UniProt-GOA-ACAP-ARAP_13.05.2021_00h00	0.0520646	1	0.130643	1	[5, 6, 7, 8, 9, 10, 11]	Group216	8.88889	4	[BIN1, MTOR, PPARG, TGFB1]
GO:0008090	retrograde axonal transport	GO_BiologicalProcess-EBI-UniProt-GOA-ACAP-ARAP_13.05.2021_00h00	0.0381972	1	0.130643	1	[8, 9]	Group216	12.5	3	[DYNC1H1, PAFAH1B1, SOD1]
GO:0009612	response to mechanical stimulus	GO_BiologicalProcess-EBI-UniProt-GOA-ACAP-ARAP_13.05.2021_00h00	5.55722e-11	9.59732e-08	7.63824e-15	4.65932e-12	[3]	Group217	12.8755	30	[ABHD12, ADGRV1, AKT1, ATP1A2, ATP1A3, BAD, CASP8, CD40, CLCN6, CNTNAP2, DRD2, EGFR, FAS, HTR2A, IL1B, KCNA1, KCNC1, KCNK4, NRXN1, PIK3CA, PPARG, PTGS2, RAF1, RHOA, SCN1A, SHANK3, SLC2A1, SLC6A4, TGFB1, TLR4]
GO:0071496	cellular response to external stimulus	GO_BiologicalProcess-EBI-UniProt-GOA-ACAP-ARAP_13.05.2021_00h00	3.47015e-11	6.03459e-08	7.63824e-15	4.65932e-12	[3]	Group217	10.5691	39	[AKT1, ATP1A2, ATP1A3, ATP6V0C, ATP6V1A, BAD, CASP8, CASR, CBS, CD40, COMT, CYP24A1, CYP27B1, DEPDC5, EGFR, FAS, GABARAP, GBA, GLUL, IL1B, KCNB1, KCNK4, MTOR, NFE2L2, NPRL2, NPRL3, PPARG, PRKAA1, PTGS2, SIK1, SLC1A2, SLC2A1, SZT2, TGFB1, TLR4, TNRC6A, TSC1, USF1, VDR]
GO:0104004	cellular response to environmental stimulus	GO_BiologicalProcess-EBI-UniProt-GOA-ACAP-ARAP_13.05.2021_00h00	1.53507e-05	0.0192805	7.63824e-15	4.65932e-12	[3]	Group217	7.63158	29	[AKR1B1, AKT1, ASIC1, ATP1A2, ATP1A3, BAD, CACNA1A, CASP8, CD40, CERS1, CLOCK, CUL4B, EGFR, FAS, FMR1, GRM1, HMGA2, IL1B, KCNK4, MMP9, PIK3CA, PRKCD, PTEN, PTGS2, REST, SCN2A, SLC2A1, TGFB1, TLR4]
GO:0071214	cellular response to abiotic stimulus	GO_BiologicalProcess-EBI-UniProt-GOA-ACAP-ARAP_13.05.2021_00h00	1.53507e-05	0.0192805	7.63824e-15	4.65932e-12	[3, 4]	Group217	7.63158	29	[AKR1B1, AKT1, ASIC1, ATP1A2, ATP1A3, BAD, CACNA1A, CASP8, CD40, CERS1, CLOCK, CUL4B, EGFR, FAS, FMR1, GRM1, HMGA2, IL1B, KCNK4, MMP9, PIK3CA, PRKCD, PTEN, PTGS2, REST, SCN2A, SLC2A1, TGFB1, TLR4]
GO:0010996	response to auditory stimulus	GO_BiologicalProcess-EBI-UniProt-GOA-ACAP-ARAP_13.05.2021_00h00	1.17795e-06	0.00164913	7.63824e-15	4.65932e-12	[4]	Group217	29.6296	8	[ABHD12, ATP1A2, CNTNAP2, DRD2, KCNC1, NRXN1, SHANK3, SLC6A4]
GO:0071260	cellular response to mechanical stimulus	GO_BiologicalProcess-EBI-UniProt-GOA-ACAP-ARAP_13.05.2021_00h00	5.85518e-07	0.000842561	7.63824e-15	4.65932e-12	[4, 5]	Group217	15.9091	14	[AKT1, ATP1A2, ATP1A3, BAD, CASP8, CD40, EGFR, FAS, IL1B, KCNK4, PTGS2, SLC2A1, TGFB1, TLR4]
GO:0071478	cellular response to radiation	GO_BiologicalProcess-EBI-UniProt-GOA-ACAP-ARAP_13.05.2021_00h00	0.433708	1	7.63824e-15	4.65932e-12	[4, 5]	Group217	4.05405	9	[CERS1, CLOCK, CUL4B, FMR1, HMGA2, MMP9, PRKCD, PTGS2, TGFB1]
GO:0051648	vesicle localization	GO_BiologicalProcess-EBI-UniProt-GOA-ACAP-ARAP_13.05.2021_00h00	2.88952e-05	0.0349632	0.000112865	0.0408573	[4]	Group218	8.64198	21	[AP3B2, AP3M2, DNM1, DYNC1H1, F5, GOSR2, NDE1, NRXN1, PAFAH1B1, PRKN, PTEN, SEC24B, SLC6A4, SPG11, SYN1, SYN2, SYNJ1, SYT11, TRAK1, TRAPPC4, TRAPPC6B]
GO:0051650	establishment of vesicle localization	GO_BiologicalProcess-EBI-UniProt-GOA-ACAP-ARAP_13.05.2021_00h00	0.000858402	0.775137	0.000112865	0.0408573	[4, 5]	Group218	7.48899	17	[AP3B2, AP3M2, DNM1, DYNC1H1, F5, GOSR2, NDE1, PAFAH1B1, PRKN, SEC24B, SLC6A4, SPG11, SYNJ1, SYT11, TRAK1, TRAPPC4, TRAPPC6B]
GO:0048489	synaptic vesicle transport	GO_BiologicalProcess-EBI-UniProt-GOA-ACAP-ARAP_13.05.2021_00h00	0.00414779	1	0.000112865	0.0408573	[4, 5, 6]	Group218	12.2449	6	[AP3B2, AP3M2, DNM1, PRKN, SPG11, SYNJ1]
GO:0097479	synaptic vesicle localization	GO_BiologicalProcess-EBI-UniProt-GOA-ACAP-ARAP_13.05.2021_00h00	1.83511e-05	0.0228838	0.000112865	0.0408573	[5]	Group218	16.3934	10	[AP3B2, AP3M2, DNM1, NRXN1, PRKN, PTEN, SPG11, SYN1, SYN2, SYNJ1]
GO:0007032	endosome organization	GO_BiologicalProcess-EBI-UniProt-GOA-ACAP-ARAP_13.05.2021_00h00	0.0462735	1	0.000112865	0.0408573	[5, 6]	Group218	7.22892	6	[CLCN3, DNM1, PRICKLE1, PRKN, SCARB2, SYNJ1]
GO:0097091	synaptic vesicle clustering	GO_BiologicalProcess-EBI-UniProt-GOA-ACAP-ARAP_13.05.2021_00h00	0.000996021	0.884467	0.000112865	0.0408573	[5, 6, 7]	Group218	26.6667	4	[NRXN1, PTEN, SYN1, SYN2]
GO:1904978	regulation of endosome organization	GO_BiologicalProcess-EBI-UniProt-GOA-ACAP-ARAP_13.05.2021_00h00	0.000120303	0.132453	0.000112865	0.0408573	[5, 6, 7]	Group218	75	3	[PRKN, SCARB2, SYNJ1]
GO:0018916	nitrobenzene metabolic process	GO_BiologicalProcess-EBI-UniProt-GOA-ACAP-ARAP_13.05.2021_00h00	0.000120303	0.132453	2.97608e-14	1.80053e-11	[3, 5]	Group219	75	3	[GSTM1, GSTM3, GSTM4]
GO:0042537	benzene-containing compound metabolic process	GO_BiologicalProcess-EBI-UniProt-GOA-ACAP-ARAP_13.05.2021_00h00	4.1529e-08	6.42039e-05	2.97608e-14	1.80053e-11	[4]	Group219	30.303	10	[CYP2E1, GOT2, GSTM1, GSTM3, GSTM4, IDO1, UGT1A1, UGT1A4, UGT1A6, UGT1A8]
GO:0044272	sulfur compound biosynthetic process	GO_BiologicalProcess-EBI-UniProt-GOA-ACAP-ARAP_13.05.2021_00h00	6.90247e-07	0.000984292	2.97608e-14	1.80053e-11	[4]	Group219	10.5769	22	[CBS, ELOVL4, GSS, GSTA3, GSTA4, GSTK1, GSTM1, GSTM3, GSTM4, GSTT1, MTHFD1, MTHFR, MTR, MTRR, NFE2L2, PDPK1, PRNP, SLC1A1, SLC1A2, SP1, ST3GAL3, UGDH]
GO:1901685	glutathione derivative metabolic process	GO_BiologicalProcess-EBI-UniProt-GOA-ACAP-ARAP_13.05.2021_00h00	3.27961e-06	0.00438156	2.97608e-14	1.80053e-11	[4]	Group219	31.8182	7	[GSTA3, GSTA4, GSTK1, GSTM1, GSTM3, GSTM4, GSTT1]
GO:0006749	glutathione metabolic process	GO_BiologicalProcess-EBI-UniProt-GOA-ACAP-ARAP_13.05.2021_00h00	3.42802e-12	6.0813e-09	2.97608e-14	1.80053e-11	[4, 5, 6]	Group219	25.7143	18	[GLO1, GPX1, GSR, GSS, GSTA3, GSTA4, GSTA5, GSTK1, GSTM1, GSTM3, GSTM4, GSTT1, IDH1, NFE2L2, PRNP, SLC1A1, SLC1A2, SOD1]
GO:0042178	xenobiotic catabolic process	GO_BiologicalProcess-EBI-UniProt-GOA-ACAP-ARAP_13.05.2021_00h00	5.41004e-10	9.07805e-07	2.97608e-14	1.80053e-11	[4, 6]	Group219	52.9412	9	[ABCC2, CYP1A1, GSTM1, GSTM3, GSTM4, UGT1A1, UGT1A4, UGT1A6, UGT1A8]
GO:1901687	glutathione derivative biosynthetic process	GO_BiologicalProcess-EBI-UniProt-GOA-ACAP-ARAP_13.05.2021_00h00	3.27961e-06	0.00438156	2.97608e-14	1.80053e-11	[5]	Group219	31.8182	7	[GSTA3, GSTA4, GSTK1, GSTM1, GSTM3, GSTM4, GSTT1]
GO:0043954	cellular component maintenance	GO_BiologicalProcess-EBI-UniProt-GOA-ACAP-ARAP_13.05.2021_00h00	4.85977e-05	0.0565191	9.43996e-11	5.46573e-08	[4]	Group220	14.7059	10	[APOE, DLG3, GRIN2B, INSR, LNPK, MTHFR, OPHN1, PRNP, SHANK3, SYNGAP1]
GO:0007616	long-term memory	GO_BiologicalProcess-EBI-UniProt-GOA-ACAP-ARAP_13.05.2021_00h00	0.000814603	0.738845	9.43996e-11	5.46573e-08	[4, 7]	Group220	16.6667	6	[APOE, DRD2, MECP2, MTOR, PRNP, RELN]
GO:0097061	dendritic spine organization	GO_BiologicalProcess-EBI-UniProt-GOA-ACAP-ARAP_13.05.2021_00h00	6.75085e-07	0.000964021	9.43996e-11	5.46573e-08	[5, 7]	Group220	15.7303	14	[ADAM10, APOE, CHRFAM7A, CHRNA7, CUX2, GRIN2B, INSR, MED12, PAFAH1B1, PAK3, PRNP, PTEN, RELN, SHANK3]
GO:0097062	dendritic spine maintenance	GO_BiologicalProcess-EBI-UniProt-GOA-ACAP-ARAP_13.05.2021_00h00	0.00255987	1	9.43996e-11	5.46573e-08	[5, 6, 8]	Group220	21.0526	4	[APOE, GRIN2B, INSR, PRNP]
GO:1900272	negative regulation of long-term synaptic potentiation	GO_BiologicalProcess-EBI-UniProt-GOA-ACAP-ARAP_13.05.2021_00h00	1.97752e-05	0.024541	9.43996e-11	5.46573e-08	[2, 3, 4, 5, 6, 7, 8, 9, 10, 11, 12]	Group220	41.6667	5	[ADORA1, AGER, APOE, APP, PRNP]
GO:1990535	neuron projection maintenance	GO_BiologicalProcess-EBI-UniProt-GOA-ACAP-ARAP_13.05.2021_00h00	0.00026616	0.272016	9.43996e-11	5.46573e-08	[7]	Group220	36.3636	4	[APP, ATP1A3, INSR, PRNP]
GO:1902950	regulation of dendritic spine maintenance	GO_BiologicalProcess-EBI-UniProt-GOA-ACAP-ARAP_13.05.2021_00h00	0.00420811	1	9.43996e-11	5.46573e-08	[6, 7, 8, 9]	Group220	27.2727	3	[APOE, GRIN2B, PRNP]
GO:0004709	MAP kinase kinase kinase activity	GO_BiologicalProcess-EBI-UniProt-GOA-ACAP-ARAP_13.05.2021_00h00	0.0360356	1	0.160792	1	[5, 6, 7, 8, 9, 10, 11, 12, 13, 14, 15, 16]	Group221	10	4	[BRAF, EGFR, RAF1, TNF]
GO:0035019	somatic stem cell population maintenance	GO_BiologicalProcess-EBI-UniProt-GOA-ACAP-ARAP_13.05.2021_00h00	0.0591315	1	0.160792	1	[3, 4]	Group221	7.46269	5	[BRAF, CDX2, FGF13, RAF1, REST]
GO:0060324	face development	GO_BiologicalProcess-EBI-UniProt-GOA-ACAP-ARAP_13.05.2021_00h00	0.182782	1	0.160792	1	[3, 4]	Group221	6.38298	3	[BRAF, RAF1, TGFB1]
GO:0045104	intermediate filament cytoskeleton organization	GO_BiologicalProcess-EBI-UniProt-GOA-ACAP-ARAP_13.05.2021_00h00	0.231755	1	0.160792	1	[3, 6]	Group221	5.66038	3	[CLN8, RAF1, SOD1]
GO:0010761	fibroblast migration	GO_BiologicalProcess-EBI-UniProt-GOA-ACAP-ARAP_13.05.2021_00h00	0.0055807	1	0.160792	1	[5, 6]	Group221	11.5385	6	[AKT1, BRAF, DDR2, FGF13, PAK3, TGFB1]
GO:0048538	thymus development	GO_BiologicalProcess-EBI-UniProt-GOA-ACAP-ARAP_13.05.2021_00h00	0.206937	1	0.160792	1	[4, 5, 6, 7]	Group221	6	3	[BRAF, RAF1, SOD1]
GO:0010762	regulation of fibroblast migration	GO_BiologicalProcess-EBI-UniProt-GOA-ACAP-ARAP_13.05.2021_00h00	0.00187149	1	0.160792	1	[5, 6, 7]	Group221	14.2857	6	[AKT1, BRAF, DDR2, FGF13, PAK3, TGFB1]
GO:0021872	forebrain generation of neurons	GO_BiologicalProcess-EBI-UniProt-GOA-ACAP-ARAP_13.05.2021_00h00	0.00168181	1	1.21592e-08	6.43222e-06	[4, 6, 7, 8, 9]	Group222	11.2676	8	[ARX, DCX, FOXG1, GLI3, PAX6, RAPGEF2, RHOA, SHANK3]
GO:0021953	central nervous system neuron differentiation	GO_BiologicalProcess-EBI-UniProt-GOA-ACAP-ARAP_13.05.2021_00h00	6.90247e-07	0.000984292	1.21592e-08	6.43222e-06	[5, 6, 7, 8, 9]	Group222	10.5769	22	[ARX, CHRNB2, CLN8, CNTN2, DCX, DRD2, FOXG1, GBA, GLI3, NRXN1, NTRK2, OPHN1, PAFAH1B1, PAX6, PHOX2B, PTEN, RAPGEF2, RORA, SCN1B, SHANK3, SZT2, UNC5D]
GO:0021879	forebrain neuron differentiation	GO_BiologicalProcess-EBI-UniProt-GOA-ACAP-ARAP_13.05.2021_00h00	0.0129719	1	1.21592e-08	6.43222e-06	[5, 6, 7, 8, 9, 10]	Group222	9.67742	6	[ARX, DCX, FOXG1, PAX6, RAPGEF2, SHANK3]
GO:0021954	central nervous system neuron development	GO_BiologicalProcess-EBI-UniProt-GOA-ACAP-ARAP_13.05.2021_00h00	9.33237e-06	0.0119921	1.21592e-08	6.43222e-06	[5, 6, 7, 8, 9, 10]	Group222	13.5417	13	[ARX, CHRNB2, CNTN2, DCX, DRD2, FOXG1, NTRK2, PAFAH1B1, PHOX2B, PTEN, RAPGEF2, SCN1B, SZT2]
GO:0021795	cerebral cortex cell migration	GO_BiologicalProcess-EBI-UniProt-GOA-ACAP-ARAP_13.05.2021_00h00	1.92011e-06	0.0026267	1.21592e-08	6.43222e-06	[4, 5, 6, 7, 8, 9, 10, 11, 12]	Group222	20.8333	10	[ARX, DCX, EFHC1, FGF13, FOXG1, GLI3, MBOAT7, PAFAH1B1, RELN, RHOA]
GO:0021859	pyramidal neuron differentiation	GO_BiologicalProcess-EBI-UniProt-GOA-ACAP-ARAP_13.05.2021_00h00	0.00129528	1	1.21592e-08	6.43222e-06	[6, 7, 8, 9, 10]	Group222	25	4	[DCX, FOXG1, GBA, UNC5D]
GO:0021884	forebrain neuron development	GO_BiologicalProcess-EBI-UniProt-GOA-ACAP-ARAP_13.05.2021_00h00	0.0255979	1	1.21592e-08	6.43222e-06	[6, 7, 8, 9, 10, 11]	Group222	11.1111	4	[ARX, DCX, FOXG1, RAPGEF2]
GO:0008083	growth factor activity	GO_BiologicalProcess-EBI-UniProt-GOA-ACAP-ARAP_13.05.2021_00h00	0.0228975	1	0.0712791	1	[4, 5, 6]	Group223	6.47059	11	[BDNF, CERS1, F2, FGF12, FGF13, IL10, IL4, IL6, INHA, NRG1, TGFB1]
GO:0060395	SMAD protein signal transduction	GO_BiologicalProcess-EBI-UniProt-GOA-ACAP-ARAP_13.05.2021_00h00	0.194884	1	0.0712791	1	[3, 4, 5, 6, 7, 8]	Group223	5.88235	5	[CERS1, HNF4A, INHA, RORA, TGFB1]
GO:0090100	positive regulation of transmembrane receptor protein serine/threonine kinase signaling pathway	GO_BiologicalProcess-EBI-UniProt-GOA-ACAP-ARAP_13.05.2021_00h00	0.413961	1	0.0712791	1	[4, 5, 6, 7, 8, 9]	Group223	4.34783	5	[CERS1, INHA, PPP3CA, TGFB1, ZEB2]
GO:0060389	pathway-restricted SMAD protein phosphorylation	GO_BiologicalProcess-EBI-UniProt-GOA-ACAP-ARAP_13.05.2021_00h00	0.455241	1	0.0712791	1	[6, 7, 8]	Group223	4.6875	3	[CERS1, INHA, TGFB1]
GO:0010862	positive regulation of pathway-restricted SMAD protein phosphorylation	GO_BiologicalProcess-EBI-UniProt-GOA-ACAP-ARAP_13.05.2021_00h00	0.198804	1	0.0712791	1	[5, 6, 7, 8, 9, 10]	Group223	6.12245	3	[CERS1, INHA, TGFB1]
GO:0060393	regulation of pathway-restricted SMAD protein phosphorylation	GO_BiologicalProcess-EBI-UniProt-GOA-ACAP-ARAP_13.05.2021_00h00	0.442342	1	0.0712791	1	[7, 8, 9]	Group223	4.91803	3	[CERS1, INHA, TGFB1]
GO:0045649	regulation of macrophage differentiation	GO_BiologicalProcess-EBI-UniProt-GOA-ACAP-ARAP_13.05.2021_00h00	0.00529564	1	0.0712791	1	[6, 7, 8, 9, 10, 11]	Group223	17.3913	4	[CASP8, INHA, RORA, TGFB1]
GO:0001101	response to acid chemical	GO_BiologicalProcess-EBI-UniProt-GOA-ACAP-ARAP_13.05.2021_00h00	0.00023947	0.246654	0.00011627	0.0419736	[3]	Group224	9.45946	14	[AKR1B1, BAD, CACNA1A, CPS1, GSS, MED12, MTHFR, MTOR, NTRK2, PIK3CA, PRNP, RHOA, SLC1A2, TNF]
GO:0071229	cellular response to acid chemical	GO_BiologicalProcess-EBI-UniProt-GOA-ACAP-ARAP_13.05.2021_00h00	0.106748	1	0.00011627	0.0419736	[4]	Group224	6.25	5	[MED12, MTOR, NTRK2, PIK3CA, TNF]
GO:0043200	response to amino acid	GO_BiologicalProcess-EBI-UniProt-GOA-ACAP-ARAP_13.05.2021_00h00	0.000615878	0.573383	0.00011627	0.0419736	[4, 5]	Group224	9.52381	12	[BAD, CACNA1A, CPS1, GSS, MED12, MTHFR, MTOR, NTRK2, PRNP, RHOA, SLC1A2, TNF]
GO:1903429	regulation of cell maturation	GO_BiologicalProcess-EBI-UniProt-GOA-ACAP-ARAP_13.05.2021_00h00	0.0564322	1	0.00011627	0.0419736	[4, 5, 6]	Group224	10.7143	3	[MED12, MTOR, NPRL2]
GO:0071230	cellular response to amino acid stimulus	GO_BiologicalProcess-EBI-UniProt-GOA-ACAP-ARAP_13.05.2021_00h00	0.287004	1	0.00011627	0.0419736	[5, 6]	Group224	5.6338	4	[MED12, MTOR, NTRK2, TNF]
GO:0060252	positive regulation of glial cell proliferation	GO_BiologicalProcess-EBI-UniProt-GOA-ACAP-ARAP_13.05.2021_00h00	0.000182922	0.193166	0.00011627	0.0419736	[4, 5, 6, 7, 8, 9, 10, 11]	Group224	27.7778	5	[EGFR, IL1B, IL6, MTOR, TNF]
GO:0045670	regulation of osteoclast differentiation	GO_BiologicalProcess-EBI-UniProt-GOA-ACAP-ARAP_13.05.2021_00h00	0.158987	1	0.00011627	0.0419736	[6, 7, 8, 9, 10, 11]	Group224	5.97015	4	[IL4, MTOR, TLR4, TNF]
GO:0009404	toxin metabolic process	GO_BiologicalProcess-EBI-UniProt-GOA-ACAP-ARAP_13.05.2021_00h00	0.000351699	0.34994	1.50418e-05	0.00622732	[3]	Group225	19.3548	6	[CYP1A1, CYP1A2, CYP1B1, CYP3A4, CYP3A5, NFE2L2]
GO:0043385	mycotoxin metabolic process	GO_BiologicalProcess-EBI-UniProt-GOA-ACAP-ARAP_13.05.2021_00h00	0.00129528	1	1.50418e-05	0.00622732	[4]	Group225	25	4	[CYP1A2, CYP3A4, CYP3A5, NFE2L2]
GO:1901376	organic heteropentacyclic compound metabolic process	GO_BiologicalProcess-EBI-UniProt-GOA-ACAP-ARAP_13.05.2021_00h00	0.00129528	1	1.50418e-05	0.00622732	[4]	Group225	25	4	[CYP1A2, CYP3A4, CYP3A5, NFE2L2]
GO:0050665	hydrogen peroxide biosynthetic process	GO_BiologicalProcess-EBI-UniProt-GOA-ACAP-ARAP_13.05.2021_00h00	0.00207187	1	1.50418e-05	0.00622732	[4, 5]	Group225	22.2222	4	[CYP1A1, CYP1A2, SOD1, SOD2]
GO:0046222	aflatoxin metabolic process	GO_BiologicalProcess-EBI-UniProt-GOA-ACAP-ARAP_13.05.2021_00h00	0.00129528	1	1.50418e-05	0.00622732	[5]	Group225	25	4	[CYP1A2, CYP3A4, CYP3A5, NFE2L2]
GO:0046688	response to copper ion	GO_BiologicalProcess-EBI-UniProt-GOA-ACAP-ARAP_13.05.2021_00h00	6.95179e-05	0.0793894	1.50418e-05	0.00622732	[5]	Group225	17.7778	8	[APP, CYP1A1, CYP1A2, CYTB, IL1A, NFE2L2, PRNP, SOD1]
GO:0071280	cellular response to copper ion	GO_BiologicalProcess-EBI-UniProt-GOA-ACAP-ARAP_13.05.2021_00h00	0.0122499	1	1.50418e-05	0.00622732	[6]	Group225	13.7931	4	[APP, CYP1A1, CYP1A2, NFE2L2]
GO:0034465	response to carbon monoxide	GO_BiologicalProcess-EBI-UniProt-GOA-ACAP-ARAP_13.05.2021_00h00	0.000120303	0.132453	7.65465e-05	0.0290877	[4]	Group226	75	3	[IL10, KCNMA1, SOD1]
GO:0050665	hydrogen peroxide biosynthetic process	GO_BiologicalProcess-EBI-UniProt-GOA-ACAP-ARAP_13.05.2021_00h00	0.00207187	1	7.65465e-05	0.0290877	[4, 5]	Group226	22.2222	4	[CYP1A1, CYP1A2, SOD1, SOD2]
GO:0070671	response to interleukin-12	GO_BiologicalProcess-EBI-UniProt-GOA-ACAP-ARAP_13.05.2021_00h00	0.113899	1	7.65465e-05	0.0290877	[5]	Group226	6.77966	4	[IL10, PLCB1, SOD1, SOD2]
GO:0035722	interleukin-12-mediated signaling pathway	GO_BiologicalProcess-EBI-UniProt-GOA-ACAP-ARAP_13.05.2021_00h00	0.0986782	1	7.65465e-05	0.0290877	[5, 6, 7]	Group226	7.14286	4	[IL10, PLCB1, SOD1, SOD2]
GO:0071349	cellular response to interleukin-12	GO_BiologicalProcess-EBI-UniProt-GOA-ACAP-ARAP_13.05.2021_00h00	0.108715	1	7.65465e-05	0.0290877	[6]	Group226	6.89655	4	[IL10, PLCB1, SOD1, SOD2]
GO:1904706	negative regulation of vascular associated smooth muscle cell proliferation	GO_BiologicalProcess-EBI-UniProt-GOA-ACAP-ARAP_13.05.2021_00h00	0.000401833	0.391787	7.65465e-05	0.0290877	[5, 6, 7]	Group226	23.8095	5	[IL10, MEF2C, PPARG, PTEN, SOD2]
GO:0004784	superoxide dismutase activity	GO_BiologicalProcess-EBI-UniProt-GOA-ACAP-ARAP_13.05.2021_00h00	0.00026616	0.272016	7.65465e-05	0.0290877	[5, 6, 8, 9, 10]	Group226	36.3636	4	[SOD1, SOD2, SZT2, TNF]
GO:0006970	response to osmotic stress	GO_BiologicalProcess-EBI-UniProt-GOA-ACAP-ARAP_13.05.2021_00h00	3.00899e-05	0.0362583	0.000133167	0.0474075	[3]	Group227	13.0435	12	[ABCB1, AKR1B1, BAD, CYTB, EGFR, KCNMA1, PDPK1, PTGS2, SCN2A, SLC12A5, SLC2A1, TNF]
GO:0006972	hyperosmotic response	GO_BiologicalProcess-EBI-UniProt-GOA-ACAP-ARAP_13.05.2021_00h00	0.0191335	1	0.000133167	0.0474075	[4]	Group227	12.1212	4	[AKR1B1, CYTB, PDPK1, SLC2A1]
GO:0047484	regulation of response to osmotic stress	GO_BiologicalProcess-EBI-UniProt-GOA-ACAP-ARAP_13.05.2021_00h00	0.0150794	1	0.000133167	0.0474075	[4, 5]	Group227	17.6471	3	[ABCB1, BAD, PTGS2]
GO:0071470	cellular response to osmotic stress	GO_BiologicalProcess-EBI-UniProt-GOA-ACAP-ARAP_13.05.2021_00h00	0.0155305	1	0.000133167	0.0474075	[4, 5]	Group227	10.6383	5	[AKR1B1, BAD, PTGS2, SCN2A, SLC2A1]
GO:0008627	intrinsic apoptotic signaling pathway in response to osmotic stress	GO_BiologicalProcess-EBI-UniProt-GOA-ACAP-ARAP_13.05.2021_00h00	0.00420811	1	0.000133167	0.0474075	[5, 6, 7]	Group227	27.2727	3	[BAD, PTGS2, SCN2A]
GO:0006692	prostanoid metabolic process	GO_BiologicalProcess-EBI-UniProt-GOA-ACAP-ARAP_13.05.2021_00h00	0.0844849	1	0.000133167	0.0474075	[6, 7, 9]	Group227	7.54717	4	[AKR1B1, GSTM1, IL1B, PTGS2]
GO:0006693	prostaglandin metabolic process	GO_BiologicalProcess-EBI-UniProt-GOA-ACAP-ARAP_13.05.2021_00h00	0.0844849	1	0.000133167	0.0474075	[7, 8, 10]	Group227	7.54717	4	[AKR1B1, GSTM1, IL1B, PTGS2]
GO:1990748	cellular detoxification	GO_BiologicalProcess-EBI-UniProt-GOA-ACAP-ARAP_13.05.2021_00h00	3.11379e-08	4.86685e-05	1.75951e-08	9.20226e-06	[2, 5]	Group228	14.3939	19	[ABCB6, ABCG2, APOE, CAT, CD36, DHFR, GPX1, GSR, GSTK1, GSTM1, GSTM3, GSTT1, HP, NFE2L2, PTGS2, SOD1, SOD2, SZT2, TNF]
GO:0042744	hydrogen peroxide catabolic process	GO_BiologicalProcess-EBI-UniProt-GOA-ACAP-ARAP_13.05.2021_00h00	0.122917	1	1.75951e-08	9.20226e-06	[4, 5]	Group228	7.69231	3	[CAT, GPX1, HP]
GO:0098869	cellular oxidant detoxification	GO_BiologicalProcess-EBI-UniProt-GOA-ACAP-ARAP_13.05.2021_00h00	3.49501e-06	0.00465885	1.75951e-08	9.20226e-06	[3, 6]	Group228	12.931	15	[APOE, CAT, CD36, DHFR, GPX1, GSR, GSTK1, GSTT1, HP, NFE2L2, PTGS2, SOD1, SOD2, SZT2, TNF]
GO:0010288	response to lead ion	GO_BiologicalProcess-EBI-UniProt-GOA-ACAP-ARAP_13.05.2021_00h00	0.0108232	1	1.75951e-08	9.20226e-06	[5]	Group228	14.2857	4	[APP, CAT, PTGS2, SLC6A1]
GO:0016209	antioxidant activity	GO_BiologicalProcess-EBI-UniProt-GOA-ACAP-ARAP_13.05.2021_00h00	0.000111872	0.123507	1.75951e-08	9.20226e-06	[4, 7]	Group228	11.4286	12	[APOE, CAT, GPX1, GSR, GSTK1, GSTT1, HP, PTGS2, SOD1, SOD2, SZT2, TNF]
GO:0004601	peroxidase activity	GO_BiologicalProcess-EBI-UniProt-GOA-ACAP-ARAP_13.05.2021_00h00	0.0531574	1	1.75951e-08	9.20226e-06	[5, 8]	Group228	7.69231	5	[CAT, GPX1, GSTK1, GSTT1, PTGS2]
GO:0004602	glutathione peroxidase activity	GO_BiologicalProcess-EBI-UniProt-GOA-ACAP-ARAP_13.05.2021_00h00	0.0381972	1	1.75951e-08	9.20226e-06	[6, 9]	Group228	12.5	3	[GPX1, GSTK1, GSTT1]
GO:0072524	pyridine-containing compound metabolic process	GO_BiologicalProcess-EBI-UniProt-GOA-ACAP-ARAP_13.05.2021_00h00	0.01079	1	0.01079	1	[4]	Group229	11.6279	5	[IDH2, IDO1, NADSYN1, PNPO, PTGS2]
GO:0072525	pyridine-containing compound biosynthetic process	GO_BiologicalProcess-EBI-UniProt-GOA-ACAP-ARAP_13.05.2021_00h00	0.00446535	1	0.01079	1	[5]	Group229	14.2857	5	[IDH2, IDO1, NADSYN1, PNPO, PTGS2]
GO:0019362	pyridine nucleotide metabolic process	GO_BiologicalProcess-EBI-UniProt-GOA-ACAP-ARAP_13.05.2021_00h00	0.0233153	1	0.01079	1	[5, 6, 7, 8]	Group229	11.4286	4	[IDH2, IDO1, NADSYN1, PTGS2]
GO:0019363	pyridine nucleotide biosynthetic process	GO_BiologicalProcess-EBI-UniProt-GOA-ACAP-ARAP_13.05.2021_00h00	0.0172308	1	0.01079	1	[6, 7, 8, 9]	Group229	12.5	4	[IDH2, IDO1, NADSYN1, PTGS2]
GO:0046496	nicotinamide nucleotide metabolic process	GO_BiologicalProcess-EBI-UniProt-GOA-ACAP-ARAP_13.05.2021_00h00	0.0233153	1	0.01079	1	[6, 7, 8, 9]	Group229	11.4286	4	[IDH2, IDO1, NADSYN1, PTGS2]
GO:0019359	nicotinamide nucleotide biosynthetic process	GO_BiologicalProcess-EBI-UniProt-GOA-ACAP-ARAP_13.05.2021_00h00	0.0172308	1	0.01079	1	[7, 8, 9, 10]	Group229	12.5	4	[IDH2, IDO1, NADSYN1, PTGS2]
GO:0009435	NAD biosynthetic process	GO_BiologicalProcess-EBI-UniProt-GOA-ACAP-ARAP_13.05.2021_00h00	0.0615302	1	0.01079	1	[8, 9, 10, 11]	Group229	10.3448	3	[IDO1, NADSYN1, PTGS2]
GO:0001964	startle response	GO_BiologicalProcess-EBI-UniProt-GOA-ACAP-ARAP_13.05.2021_00h00	1.12806e-07	0.000170901	3.7821e-09	2.06503e-06	[3, 5]	Group230	32.1429	9	[DRD2, GRIN2A, GRIN2D, KCNA1, MECP2, NRXN1, PRKN, PTEN, SLC6A3]
GO:0050905	neuromuscular process	GO_BiologicalProcess-EBI-UniProt-GOA-ACAP-ARAP_13.05.2021_00h00	1.97463e-08	3.12189e-05	3.7821e-09	2.06503e-06	[4]	Group230	13.4615	21	[AARS1, APP, CLN8, DRD2, FGF12, GBA, GRIN2A, GRIN2D, KCNA1, KCNQ1, MECP2, MTOR, NRXN1, PAFAH1B1, PRKN, PTEN, RBFOX1, SHANK3, SLC6A3, TPP1, UBA5]
GO:0060134	prepulse inhibition	GO_BiologicalProcess-EBI-UniProt-GOA-ACAP-ARAP_13.05.2021_00h00	0.000748903	0.688242	3.7821e-09	2.06503e-06	[4, 5, 6]	Group230	28.5714	4	[DRD2, NRXN1, PTEN, SLC6A3]
GO:0090493	catecholamine uptake	GO_BiologicalProcess-EBI-UniProt-GOA-ACAP-ARAP_13.05.2021_00h00	0.000241874	0.248646	3.7821e-09	2.06503e-06	[5, 7]	Group230	26.3158	5	[DRD2, DRD4, PRKN, SLC22A1, SLC6A3]
GO:0051934	catecholamine uptake involved in synaptic transmission	GO_BiologicalProcess-EBI-UniProt-GOA-ACAP-ARAP_13.05.2021_00h00	0.000389353	0.381177	3.7821e-09	2.06503e-06	[5, 6, 7, 8]	Group230	33.3333	4	[DRD2, DRD4, PRKN, SLC6A3]
GO:0090494	dopamine uptake	GO_BiologicalProcess-EBI-UniProt-GOA-ACAP-ARAP_13.05.2021_00h00	0.000135597	0.147394	3.7821e-09	2.06503e-06	[6, 7, 8]	Group230	29.4118	5	[DRD2, DRD4, PRKN, SLC22A1, SLC6A3]
GO:0051583	dopamine uptake involved in synaptic transmission	GO_BiologicalProcess-EBI-UniProt-GOA-ACAP-ARAP_13.05.2021_00h00	0.000389353	0.381177	3.7821e-09	2.06503e-06	[6, 7, 8, 9]	Group230	33.3333	4	[DRD2, DRD4, PRKN, SLC6A3]
GO:0001938	positive regulation of endothelial cell proliferation	GO_BiologicalProcess-EBI-UniProt-GOA-ACAP-ARAP_13.05.2021_00h00	0.00148241	1	0.000129671	0.0464221	[5, 6, 7]	Group231	9.70874	10	[AGTR1, AKT1, AKT3, FGF13, FGFR1, IL10, ITGB3, MTOR, PDPK1, SP1]
GO:1904707	positive regulation of vascular associated smooth muscle cell proliferation	GO_BiologicalProcess-EBI-UniProt-GOA-ACAP-ARAP_13.05.2021_00h00	0.000946811	0.848342	0.000129671	0.0464221	[5, 6, 7]	Group231	16.2162	6	[FGF13, HTR1B, IL10, MMP9, TERT, TNF]
GO:0002040	sprouting angiogenesis	GO_BiologicalProcess-EBI-UniProt-GOA-ACAP-ARAP_13.05.2021_00h00	0.019641	1	0.000129671	0.0464221	[4, 5, 6, 7, 8, 9, 10]	Group231	7.03125	9	[AGTR1, AKT1, AKT3, FGF13, GLUL, IL10, PDPK1, PTGS2, SRPX2]
GO:1905564	positive regulation of vascular endothelial cell proliferation	GO_BiologicalProcess-EBI-UniProt-GOA-ACAP-ARAP_13.05.2021_00h00	0.000314219	0.31579	0.000129671	0.0464221	[6, 7, 8]	Group231	25	5	[AKT3, FGF13, FGFR1, PDPK1, SP1]
GO:1903670	regulation of sprouting angiogenesis	GO_BiologicalProcess-EBI-UniProt-GOA-ACAP-ARAP_13.05.2021_00h00	0.0389757	1	0.000129671	0.0464221	[5, 6, 7, 8, 9, 10, 11]	Group231	9.7561	4	[FGF13, GLUL, IL10, PDPK1]
GO:2000352	negative regulation of endothelial cell apoptotic process	GO_BiologicalProcess-EBI-UniProt-GOA-ACAP-ARAP_13.05.2021_00h00	0.000501633	0.478558	0.000129671	0.0464221	[7, 8, 9]	Group231	18.1818	6	[BRAF, IL10, IL4, NFE2L2, PDPK1, TERT]
GO:1903672	positive regulation of sprouting angiogenesis	GO_BiologicalProcess-EBI-UniProt-GOA-ACAP-ARAP_13.05.2021_00h00	0.0341975	1	0.000129671	0.0464221	[5, 6, 7, 8, 9, 10, 11, 12]	Group231	13.0435	3	[FGF13, IL10, PDPK1]
GO:0071706	tumor necrosis factor superfamily cytokine production	GO_BiologicalProcess-EBI-UniProt-GOA-ACAP-ARAP_13.05.2021_00h00	0.00359645	1	5.54832e-07	0.000261326	[3, 6]	Group232	7.42857	13	[AGER, APP, CD36, CHRFAM7A, CHRNA7, CLU, IL10, IL1A, IL4, IL6, MMP8, SYT11, TLR4]
GO:0032640	tumor necrosis factor production	GO_BiologicalProcess-EBI-UniProt-GOA-ACAP-ARAP_13.05.2021_00h00	0.00266181	1	5.54832e-07	0.000261326	[4, 7]	Group232	7.69231	13	[AGER, APP, CD36, CHRFAM7A, CHRNA7, CLU, IL10, IL1A, IL4, IL6, MMP8, SYT11, TLR4]
GO:1903555	regulation of tumor necrosis factor superfamily cytokine production	GO_BiologicalProcess-EBI-UniProt-GOA-ACAP-ARAP_13.05.2021_00h00	0.00359645	1	5.54832e-07	0.000261326	[4, 5, 6, 7]	Group232	7.42857	13	[AGER, APP, CD36, CHRFAM7A, CHRNA7, CLU, IL10, IL1A, IL4, IL6, MMP8, SYT11, TLR4]
GO:1904645	response to amyloid-beta	GO_BiologicalProcess-EBI-UniProt-GOA-ACAP-ARAP_13.05.2021_00h00	8.55636e-09	1.37158e-05	5.54832e-07	0.000261326	[5, 6]	Group232	24.0741	13	[ABCC1, AGER, APP, ATP1A3, CACNA1A, CD36, CHRFAM7A, CHRNA7, DNM1, GRIN2A, MMP9, PRNP, TLR4]
GO:0032680	regulation of tumor necrosis factor production	GO_BiologicalProcess-EBI-UniProt-GOA-ACAP-ARAP_13.05.2021_00h00	0.00266181	1	5.54832e-07	0.000261326	[5, 6, 7, 8]	Group232	7.69231	13	[AGER, APP, CD36, CHRFAM7A, CHRNA7, CLU, IL10, IL1A, IL4, IL6, MMP8, SYT11, TLR4]
GO:1904646	cellular response to amyloid-beta	GO_BiologicalProcess-EBI-UniProt-GOA-ACAP-ARAP_13.05.2021_00h00	6.04897e-06	0.00793624	5.54832e-07	0.000261326	[6, 7]	Group232	20.9302	9	[ABCC1, AGER, APP, ATP1A3, CACNA1A, CD36, GRIN2A, PRNP, TLR4]
GO:1900271	regulation of long-term synaptic potentiation	GO_BiologicalProcess-EBI-UniProt-GOA-ACAP-ARAP_13.05.2021_00h00	1.92011e-06	0.0026267	5.54832e-07	0.000261326	[4, 5, 6, 7, 8, 9, 10, 11]	Group232	20.8333	10	[ADORA1, AGER, APOE, APP, CHRFAM7A, CHRNA7, DRD2, PRNP, RELN, SHANK3]
GO:1900221	regulation of amyloid-beta clearance	GO_BiologicalProcess-EBI-UniProt-GOA-ACAP-ARAP_13.05.2021_00h00	0.00207187	1	0.00191961	0.499099	[3, 4]	Group233	22.2222	4	[APOE, CLU, IL4, TNF]
GO:1990000	amyloid fibril formation	GO_BiologicalProcess-EBI-UniProt-GOA-ACAP-ARAP_13.05.2021_00h00	0.00479297	1	0.00191961	0.499099	[4, 5]	Group233	8.82353	9	[ADAM10, APOE, APP, CD36, CDKN2A, CHRFAM7A, CHRNA7, CLU, PRKN]
GO:0015918	sterol transport	GO_BiologicalProcess-EBI-UniProt-GOA-ACAP-ARAP_13.05.2021_00h00	0.285878	1	0.00191961	0.499099	[5, 6]	Group233	4.91803	6	[ABCB4, APOE, ARV1, CD36, CLU, PPARG]
GO:1905906	regulation of amyloid fibril formation	GO_BiologicalProcess-EBI-UniProt-GOA-ACAP-ARAP_13.05.2021_00h00	9.82437e-05	0.109542	0.00191961	0.499099	[5, 6]	Group233	31.25	5	[APOE, APP, CHRFAM7A, CHRNA7, CLU]
GO:1905908	positive regulation of amyloid fibril formation	GO_BiologicalProcess-EBI-UniProt-GOA-ACAP-ARAP_13.05.2021_00h00	0.000120303	0.132453	0.00191961	0.499099	[5, 6, 7]	Group233	75	3	[APOE, APP, CLU]
GO:0030301	cholesterol transport	GO_BiologicalProcess-EBI-UniProt-GOA-ACAP-ARAP_13.05.2021_00h00	0.15602	1	0.00191961	0.499099	[6, 7]	Group233	5.55556	6	[ABCB4, APOE, ARV1, CD36, CLU, PPARG]
GO:1900272	negative regulation of long-term synaptic potentiation	GO_BiologicalProcess-EBI-UniProt-GOA-ACAP-ARAP_13.05.2021_00h00	1.97752e-05	0.024541	0.00191961	0.499099	[2, 3, 4, 5, 6, 7, 8, 9, 10, 11, 12]	Group233	41.6667	5	[ADORA1, AGER, APOE, APP, PRNP]
GO:0034405	response to fluid shear stress	GO_BiologicalProcess-EBI-UniProt-GOA-ACAP-ARAP_13.05.2021_00h00	0.00446535	1	0.00482701	1	[3]	Group234	14.2857	5	[AKT1, MEF2C, NFE2L2, PTGS2, TGFB1]
GO:0071498	cellular response to fluid shear stress	GO_BiologicalProcess-EBI-UniProt-GOA-ACAP-ARAP_13.05.2021_00h00	0.0205161	1	0.00482701	1	[4]	Group234	15.7895	3	[MEF2C, NFE2L2, PTGS2]
GO:0010226	response to lithium ion	GO_BiologicalProcess-EBI-UniProt-GOA-ACAP-ARAP_13.05.2021_00h00	0.0381972	1	0.00482701	1	[5]	Group234	12.5	3	[NFE2L2, PTGS2, TPH2]
GO:1904591	positive regulation of protein import	GO_BiologicalProcess-EBI-UniProt-GOA-ACAP-ARAP_13.05.2021_00h00	0.0142354	1	0.00482701	1	[4, 5, 6, 7, 8]	Group234	10.8696	5	[FLNA, GLI3, PRKCD, PTGS2, TGFB1]
GO:1990776	response to angiotensin	GO_BiologicalProcess-EBI-UniProt-GOA-ACAP-ARAP_13.05.2021_00h00	0.0137915	1	0.00482701	1	[5, 6, 7]	Group234	13.3333	4	[AGTR1, NFE2L2, PRKCD, PTGS2]
GO:1904385	cellular response to angiotensin	GO_BiologicalProcess-EBI-UniProt-GOA-ACAP-ARAP_13.05.2021_00h00	0.0515456	1	0.00482701	1	[6, 7, 8]	Group234	11.1111	3	[AGTR1, NFE2L2, PRKCD]
GO:0042307	positive regulation of protein import into nucleus	GO_BiologicalProcess-EBI-UniProt-GOA-ACAP-ARAP_13.05.2021_00h00	0.0118671	1	0.00482701	1	[5, 6, 7, 8, 9, 10]	Group234	11.3636	5	[FLNA, GLI3, PRKCD, PTGS2, TGFB1]
GO:1900077	negative regulation of cellular response to insulin stimulus	GO_BiologicalProcess-EBI-UniProt-GOA-ACAP-ARAP_13.05.2021_00h00	0.00126015	1	0.000606019	0.182412	[3, 4, 5, 7, 8, 9, 10]	Group235	15.3846	6	[IL1B, IRS1, PRKAA1, PRKCB, PRKCD, TSC2]
GO:0030947	regulation of vascular endothelial growth factor receptor signaling pathway	GO_BiologicalProcess-EBI-UniProt-GOA-ACAP-ARAP_13.05.2021_00h00	0.0137915	1	0.000606019	0.182412	[4, 5, 6, 7, 8, 9]	Group235	13.3333	4	[IL1B, ITGB3, NF1, PRKCB]
GO:0030949	positive regulation of vascular endothelial growth factor receptor signaling pathway	GO_BiologicalProcess-EBI-UniProt-GOA-ACAP-ARAP_13.05.2021_00h00	0.00696078	1	0.000606019	0.182412	[4, 5, 6, 7, 8, 9, 10]	Group235	23.0769	3	[IL1B, ITGB3, PRKCB]
GO:0048010	vascular endothelial growth factor receptor signaling pathway	GO_BiologicalProcess-EBI-UniProt-GOA-ACAP-ARAP_13.05.2021_00h00	0.0126726	1	0.000606019	0.182412	[6, 7, 8]	Group235	8.08081	8	[CYFIP1, CYFIP2, IL1B, ITGB3, NF1, PIK3CA, PRKCB, RHOA]
GO:0010829	negative regulation of glucose transmembrane transport	GO_BiologicalProcess-EBI-UniProt-GOA-ACAP-ARAP_13.05.2021_00h00	0.0205161	1	0.000606019	0.182412	[4, 5, 6, 7, 8, 9, 10, 11]	Group235	15.7895	3	[IL1B, PRKCB, TNF]
GO:0046627	negative regulation of insulin receptor signaling pathway	GO_BiologicalProcess-EBI-UniProt-GOA-ACAP-ARAP_13.05.2021_00h00	0.0006971	0.643423	0.000606019	0.182412	[4, 5, 6, 7, 8, 9, 10, 11]	Group235	17.1429	6	[IL1B, IRS1, PRKAA1, PRKCB, PRKCD, TSC2]
GO:0016572	histone phosphorylation	GO_BiologicalProcess-EBI-UniProt-GOA-ACAP-ARAP_13.05.2021_00h00	0.00187149	1	0.000606019	0.182412	[7, 8, 9]	Group235	14.2857	6	[FMR1, HMGA2, IL1B, PRKAA1, PRKCB, PRKCD]
GO:0050918	positive chemotaxis	GO_BiologicalProcess-EBI-UniProt-GOA-ACAP-ARAP_13.05.2021_00h00	0.0944453	1	0.0827069	1	[4, 5]	Group236	6.49351	5	[AGER, CASR, FGF13, IL6, TSC2]
GO:1905330	regulation of morphogenesis of an epithelium	GO_BiologicalProcess-EBI-UniProt-GOA-ACAP-ARAP_13.05.2021_00h00	0.0829145	1	0.0827069	1	[4, 5, 6]	Group236	6.75676	5	[AKR1B1, FGF13, IL6, TGFB1, TNF]
GO:0010761	fibroblast migration	GO_BiologicalProcess-EBI-UniProt-GOA-ACAP-ARAP_13.05.2021_00h00	0.0055807	1	0.0827069	1	[5, 6]	Group236	11.5385	6	[AKT1, BRAF, DDR2, FGF13, PAK3, TGFB1]
GO:0010762	regulation of fibroblast migration	GO_BiologicalProcess-EBI-UniProt-GOA-ACAP-ARAP_13.05.2021_00h00	0.00187149	1	0.0827069	1	[5, 6, 7]	Group236	14.2857	6	[AKT1, BRAF, DDR2, FGF13, PAK3, TGFB1]
GO:0071897	DNA biosynthetic process	GO_BiologicalProcess-EBI-UniProt-GOA-ACAP-ARAP_13.05.2021_00h00	0.337929	1	0.0827069	1	[5, 6, 7]	Group236	4.31034	10	[CERS1, FGF13, HNRNPU, IL6, PAK3, POLG, PPARG, PTEN, SMG6, TERT]
GO:2000278	regulation of DNA biosynthetic process	GO_BiologicalProcess-EBI-UniProt-GOA-ACAP-ARAP_13.05.2021_00h00	0.117216	1	0.0827069	1	[5, 6, 7, 8]	Group236	5.6	7	[CERS1, FGF13, HNRNPU, IL6, PAK3, PPARG, SMG6]
GO:2000573	positive regulation of DNA biosynthetic process	GO_BiologicalProcess-EBI-UniProt-GOA-ACAP-ARAP_13.05.2021_00h00	0.511059	1	0.0827069	1	[5, 6, 7, 8, 9]	Group236	4	3	[FGF13, IL6, PAK3]
GO:0060759	regulation of response to cytokine stimulus	GO_BiologicalProcess-EBI-UniProt-GOA-ACAP-ARAP_13.05.2021_00h00	0.197756	1	0.16225	1	[3, 4, 5]	Group237	4.83871	9	[CASP8, IL1RN, IL6, PAFAH1B1, PPARG, PRKN, TLR4, TNF, VRK2]
GO:0060761	negative regulation of response to cytokine stimulus	GO_BiologicalProcess-EBI-UniProt-GOA-ACAP-ARAP_13.05.2021_00h00	0.489567	1	0.16225	1	[3, 4, 5, 6]	Group237	4.22535	3	[IL1RN, IL6, PPARG]
GO:0001959	regulation of cytokine-mediated signaling pathway	GO_BiologicalProcess-EBI-UniProt-GOA-ACAP-ARAP_13.05.2021_00h00	0.270205	1	0.16225	1	[4, 5, 6, 7]	Group237	4.57143	8	[CASP8, IL1RN, IL6, PAFAH1B1, PPARG, PRKN, TNF, VRK2]
GO:0001960	negative regulation of cytokine-mediated signaling pathway	GO_BiologicalProcess-EBI-UniProt-GOA-ACAP-ARAP_13.05.2021_00h00	0.469324	1	0.16225	1	[4, 5, 6, 7, 8]	Group237	4.47761	3	[IL1RN, IL6, PPARG]
GO:0070498	interleukin-1-mediated signaling pathway	GO_BiologicalProcess-EBI-UniProt-GOA-ACAP-ARAP_13.05.2021_00h00	0.142498	1	0.16225	1	[5, 6, 7]	Group237	5.82524	6	[IL1A, IL1B, IL1RN, IL6, PLCB1, VRK2]
GO:0071347	cellular response to interleukin-1	GO_BiologicalProcess-EBI-UniProt-GOA-ACAP-ARAP_13.05.2021_00h00	0.0935448	1	0.16225	1	[6]	Group237	5.26316	10	[ABCC2, CCL2, CD40, IL1A, IL1B, IL1RN, IL6, PLCB1, RORA, VRK2]
GO:2000659	regulation of interleukin-1-mediated signaling pathway	GO_BiologicalProcess-EBI-UniProt-GOA-ACAP-ARAP_13.05.2021_00h00	0.00224522	1	0.16225	1	[5, 6, 7, 8]	Group237	33.3333	3	[IL1RN, IL6, VRK2]
GO:0006790	sulfur compound metabolic process	GO_BiologicalProcess-EBI-UniProt-GOA-ACAP-ARAP_13.05.2021_00h00	2.61814e-07	0.000385914	6.06855e-08	3.10103e-05	[3]	Group238	8.31296	34	[ABCC2, CBS, COMT, CPS1, ELOVL4, GLO1, GPX1, GSR, GSS, GSTA3, GSTA4, GSTA5, GSTK1, GSTM1, GSTM3, GSTM4, GSTT1, IDH1, IDS, MTHFD1, MTHFR, MTR, MTRR, NFE2L2, PDPK1, PRNP, SLC1A1, SLC1A2, SMS, SOD1, SP1, ST3GAL3, SUCLA2, UGDH]
GO:0006575	cellular modified amino acid metabolic process	GO_BiologicalProcess-EBI-UniProt-GOA-ACAP-ARAP_13.05.2021_00h00	3.72535e-11	6.47465e-08	6.06855e-08	3.10103e-05	[3, 4]	Group238	13.4884	29	[ABHD12, ALDH7A1, DHFR, GLO1, GOT2, GPX1, GSR, GSS, GSTA3, GSTA4, GSTA5, GSTK1, GSTM1, GSTM3, GSTM4, GSTT1, IDH1, MTHFD1, MTHFR, MTHFS, MTRR, NFE2L2, POR, PRNP, SHMT1, SLC1A1, SLC1A2, SLC22A4, SOD1]
GO:0043603	cellular amide metabolic process	GO_BiologicalProcess-EBI-UniProt-GOA-ACAP-ARAP_13.05.2021_00h00	2.68427e-08	4.21967e-05	6.06855e-08	3.10103e-05	[4]	Group238	6.09463	76	[AARS1, ABCC2, ADAM10, AKT1, ALLC, APEH, APOE, APP, ASAH1, ATXN2, BIN1, CERS1, CHRFAM7A, CHRNA7, CLN8, CLU, CPS1, CYFIP1, CYP2C9, DALRD3, DHFR, EEF1A2, EGFR, ELOVL4, FA2H, FMR1, FTSJ1, GBA, GLO1, GPX1, GSR, GSS, GSTA3, GSTA4, GSTA5, GSTK1, GSTM1, GSTM3, GSTM4, GSTT1, GUF1, IDH1, IL6, MTHFD1, MTHFR, MTHFS, MTOR, MTRR, NAGS, NARS1, NFE2L2, NOTCH4, NTRK2, PARS2, PDPK1, PER2, PPP3CA, PRKAA1, PRKCD, P…
GO:0044272	sulfur compound biosynthetic process	GO_BiologicalProcess-EBI-UniProt-GOA-ACAP-ARAP_13.05.2021_00h00	6.90247e-07	0.000984292	6.06855e-08	3.10103e-05	[4]	Group238	10.5769	22	[CBS, ELOVL4, GSS, GSTA3, GSTA4, GSTK1, GSTM1, GSTM3, GSTM4, GSTT1, MTHFD1, MTHFR, MTR, MTRR, NFE2L2, PDPK1, PRNP, SLC1A1, SLC1A2, SP1, ST3GAL3, UGDH]
GO:0006518	peptide metabolic process	GO_BiologicalProcess-EBI-UniProt-GOA-ACAP-ARAP_13.05.2021_00h00	8.0109e-06	0.0103901	6.06855e-08	3.10103e-05	[4, 5]	Group238	5.85106	55	[AARS1, ADAM10, AKT1, APEH, APOE, APP, ATXN2, BIN1, CHRFAM7A, CHRNA7, CLU, CYFIP1, DALRD3, DHFR, EEF1A2, EGFR, FMR1, FTSJ1, GLO1, GPX1, GSR, GSS, GSTA3, GSTA4, GSTA5, GSTK1, GSTM1, GSTM3, GSTM4, GSTT1, GUF1, IDH1, IL6, MTOR, NARS1, NFE2L2, NOTCH4, NTRK2, PARS2, PER2, PRNP, RHOA, RPLP2, SEPSECS, SHMT1, SLC1A1, SLC1A2, SOD1, SP1, TNF, TNRC6A, TPP1, TSC1, UPF3B, WARS1]
GO:0006749	glutathione metabolic process	GO_BiologicalProcess-EBI-UniProt-GOA-ACAP-ARAP_13.05.2021_00h00	3.42802e-12	6.0813e-09	6.06855e-08	3.10103e-05	[4, 5, 6]	Group238	25.7143	18	[GLO1, GPX1, GSR, GSS, GSTA3, GSTA4, GSTA5, GSTK1, GSTM1, GSTM3, GSTM4, GSTT1, IDH1, NFE2L2, PRNP, SLC1A1, SLC1A2, SOD1]
GO:0042398	cellular modified amino acid biosynthetic process	GO_BiologicalProcess-EBI-UniProt-GOA-ACAP-ARAP_13.05.2021_00h00	4.97106e-06	0.00655186	6.06855e-08	3.10103e-05	[5]	Group238	18.8679	10	[ALDH7A1, DHFR, GSS, MTHFD1, MTHFS, NFE2L2, PRNP, SHMT1, SLC1A1, SLC1A2]
GO:0007034	vacuolar transport	GO_BiologicalProcess-EBI-UniProt-GOA-ACAP-ARAP_13.05.2021_00h00	0.102639	1	0.0341851	1	[2, 4]	Group239	5.625	9	[BIN1, CACNG3, CDX2, CLU, GOSR2, PRICKLE1, PRKN, SCARB2, TRAK1]
GO:0006886	intracellular protein transport	GO_BiologicalProcess-EBI-UniProt-GOA-ACAP-ARAP_13.05.2021_00h00	0.0653055	1	0.0341851	1	[4, 5, 6]	Group239	4.15861	43	[ADORA1, AKT1, AP1S2, AP3B2, AP3M2, BAD, CACNA1A, CACNG3, CASP8, CD36, CLU, EPM2A, FLNA, GABARAP, GLI3, GOSR2, IL1B, KCNB1, KCNE1, NHLRC1, PEX10, PPP3CA, PRICKLE1, PRKAA1, PRKCD, PRKN, PRNP, PTGS2, RPLP2, SCARB2, SEC24B, SLC1A1, STRADA, STX1A, STX1B, STXBP1, TGFB1, TOMM40, TRAK1, TSC2, VAMP2, YWHAG, ZDHHC9]
GO:0072594	establishment of protein localization to organelle	GO_BiologicalProcess-EBI-UniProt-GOA-ACAP-ARAP_13.05.2021_00h00	0.0629203	1	0.0341851	1	[4, 5, 6]	Group239	4.5208	25	[AKT1, BAD, CACNG3, CASP8, CD36, CLU, EPM2A, FLNA, GLI3, GOSR2, NHLRC1, PEX10, PPP3CA, PRICKLE1, PRKAA1, PRKCD, PRKN, PTGS2, RPLP2, SCARB2, TERT, TGFB1, TOMM40, TSC2, YWHAG]
GO:0090150	establishment of protein localization to membrane	GO_BiologicalProcess-EBI-UniProt-GOA-ACAP-ARAP_13.05.2021_00h00	0.0418532	1	0.0341851	1	[4, 5, 6]	Group239	4.96278	20	[ADORA1, APP, BAD, BAG6, BRAF, CACNA1A, CASP8, CPLX1, EGFR, KCNB1, KCNE1, PRNP, RPLP2, SLC1A1, SNAP25, STX1A, STX1B, VAMP2, YWHAG, ZDHHC9]
GO:0006605	protein targeting	GO_BiologicalProcess-EBI-UniProt-GOA-ACAP-ARAP_13.05.2021_00h00	0.117702	1	0.0341851	1	[5, 6, 7]	Group239	4.50237	19	[ADORA1, CACNA1A, CACNG3, CLU, GABARAP, GOSR2, KCNB1, KCNE1, PEX10, PRKAA1, PRKN, PRNP, RPLP2, SCARB2, SLC1A1, TOMM40, TRAK1, YWHAG, ZDHHC9]
GO:1903533	regulation of protein targeting	GO_BiologicalProcess-EBI-UniProt-GOA-ACAP-ARAP_13.05.2021_00h00	0.0243458	1	0.0341851	1	[6, 7, 8]	Group239	7.69231	7	[CACNA1A, KCNB1, KCNE1, PRKAA1, PRKN, PRNP, SLC1A1]
GO:0090313	regulation of protein targeting to membrane	GO_BiologicalProcess-EBI-UniProt-GOA-ACAP-ARAP_13.05.2021_00h00	0.00978168	1	0.0341851	1	[6, 7, 8, 9]	Group239	11.9048	5	[CACNA1A, KCNB1, KCNE1, PRNP, SLC1A1]
GO:0015297	antiporter activity	GO_BiologicalProcess-EBI-UniProt-GOA-ACAP-ARAP_13.05.2021_00h00	0.000300381	0.303685	3.89171e-14	2.35059e-11	[6, 8]	Group240	11	11	[ATP1A2, ATP1A3, CLCN3, CLCN4, CLCN5, CLCN6, CLCN7, DRD4, SLC22A4, SLC26A4, SLC9A6]
GO:0005253	anion channel activity	GO_BiologicalProcess-EBI-UniProt-GOA-ACAP-ARAP_13.05.2021_00h00	7.6724e-16	1.43857e-12	3.89171e-14	2.35059e-11	[6, 7, 8, 9]	Group240	23.2143	26	[ABCB1, CHRFAM7A, CHRNA7, CLCN1, CLCN2, CLCN3, CLCN4, CLCN5, CLCN6, CLCN7, GABRA1, GABRA2, GABRA3, GABRA4, GABRA5, GABRA6, GABRB2, GABRB3, GABRD, GABRE, GABRG2, GABRG3, GABRR2, PRNP, SLC1A1, STX1A]
GO:0015298	solute:cation antiporter activity	GO_BiologicalProcess-EBI-UniProt-GOA-ACAP-ARAP_13.05.2021_00h00	0.000257669	0.264111	3.89171e-14	2.35059e-11	[6, 7, 8, 9]	Group240	17.0732	7	[ATP1A2, CLCN3, CLCN4, CLCN5, DRD4, SLC22A4, SLC9A6]
GO:0005254	chloride channel activity	GO_BiologicalProcess-EBI-UniProt-GOA-ACAP-ARAP_13.05.2021_00h00	7.52262e-16	1.412e-12	3.89171e-14	2.35059e-11	[7, 8, 9, 10]	Group240	25.8065	24	[CHRFAM7A, CHRNA7, CLCN1, CLCN2, CLCN3, CLCN4, CLCN5, CLCN6, CLCN7, GABRA1, GABRA2, GABRA3, GABRA4, GABRA5, GABRA6, GABRB2, GABRB3, GABRD, GABRE, GABRG2, GABRG3, GABRR2, PRNP, STX1A]
GO:0008308	voltage-gated anion channel activity	GO_BiologicalProcess-EBI-UniProt-GOA-ACAP-ARAP_13.05.2021_00h00	1.5746e-06	0.00217767	3.89171e-14	2.35059e-11	[6, 7, 8, 9, 10, 11]	Group240	35	7	[CLCN1, CLCN2, CLCN3, CLCN4, CLCN5, CLCN6, CLCN7]
GO:0015299	solute:proton antiporter activity	GO_BiologicalProcess-EBI-UniProt-GOA-ACAP-ARAP_13.05.2021_00h00	0.00136462	1	3.89171e-14	2.35059e-11	[7, 8, 9, 10]	Group240	18.5185	5	[CLCN3, CLCN4, CLCN5, DRD4, SLC9A6]
GO:0005247	voltage-gated chloride channel activity	GO_BiologicalProcess-EBI-UniProt-GOA-ACAP-ARAP_13.05.2021_00h00	4.22308e-08	6.52466e-05	3.89171e-14	2.35059e-11	[7, 8, 9, 10, 11, 12]	Group240	53.8462	7	[CLCN1, CLCN2, CLCN3, CLCN4, CLCN5, CLCN6, CLCN7]
GO:0008356	asymmetric cell division	GO_BiologicalProcess-EBI-UniProt-GOA-ACAP-ARAP_13.05.2021_00h00	0.0381972	1	0.0395804	1	[3]	Group241	12.5	3	[DOCK7, FGF13, PAX6]
GO:0030010	establishment of cell polarity	GO_BiologicalProcess-EBI-UniProt-GOA-ACAP-ARAP_13.05.2021_00h00	0.150567	1	0.0395804	1	[3]	Group241	5.29801	8	[DOCK7, FGF13, NDE1, OPHN1, PAFAH1B1, PAX6, RHOA, SLC6A4]
GO:2000179	positive regulation of neural precursor cell proliferation	GO_BiologicalProcess-EBI-UniProt-GOA-ACAP-ARAP_13.05.2021_00h00	0.00872546	1	0.0395804	1	[4, 5, 6]	Group241	10.5263	6	[DRD2, FGF13, FLNA, FOXG1, GLI3, PAX6]
GO:0030858	positive regulation of epithelial cell differentiation	GO_BiologicalProcess-EBI-UniProt-GOA-ACAP-ARAP_13.05.2021_00h00	0.0351368	1	0.0395804	1	[4, 5, 6, 7]	Group241	8.62069	5	[BAD, CYP27B1, FGF13, PAX6, VDR]
GO:0007405	neuroblast proliferation	GO_BiologicalProcess-EBI-UniProt-GOA-ACAP-ARAP_13.05.2021_00h00	1.58429e-06	0.00218473	0.0395804	1	[4, 6, 7, 8]	Group241	18.9655	11	[DOCK7, DRD2, FGF13, FOXG1, GLI3, KCNA1, NDE1, NF1, PAFAH1B1, PAX6, TGFB1]
GO:0002088	lens development in camera-type eye	GO_BiologicalProcess-EBI-UniProt-GOA-ACAP-ARAP_13.05.2021_00h00	0.35367	1	0.0395804	1	[3, 7, 8, 9]	Group241	4.5977	4	[FGF13, GJA8, PAX6, TGFB1]
GO:0021983	pituitary gland development	GO_BiologicalProcess-EBI-UniProt-GOA-ACAP-ARAP_13.05.2021_00h00	0.0594011	1	0.0395804	1	[4, 5, 6, 7, 8, 9, 10]	Group241	8.51064	4	[DRD2, FGF13, PAX6, SLC6A3]
GO:0006767	water-soluble vitamin metabolic process	GO_BiologicalProcess-EBI-UniProt-GOA-ACAP-ARAP_13.05.2021_00h00	3.35788e-05	0.0401603	8.32462e-11	4.84493e-08	[4]	Group242	12.9032	12	[ABCC1, DHFR, MTHFD1, MTHFR, MTHFS, MTR, MTRR, PNPO, SHMT1, SLC2A1, SLC2A3, TCN2]
GO:0033013	tetrapyrrole metabolic process	GO_BiologicalProcess-EBI-UniProt-GOA-ACAP-ARAP_13.05.2021_00h00	4.00843e-08	6.21307e-05	8.32462e-11	4.84493e-08	[4]	Group242	18.0723	15	[ABCB6, ABCC1, ABCC2, ABCG2, CYP1A1, CYP1A2, MTR, MTRR, SLCO2B1, SUCLA2, TCN2, UGT1A1, UGT1A4, UGT1A6, UGT1A8]
GO:0000097	sulfur amino acid biosynthetic process	GO_BiologicalProcess-EBI-UniProt-GOA-ACAP-ARAP_13.05.2021_00h00	0.000182922	0.193166	8.32462e-11	4.84493e-08	[5]	Group242	27.7778	5	[CBS, MTHFD1, MTHFR, MTR, MTRR]
GO:0009235	cobalamin metabolic process	GO_BiologicalProcess-EBI-UniProt-GOA-ACAP-ARAP_13.05.2021_00h00	0.00720018	1	8.32462e-11	4.84493e-08	[5]	Group242	16	4	[ABCC1, MTR, MTRR, TCN2]
GO:0006555	methionine metabolic process	GO_BiologicalProcess-EBI-UniProt-GOA-ACAP-ARAP_13.05.2021_00h00	0.000135597	0.147394	8.32462e-11	4.84493e-08	[5, 6, 7, 9]	Group242	29.4118	5	[MTHFD1, MTHFR, MTR, MTRR, SMS]
GO:0009086	methionine biosynthetic process	GO_BiologicalProcess-EBI-UniProt-GOA-ACAP-ARAP_13.05.2021_00h00	0.000389353	0.381177	8.32462e-11	4.84493e-08	[5, 6, 7, 8, 10]	Group242	33.3333	4	[MTHFD1, MTHFR, MTR, MTRR]
GO:0009067	aspartate family amino acid biosynthetic process	GO_BiologicalProcess-EBI-UniProt-GOA-ACAP-ARAP_13.05.2021_00h00	0.000776475	0.710475	8.32462e-11	4.84493e-08	[6, 7, 9]	Group242	20.8333	5	[GOT2, MTHFD1, MTHFR, MTR, MTRR]
GO:0051933	amino acid neurotransmitter reuptake	GO_BiologicalProcess-EBI-UniProt-GOA-ACAP-ARAP_13.05.2021_00h00	7.23497e-08	0.000110695	3.28287e-12	1.94018e-09	[5, 6, 7, 8]	Group243	66.6667	6	[ATP1A2, CLN8, KCNJ10, PER2, SLC6A1, SLC6A11]
GO:0015812	gamma-aminobutyric acid transport	GO_BiologicalProcess-EBI-UniProt-GOA-ACAP-ARAP_13.05.2021_00h00	2.2607e-06	0.00306777	3.28287e-12	1.94018e-09	[6, 7, 8]	Group243	42.8571	6	[ABAT, HTR1B, SLC6A1, SLC6A11, SV2A, TRPC4]
GO:0008028	monocarboxylic acid transmembrane transporter activity	GO_BiologicalProcess-EBI-UniProt-GOA-ACAP-ARAP_13.05.2021_00h00	0.000432385	0.415954	3.28287e-12	1.94018e-09	[6, 8, 9]	Group243	13.7931	8	[ABCC4, ABCG2, CD36, SLC16A1, SLC16A7, SLC6A1, SLC6A11, SLCO2B1]
GO:0015355	secondary active monocarboxylate transmembrane transporter activity	GO_BiologicalProcess-EBI-UniProt-GOA-ACAP-ARAP_13.05.2021_00h00	0.00696078	1	3.28287e-12	1.94018e-09	[6, 7, 8, 9, 10]	Group243	23.0769	3	[SLC16A7, SLC6A1, SLC6A11]
GO:0005416	amino acid:cation symporter activity	GO_BiologicalProcess-EBI-UniProt-GOA-ACAP-ARAP_13.05.2021_00h00	0.000241874	0.248646	3.28287e-12	1.94018e-09	[7, 8, 9, 10]	Group243	26.3158	5	[SLC1A1, SLC1A2, SLC1A6, SLC6A1, SLC6A11]
GO:0005343	organic acid:sodium symporter activity	GO_BiologicalProcess-EBI-UniProt-GOA-ACAP-ARAP_13.05.2021_00h00	0.000194934	0.204291	3.28287e-12	1.94018e-09	[5, 7, 8, 9, 10, 11, 12]	Group243	21.4286	6	[SLC13A5, SLC1A1, SLC1A2, SLC1A6, SLC6A1, SLC6A11]
GO:0005283	amino acid:sodium symporter activity	GO_BiologicalProcess-EBI-UniProt-GOA-ACAP-ARAP_13.05.2021_00h00	6.93279e-05	0.0792418	3.28287e-12	1.94018e-09	[6, 8, 9, 10, 11, 12, 13]	Group243	33.3333	5	[SLC1A1, SLC1A2, SLC1A6, SLC6A1, SLC6A11]
GO:0048149	behavioral response to ethanol	GO_BiologicalProcess-EBI-UniProt-GOA-ACAP-ARAP_13.05.2021_00h00	6.08795e-05	0.0700115	6.09885e-10	3.41536e-07	[3, 6]	Group244	50	4	[DBH, DRD2, DRD4, OPRM1]
GO:0009712	catechol-containing compound metabolic process	GO_BiologicalProcess-EBI-UniProt-GOA-ACAP-ARAP_13.05.2021_00h00	1.73396e-08	2.75006e-05	6.09885e-10	3.41536e-07	[5]	Group244	22.807	13	[ABAT, AKR1B1, CHRNB2, COMT, DBH, DRD2, DRD4, GRIN2A, HTR1A, MAOA, PRKN, SLC1A1, SLC6A3]
GO:0014075	response to amine	GO_BiologicalProcess-EBI-UniProt-GOA-ACAP-ARAP_13.05.2021_00h00	1.32082e-06	0.00183859	6.09885e-10	3.41536e-07	[5]	Group244	19.2982	11	[ASIC1, CAD, CPS1, DBH, DRD2, DRD4, GRIN2A, KCNC1, PPP3CA, SLC1A1, SOD1]
GO:0001975	response to amphetamine	GO_BiologicalProcess-EBI-UniProt-GOA-ACAP-ARAP_13.05.2021_00h00	1.25126e-05	0.015866	6.09885e-10	3.41536e-07	[6]	Group244	22.2222	8	[ASIC1, DBH, DRD2, DRD4, GRIN2A, PPP3CA, SLC1A1, SOD1]
GO:0007212	dopamine receptor signaling pathway	GO_BiologicalProcess-EBI-UniProt-GOA-ACAP-ARAP_13.05.2021_00h00	0.01079	1	6.09885e-10	3.41536e-07	[3, 4, 5, 7, 8, 9]	Group244	11.6279	5	[DRD2, DRD4, FLNA, GNAO1, SLC1A1]
GO:0006584	catecholamine metabolic process	GO_BiologicalProcess-EBI-UniProt-GOA-ACAP-ARAP_13.05.2021_00h00	1.73396e-08	2.75006e-05	6.09885e-10	3.41536e-07	[6, 7]	Group244	22.807	13	[ABAT, AKR1B1, CHRNB2, COMT, DBH, DRD2, DRD4, GRIN2A, HTR1A, MAOA, PRKN, SLC1A1, SLC6A3]
GO:0042417	dopamine metabolic process	GO_BiologicalProcess-EBI-UniProt-GOA-ACAP-ARAP_13.05.2021_00h00	1.47497e-09	2.43222e-06	6.09885e-10	3.41536e-07	[7, 8]	Group244	30.7692	12	[ABAT, CHRNB2, COMT, DBH, DRD2, DRD4, GRIN2A, HTR1A, MAOA, PRKN, SLC1A1, SLC6A3]
GO:0033080	immature T cell proliferation in thymus	GO_BiologicalProcess-EBI-UniProt-GOA-ACAP-ARAP_13.05.2021_00h00	0.00548102	1	0.00041279	0.130854	[7, 8, 9, 10, 11, 12, 13]	Group245	25	3	[CDKN2A, IL1A, IL1B]
GO:0033084	regulation of immature T cell proliferation in thymus	GO_BiologicalProcess-EBI-UniProt-GOA-ACAP-ARAP_13.05.2021_00h00	0.00420811	1	0.00041279	0.130854	[8, 9, 10, 11, 12, 13, 14]	Group245	27.2727	3	[CDKN2A, IL1A, IL1B]
GO:0033079	immature T cell proliferation	GO_BiologicalProcess-EBI-UniProt-GOA-ACAP-ARAP_13.05.2021_00h00	0.00865493	1	0.00041279	0.130854	[6, 7]	Group245	21.4286	3	[CDKN2A, IL1A, IL1B]
GO:0045840	positive regulation of mitotic nuclear division	GO_BiologicalProcess-EBI-UniProt-GOA-ACAP-ARAP_13.05.2021_00h00	0.14446	1	0.00041279	0.130854	[4, 5, 6, 7, 8, 9]	Group245	7.14286	3	[IL1A, IL1B, INSR]
GO:0030217	T cell differentiation	GO_BiologicalProcess-EBI-UniProt-GOA-ACAP-ARAP_13.05.2021_00h00	0.000146233	0.157785	0.00041279	0.130854	[5, 6, 7, 8, 9, 10, 11]	Group245	7.72059	21	[BAD, BRAF, CDKN2A, CTLA4, GBA, GLI3, HLA-DRB1, IL1A, IL1B, IL4, IL6, IL6R, LEPR, MTOR, RHOA, RORA, RORC, SOD1, TBX21, TGFB1, TSC1]
GO:0033083	regulation of immature T cell proliferation	GO_BiologicalProcess-EBI-UniProt-GOA-ACAP-ARAP_13.05.2021_00h00	0.00696078	1	0.00041279	0.130854	[7, 8, 9]	Group245	23.0769	3	[CDKN2A, IL1A, IL1B]
GO:0033077	T cell differentiation in thymus	GO_BiologicalProcess-EBI-UniProt-GOA-ACAP-ARAP_13.05.2021_00h00	0.0440437	1	0.00041279	0.130854	[6, 7, 8, 9, 10, 11, 12]	Group245	7.31707	6	[CDKN2A, GBA, GLI3, IL1A, IL1B, SOD1]
GO:0007584	response to nutrient	GO_BiologicalProcess-EBI-UniProt-GOA-ACAP-ARAP_13.05.2021_00h00	6.99158e-09	1.12285e-05	1.9559e-13	1.17354e-10	[3, 5]	Group246	12.1951	25	[CASR, CAT, CD40, CYP1A1, CYP24A1, CYP27B1, CYTB, EGFR, MTHFR, MTOR, POR, PPARG, PTEN, PTGS2, SETDB1, SLC16A1, SLC6A4, SOD2, TGFB1, UGT1A1, UGT1A4, UGT1A6, UGT1A8, USF1, VDR]
GO:0031667	response to nutrient levels	GO_BiologicalProcess-EBI-UniProt-GOA-ACAP-ARAP_13.05.2021_00h00	1.9559e-13	3.56951e-10	1.9559e-13	1.17354e-10	[4]	Group246	9.66011	54	[AKT1, APOE, ATP6V0C, ATP6V1A, CAD, CASR, CAT, CD40, COMT, CPS1, CYP1A1, CYP24A1, CYP27B1, CYTB, DEPDC5, EGFR, FAS, GABARAP, GBA, GLUL, GSS, HTR2C, KCNB1, MED12, MTHFR, MTOR, NFE2L2, NPRL2, NPRL3, OPRM1, POR, PPARG, PRKAA1, PRNP, PTEN, PTGS2, SETDB1, SIK1, SLC16A1, SLC2A1, SLC6A4, SOD1, SOD2, SZT2, TGFB1, TNRC6A, TPH2, TSC1, UGT1A1, UGT1A4, UGT1A6, UGT1A8, USF1, VDR]
GO:0031670	cellular response to nutrient	GO_BiologicalProcess-EBI-UniProt-GOA-ACAP-ARAP_13.05.2021_00h00	0.00414779	1	1.9559e-13	1.17354e-10	[4, 5, 6]	Group246	12.2449	6	[CASR, CYP24A1, CYP27B1, PPARG, USF1, VDR]
GO:0033273	response to vitamin	GO_BiologicalProcess-EBI-UniProt-GOA-ACAP-ARAP_13.05.2021_00h00	1.57781e-06	0.00218053	1.9559e-13	1.17354e-10	[4, 6]	Group246	13.7615	15	[CASR, CAT, CD40, CYP1A1, CYP24A1, CYP27B1, CYTB, EGFR, MTHFR, PPARG, PTGS2, SETDB1, SOD2, TGFB1, VDR]
GO:0033280	response to vitamin D	GO_BiologicalProcess-EBI-UniProt-GOA-ACAP-ARAP_13.05.2021_00h00	0.00144379	1	1.9559e-13	1.17354e-10	[4, 5, 7]	Group246	15	6	[CASR, CYP24A1, CYP27B1, PTGS2, TGFB1, VDR]
GO:0071295	cellular response to vitamin	GO_BiologicalProcess-EBI-UniProt-GOA-ACAP-ARAP_13.05.2021_00h00	0.00446535	1	1.9559e-13	1.17354e-10	[5, 6, 7]	Group246	14.2857	5	[CASR, CYP24A1, CYP27B1, PPARG, VDR]
GO:0071305	cellular response to vitamin D	GO_BiologicalProcess-EBI-UniProt-GOA-ACAP-ARAP_13.05.2021_00h00	0.00720018	1	1.9559e-13	1.17354e-10	[5, 6, 7, 8]	Group246	16	4	[CASR, CYP24A1, CYP27B1, VDR]
GO:0070265	necrotic cell death	GO_BiologicalProcess-EBI-UniProt-GOA-ACAP-ARAP_13.05.2021_00h00	0.072179	1	0.000862946	0.249391	[3]	Group247	7.04225	5	[ASAH1, CASP8, FAS, TLR4, TNF]
GO:0097300	programmed necrotic cell death	GO_BiologicalProcess-EBI-UniProt-GOA-ACAP-ARAP_13.05.2021_00h00	0.0329251	1	0.000862946	0.249391	[4]	Group247	8.77193	5	[ASAH1, CASP8, FAS, TLR4, TNF]
GO:0070266	necroptotic process	GO_BiologicalProcess-EBI-UniProt-GOA-ACAP-ARAP_13.05.2021_00h00	0.067257	1	0.000862946	0.249391	[5]	Group247	8.16327	4	[CASP8, FAS, TLR4, TNF]
GO:0002756	MyD88-independent toll-like receptor signaling pathway	GO_BiologicalProcess-EBI-UniProt-GOA-ACAP-ARAP_13.05.2021_00h00	0.102682	1	0.000862946	0.249391	[5, 6, 7]	Group247	8.33333	3	[CASP8, CD40, TLR4]
GO:0032735	positive regulation of interleukin-12 production	GO_BiologicalProcess-EBI-UniProt-GOA-ACAP-ARAP_13.05.2021_00h00	0.00164712	1	0.000862946	0.249391	[4, 5, 6, 7, 8]	Group247	14.6341	6	[AGER, CD36, CD40, CD40LG, PLCB1, TLR4]
GO:0035666	TRIF-dependent toll-like receptor signaling pathway	GO_BiologicalProcess-EBI-UniProt-GOA-ACAP-ARAP_13.05.2021_00h00	0.0780408	1	0.000862946	0.249391	[6, 7, 8]	Group247	9.375	3	[CASP8, CD40, TLR4]
GO:0030890	positive regulation of B cell proliferation	GO_BiologicalProcess-EBI-UniProt-GOA-ACAP-ARAP_13.05.2021_00h00	0.00238877	1	0.000862946	0.249391	[6, 7, 8, 9]	Group247	13.6364	6	[CD40, CHRNB2, IL4, IRS2, MEF2C, TLR4]
GO:0035902	response to immobilization stress	GO_BiologicalProcess-EBI-UniProt-GOA-ACAP-ARAP_13.05.2021_00h00	0.000421491	0.407582	0.00106342	0.304139	[3]	Group248	18.75	6	[CYP1A1, CYP1A2, GAL, PPARG, SOD2, TGFB1]
GO:0042743	hydrogen peroxide metabolic process	GO_BiologicalProcess-EBI-UniProt-GOA-ACAP-ARAP_13.05.2021_00h00	0.00104075	0.915858	0.00106342	0.304139	[4]	Group248	12.1212	8	[CAT, CYP1A1, CYP1A2, EGFR, GPX1, HP, SOD1, SOD2]
GO:0050665	hydrogen peroxide biosynthetic process	GO_BiologicalProcess-EBI-UniProt-GOA-ACAP-ARAP_13.05.2021_00h00	0.00207187	1	0.00106342	0.304139	[4, 5]	Group248	22.2222	4	[CYP1A1, CYP1A2, SOD1, SOD2]
GO:0033189	response to vitamin A	GO_BiologicalProcess-EBI-UniProt-GOA-ACAP-ARAP_13.05.2021_00h00	0.0468748	1	0.00106342	0.304139	[5, 7]	Group248	11.5385	3	[CAT, CYP1A1, PPARG]
GO:0034390	smooth muscle cell apoptotic process	GO_BiologicalProcess-EBI-UniProt-GOA-ACAP-ARAP_13.05.2021_00h00	0.0341975	1	0.00106342	0.304139	[6]	Group248	13.0435	3	[CDKN2A, PPARG, SOD2]
GO:0034391	regulation of smooth muscle cell apoptotic process	GO_BiologicalProcess-EBI-UniProt-GOA-ACAP-ARAP_13.05.2021_00h00	0.0341975	1	0.00106342	0.304139	[7, 8]	Group248	13.0435	3	[CDKN2A, PPARG, SOD2]
GO:0034393	positive regulation of smooth muscle cell apoptotic process	GO_BiologicalProcess-EBI-UniProt-GOA-ACAP-ARAP_13.05.2021_00h00	0.00865493	1	0.00106342	0.304139	[7, 8, 9]	Group248	21.4286	3	[CDKN2A, PPARG, SOD2]
GO:0015501	glutamate:sodium symporter activity	GO_BiologicalProcess-EBI-UniProt-GOA-ACAP-ARAP_13.05.2021_00h00	0.000120303	0.132453	3.6808e-13	2.19744e-10	[7, 8, 9, 10, 11, 12, 13, 14]	Group249	75	3	[SLC1A1, SLC1A2, SLC1A6]
GO:0005314	high-affinity glutamate transmembrane transporter activity	GO_BiologicalProcess-EBI-UniProt-GOA-ACAP-ARAP_13.05.2021_00h00	0.000120303	0.132453	3.6808e-13	2.19744e-10	[7, 8, 9, 10, 11, 12, 13, 14, 15]	Group249	75	3	[SLC1A1, SLC1A2, SLC1A6]
GO:0006749	glutathione metabolic process	GO_BiologicalProcess-EBI-UniProt-GOA-ACAP-ARAP_13.05.2021_00h00	3.42802e-12	6.0813e-09	3.6808e-13	2.19744e-10	[4, 5, 6]	Group249	25.7143	18	[GLO1, GPX1, GSR, GSS, GSTA3, GSTA4, GSTA5, GSTK1, GSTM1, GSTM3, GSTM4, GSTT1, IDH1, NFE2L2, PRNP, SLC1A1, SLC1A2, SOD1]
GO:0042398	cellular modified amino acid biosynthetic process	GO_BiologicalProcess-EBI-UniProt-GOA-ACAP-ARAP_13.05.2021_00h00	4.97106e-06	0.00655186	3.6808e-13	2.19744e-10	[5]	Group249	18.8679	10	[ALDH7A1, DHFR, GSS, MTHFD1, MTHFS, NFE2L2, PRNP, SHMT1, SLC1A1, SLC1A2]
GO:0071312	cellular response to alkaloid	GO_BiologicalProcess-EBI-UniProt-GOA-ACAP-ARAP_13.05.2021_00h00	0.0420488	1	3.6808e-13	2.19744e-10	[5, 6]	Group249	9.52381	4	[HTR1B, OPRM1, SLC1A1, SLC1A2]
GO:0006750	glutathione biosynthetic process	GO_BiologicalProcess-EBI-UniProt-GOA-ACAP-ARAP_13.05.2021_00h00	0.000401833	0.391787	3.6808e-13	2.19744e-10	[5, 6, 7, 8]	Group249	23.8095	5	[GSS, NFE2L2, PRNP, SLC1A1, SLC1A2]
GO:0019184	nonribosomal peptide biosynthetic process	GO_BiologicalProcess-EBI-UniProt-GOA-ACAP-ARAP_13.05.2021_00h00	0.000630854	0.586694	3.6808e-13	2.19744e-10	[6, 7]	Group249	21.7391	5	[GSS, NFE2L2, PRNP, SLC1A1, SLC1A2]
GO:0042633	hair cycle	GO_BiologicalProcess-EBI-UniProt-GOA-ACAP-ARAP_13.05.2021_00h00	0.0955793	1	0.0212438	1	[3]	Group250	6.08696	7	[CLOCK, EGFR, FA2H, GAL, PTGS2, TERT, TNF]
GO:0042634	regulation of hair cycle	GO_BiologicalProcess-EBI-UniProt-GOA-ACAP-ARAP_13.05.2021_00h00	0.00136462	1	0.0212438	1	[3, 4]	Group250	18.5185	5	[CLOCK, FA2H, GAL, TERT, TNF]
GO:0031050	dsRNA processing	GO_BiologicalProcess-EBI-UniProt-GOA-ACAP-ARAP_13.05.2021_00h00	0.00177245	1	0.0212438	1	[6, 7, 8]	Group250	12.5	7	[EGFR, IL6, PPP3CA, SNIP1, TERT, TGFB1, TNF]
GO:0070918	production of small RNA involved in gene silencing by RNA	GO_BiologicalProcess-EBI-UniProt-GOA-ACAP-ARAP_13.05.2021_00h00	0.00177245	1	0.0212438	1	[4, 7, 8, 9]	Group250	12.5	7	[EGFR, IL6, PPP3CA, SNIP1, TERT, TGFB1, TNF]
GO:0070920	regulation of production of small RNA involved in gene silencing by RNA	GO_BiologicalProcess-EBI-UniProt-GOA-ACAP-ARAP_13.05.2021_00h00	9.92769e-05	0.110396	0.0212438	1	[5, 6, 7, 8, 9, 10]	Group250	24	6	[EGFR, IL6, PPP3CA, TERT, TGFB1, TNF]
GO:0035196	production of miRNAs involved in gene silencing by miRNA	GO_BiologicalProcess-EBI-UniProt-GOA-ACAP-ARAP_13.05.2021_00h00	0.00127719	1	0.0212438	1	[5, 6, 8, 9, 10, 11]	Group250	13.2075	7	[EGFR, IL6, PPP3CA, SNIP1, TERT, TGFB1, TNF]
GO:1903798	regulation of production of miRNAs involved in gene silencing by miRNA	GO_BiologicalProcess-EBI-UniProt-GOA-ACAP-ARAP_13.05.2021_00h00	9.92769e-05	0.110396	0.0212438	1	[6, 7, 8, 9, 10, 11, 12]	Group250	24	6	[EGFR, IL6, PPP3CA, TERT, TGFB1, TNF]
GO:0042762	regulation of sulfur metabolic process	GO_BiologicalProcess-EBI-UniProt-GOA-ACAP-ARAP_13.05.2021_00h00	0.00312129	1	0.00239152	0.605055	[4, 5]	Group251	20	4	[COMT, NFE2L2, PDPK1, SP1]
GO:0051176	positive regulation of sulfur metabolic process	GO_BiologicalProcess-EBI-UniProt-GOA-ACAP-ARAP_13.05.2021_00h00	0.000573723	0.536431	0.00239152	0.605055	[4, 5, 6]	Group251	50	3	[COMT, NFE2L2, SP1]
GO:0010658	striated muscle cell apoptotic process	GO_BiologicalProcess-EBI-UniProt-GOA-ACAP-ARAP_13.05.2021_00h00	0.1519	1	0.00239152	0.605055	[6]	Group251	6.97674	3	[NFE2L2, PDPK1, PTEN]
GO:0010659	cardiac muscle cell apoptotic process	GO_BiologicalProcess-EBI-UniProt-GOA-ACAP-ARAP_13.05.2021_00h00	0.129962	1	0.00239152	0.605055	[7]	Group251	7.5	3	[NFE2L2, PDPK1, PTEN]
GO:1905564	positive regulation of vascular endothelial cell proliferation	GO_BiologicalProcess-EBI-UniProt-GOA-ACAP-ARAP_13.05.2021_00h00	0.000314219	0.31579	0.00239152	0.605055	[6, 7, 8]	Group251	25	5	[AKT3, FGF13, FGFR1, PDPK1, SP1]
GO:0010662	regulation of striated muscle cell apoptotic process	GO_BiologicalProcess-EBI-UniProt-GOA-ACAP-ARAP_13.05.2021_00h00	0.137145	1	0.00239152	0.605055	[7, 8]	Group251	7.31707	3	[NFE2L2, PDPK1, PTEN]
GO:0010665	regulation of cardiac muscle cell apoptotic process	GO_BiologicalProcess-EBI-UniProt-GOA-ACAP-ARAP_13.05.2021_00h00	0.116018	1	0.00239152	0.605055	[8, 9]	Group251	7.89474	3	[NFE2L2, PDPK1, PTEN]
GO:0009066	aspartate family amino acid metabolic process	GO_BiologicalProcess-EBI-UniProt-GOA-ACAP-ARAP_13.05.2021_00h00	0.000939947	0.844072	3.12878e-09	1.71457e-06	[5, 6, 8]	Group252	12.3077	8	[ALDH7A1, GOT2, MTHFD1, MTHFR, MTR, MTRR, SLC25A12, SMS]
GO:1901607	alpha-amino acid biosynthetic process	GO_BiologicalProcess-EBI-UniProt-GOA-ACAP-ARAP_13.05.2021_00h00	1.6633e-08	2.63966e-05	3.12878e-09	1.71457e-06	[5, 6, 8]	Group252	19.2308	15	[CAD, CBS, CPS1, DHFR, GLUD1, GLUL, GOT2, MTHFD1, MTHFR, MTR, MTRR, NAGS, SHMT1, SLC25A12, SRR]
GO:0043650	dicarboxylic acid biosynthetic process	GO_BiologicalProcess-EBI-UniProt-GOA-ACAP-ARAP_13.05.2021_00h00	0.00129528	1	3.12878e-09	1.71457e-06	[6, 7]	Group252	25	4	[GLUD1, GOT2, MTHFD1, SLC25A12]
GO:0006538	glutamate catabolic process	GO_BiologicalProcess-EBI-UniProt-GOA-ACAP-ARAP_13.05.2021_00h00	6.63033e-06	0.00863932	3.12878e-09	1.71457e-06	[5, 6, 7, 8, 10]	Group252	50	5	[GAD1, GAD2, GLUD1, GLUL, GOT2]
GO:0006536	glutamate metabolic process	GO_BiologicalProcess-EBI-UniProt-GOA-ACAP-ARAP_13.05.2021_00h00	2.01121e-06	0.00274731	3.12878e-09	1.71457e-06	[6, 7, 9]	Group252	23.6842	9	[ALDH5A1, GAD1, GAD2, GLUD1, GLUL, GOT2, MTHFS, NAGS, SLC25A12]
GO:0009067	aspartate family amino acid biosynthetic process	GO_BiologicalProcess-EBI-UniProt-GOA-ACAP-ARAP_13.05.2021_00h00	0.000776475	0.710475	3.12878e-09	1.71457e-06	[6, 7, 9]	Group252	20.8333	5	[GOT2, MTHFD1, MTHFR, MTR, MTRR]
GO:0009084	glutamine family amino acid biosynthetic process	GO_BiologicalProcess-EBI-UniProt-GOA-ACAP-ARAP_13.05.2021_00h00	0.00255987	1	3.12878e-09	1.71457e-06	[6, 7, 9]	Group252	21.0526	4	[GLUD1, GLUL, NAGS, SLC25A12]
GO:0071514	genetic imprinting	GO_BiologicalProcess-EBI-UniProt-GOA-ACAP-ARAP_13.05.2021_00h00	0.0468748	1	0.15297	1	[4, 5]	Group253	11.5385	3	[KCNQ1, MECP2, PIK3CA]
GO:0006306	DNA methylation	GO_BiologicalProcess-EBI-UniProt-GOA-ACAP-ARAP_13.05.2021_00h00	0.0984617	1	0.15297	1	[4, 5, 6, 7, 8, 9]	Group253	6.41026	5	[ATRX, CYP1A1, MECP2, MTRR, PIK3CA]
GO:0006305	DNA alkylation	GO_BiologicalProcess-EBI-UniProt-GOA-ACAP-ARAP_13.05.2021_00h00	0.0984617	1	0.15297	1	[6, 7, 8]	Group253	6.41026	5	[ATRX, CYP1A1, MECP2, MTRR, PIK3CA]
GO:0044728	DNA methylation or demethylation	GO_BiologicalProcess-EBI-UniProt-GOA-ACAP-ARAP_13.05.2021_00h00	0.259892	1	0.15297	1	[6, 7, 8]	Group253	4.85437	5	[ATRX, CYP1A1, MECP2, MTRR, PIK3CA]
GO:0018023	peptidyl-lysine trimethylation	GO_BiologicalProcess-EBI-UniProt-GOA-ACAP-ARAP_13.05.2021_00h00	0.215144	1	0.15297	1	[6, 7, 8, 9, 10]	Group253	5.88235	3	[ATRX, MECP2, SETD1A]
GO:0031060	regulation of histone methylation	GO_BiologicalProcess-EBI-UniProt-GOA-ACAP-ARAP_13.05.2021_00h00	0.49484	1	0.15297	1	[6, 7, 8, 9, 10]	Group253	4.16667	3	[ATRX, MECP2, MTHFR]
GO:0051567	histone H3-K9 methylation	GO_BiologicalProcess-EBI-UniProt-GOA-ACAP-ARAP_13.05.2021_00h00	0.0360356	1	0.15297	1	[7, 8, 9, 10, 11]	Group253	10	4	[ATRX, MECP2, SETDB1, SETDB2]
GO:0045444	fat cell differentiation	GO_BiologicalProcess-EBI-UniProt-GOA-ACAP-ARAP_13.05.2021_00h00	0.00327643	1	6.48524e-05	0.0247087	[4]	Group254	6.92641	16	[AKT1, GPX1, HMGA2, HNRNPU, HTR2A, HTR2C, IL6, MTOR, PER2, PLCB1, PPARG, PTGS2, RORA, RORC, TGFB1, TNF]
GO:0045598	regulation of fat cell differentiation	GO_BiologicalProcess-EBI-UniProt-GOA-ACAP-ARAP_13.05.2021_00h00	0.000931939	0.838745	6.48524e-05	0.0247087	[4, 5]	Group254	9.09091	12	[AKT1, HNRNPU, HTR2A, HTR2C, IL6, MTOR, PPARG, PTGS2, RORA, RORC, TGFB1, TNF]
GO:0045834	positive regulation of lipid metabolic process	GO_BiologicalProcess-EBI-UniProt-GOA-ACAP-ARAP_13.05.2021_00h00	4.80005e-08	7.40647e-05	6.48524e-05	0.0247087	[3, 4, 5, 6]	Group254	12.8049	21	[ADORA1, AGTR1, AKT1, APOE, EEF1A2, F2, FGF13, HTR2A, HTR2C, IL1B, IRS1, IRS2, MTOR, POR, PPARG, PPP3CA, PRKAA1, PRKCD, PTGS2, TGFB1, TNF]
GO:0045600	positive regulation of fat cell differentiation	GO_BiologicalProcess-EBI-UniProt-GOA-ACAP-ARAP_13.05.2021_00h00	0.0184891	1	6.48524e-05	0.0247087	[4, 5, 6]	Group254	8.95522	6	[AKT1, HNRNPU, HTR2A, HTR2C, PPARG, PTGS2]
GO:0046889	positive regulation of lipid biosynthetic process	GO_BiologicalProcess-EBI-UniProt-GOA-ACAP-ARAP_13.05.2021_00h00	3.00899e-05	0.0362583	6.48524e-05	0.0247087	[4, 5, 6, 7]	Group254	13.0435	12	[AKT1, APOE, HTR2A, HTR2C, IL1B, MTOR, POR, PPP3CA, PRKAA1, PRKCD, PTGS2, TNF]
GO:0043154	negative regulation of cysteine-type endopeptidase activity involved in apoptotic process	GO_BiologicalProcess-EBI-UniProt-GOA-ACAP-ARAP_13.05.2021_00h00	0.0078055	1	6.48524e-05	0.0247087	[6, 7, 8, 9, 10, 11, 12]	Group254	8.79121	8	[AKT1, GPX1, IL6, MMP9, POR, PTGS2, RAF1, TNF]
GO:2000117	negative regulation of cysteine-type endopeptidase activity	GO_BiologicalProcess-EBI-UniProt-GOA-ACAP-ARAP_13.05.2021_00h00	0.0149745	1	6.48524e-05	0.0247087	[8, 9, 10, 11]	Group254	7.84314	8	[AKT1, GPX1, IL6, MMP9, POR, PTGS2, RAF1, TNF]
GO:2000177	regulation of neural precursor cell proliferation	GO_BiologicalProcess-EBI-UniProt-GOA-ACAP-ARAP_13.05.2021_00h00	0.000670723	0.62109	1.11308e-05	0.00465268	[4, 5]	Group255	10.7527	10	[DRD2, FGF13, FLNA, FOXG1, GLI3, NF1, PAX6, RHOA, SLC6A4, TGFB1]
GO:0045664	regulation of neuron differentiation	GO_BiologicalProcess-EBI-UniProt-GOA-ACAP-ARAP_13.05.2021_00h00	0.000282746	0.287835	1.11308e-05	0.00465268	[4, 5, 7, 8, 9]	Group255	8.25243	17	[APP, BDNF, BIN1, CNTN2, FGFR1, FOXG1, GLI3, MED12, MEF2C, MTOR, PAX6, PHOX2B, PTEN, REST, RHOA, SLC6A4, YWHAG]
GO:0048663	neuron fate commitment	GO_BiologicalProcess-EBI-UniProt-GOA-ACAP-ARAP_13.05.2021_00h00	0.044886	1	1.11308e-05	0.00465268	[4, 5, 7, 8, 9]	Group255	8.06452	5	[FOXG1, GLI3, MYT1L, NRG1, PAX6]
GO:0021872	forebrain generation of neurons	GO_BiologicalProcess-EBI-UniProt-GOA-ACAP-ARAP_13.05.2021_00h00	0.00168181	1	1.11308e-05	0.00465268	[4, 6, 7, 8, 9]	Group255	11.2676	8	[ARX, DCX, FOXG1, GLI3, PAX6, RAPGEF2, RHOA, SHANK3]
GO:0008038	neuron recognition	GO_BiologicalProcess-EBI-UniProt-GOA-ACAP-ARAP_13.05.2021_00h00	0.0231825	1	1.11308e-05	0.00465268	[3, 5, 6, 8, 9, 10]	Group255	9.61539	5	[APP, CNTN2, CNTNAP2, FOXG1, TNFRSF21]
GO:0045665	negative regulation of neuron differentiation	GO_BiologicalProcess-EBI-UniProt-GOA-ACAP-ARAP_13.05.2021_00h00	0.000407175	0.395367	1.11308e-05	0.00465268	[4, 5, 6, 7, 8, 9, 10]	Group255	12.5	9	[APP, CNTN2, FOXG1, GLI3, PAX6, PHOX2B, REST, RHOA, SLC6A4]
GO:0002052	positive regulation of neuroblast proliferation	GO_BiologicalProcess-EBI-UniProt-GOA-ACAP-ARAP_13.05.2021_00h00	0.00619947	1	1.11308e-05	0.00465268	[5, 6, 7, 8, 9, 10]	Group255	16.6667	4	[DRD2, FOXG1, GLI3, PAX6]
GO:0045806	negative regulation of endocytosis	GO_BiologicalProcess-EBI-UniProt-GOA-ACAP-ARAP_13.05.2021_00h00	0.0231825	1	2.74813e-07	0.000133834	[3, 4, 5, 6, 7]	Group256	9.61539	5	[APP, ATXN2, ITGB3, STX1B, SYT11]
GO:0030228	lipoprotein particle receptor activity	GO_BiologicalProcess-EBI-UniProt-GOA-ACAP-ARAP_13.05.2021_00h00	0.015451	1	2.74813e-07	0.000133834	[5, 7]	Group256	12.9032	4	[APP, CD36, ITGB3, PPARG]
GO:0048259	regulation of receptor-mediated endocytosis	GO_BiologicalProcess-EBI-UniProt-GOA-ACAP-ARAP_13.05.2021_00h00	2.42851e-05	0.0297493	2.74813e-07	0.000133834	[5, 6, 7]	Group256	11.6667	14	[APP, ATXN2, C3, CACNA1A, CLU, DRD2, DRD4, FMR1, IL4, INSR, ITGB3, OPHN1, SYNJ1, SYT11]
GO:0048261	negative regulation of receptor-mediated endocytosis	GO_BiologicalProcess-EBI-UniProt-GOA-ACAP-ARAP_13.05.2021_00h00	0.0191335	1	2.74813e-07	0.000133834	[4, 5, 6, 7, 8]	Group256	12.1212	4	[APP, ATXN2, ITGB3, SYT11]
GO:1903422	negative regulation of synaptic vesicle recycling	GO_BiologicalProcess-EBI-UniProt-GOA-ACAP-ARAP_13.05.2021_00h00	0.000120303	0.132453	2.74813e-07	0.000133834	[3, 4, 5, 6, 7, 8, 9]	Group256	75	3	[CYFIP1, STX1B, SYT11]
GO:0005041	low-density lipoprotein particle receptor activity	GO_BiologicalProcess-EBI-UniProt-GOA-ACAP-ARAP_13.05.2021_00h00	0.0108232	1	2.74813e-07	0.000133834	[6, 8]	Group256	14.2857	4	[APP, CD36, ITGB3, PPARG]
GO:0150003	regulation of spontaneous synaptic transmission	GO_BiologicalProcess-EBI-UniProt-GOA-ACAP-ARAP_13.05.2021_00h00	3.12161e-05	0.0374906	2.74813e-07	0.000133834	[5, 6, 7, 8, 9]	Group256	57.1429	4	[AGER, APP, PRKN, STX1B]
GO:0035150	regulation of tube size	GO_BiologicalProcess-EBI-UniProt-GOA-ACAP-ARAP_13.05.2021_00h00	3.76351e-11	6.53722e-08	5.31224e-10	2.99079e-07	[4]	Group257	16.2162	24	[ADORA1, AGTR1, AKT1, APOE, ATP1A2, CASR, CHRM3, CPS1, DBH, EGFR, GPX1, HTR1A, HTR1B, HTR1D, HTR2A, KCNMA1, KCNMB3, KCNMB4, PER2, PTGS2, RHOA, SLC6A4, SOD1, SOD2]
GO:0035296	regulation of tube diameter	GO_BiologicalProcess-EBI-UniProt-GOA-ACAP-ARAP_13.05.2021_00h00	3.24705e-11	5.65311e-08	5.31224e-10	2.99079e-07	[5]	Group257	16.3265	24	[ADORA1, AGTR1, AKT1, APOE, ATP1A2, CASR, CHRM3, CPS1, DBH, EGFR, GPX1, HTR1A, HTR1B, HTR1D, HTR2A, KCNMA1, KCNMB3, KCNMB4, PER2, PTGS2, RHOA, SLC6A4, SOD1, SOD2]
GO:0045600	positive regulation of fat cell differentiation	GO_BiologicalProcess-EBI-UniProt-GOA-ACAP-ARAP_13.05.2021_00h00	0.0184891	1	5.31224e-10	2.99079e-07	[4, 5, 6]	Group257	8.95522	6	[AKT1, HNRNPU, HTR2A, HTR2C, PPARG, PTGS2]
GO:0097746	blood vessel diameter maintenance	GO_BiologicalProcess-EBI-UniProt-GOA-ACAP-ARAP_13.05.2021_00h00	3.24705e-11	5.65311e-08	5.31224e-10	2.99079e-07	[5, 6]	Group257	16.3265	24	[ADORA1, AGTR1, AKT1, APOE, ATP1A2, CASR, CHRM3, CPS1, DBH, EGFR, GPX1, HTR1A, HTR1B, HTR1D, HTR2A, KCNMA1, KCNMB3, KCNMB4, PER2, PTGS2, RHOA, SLC6A4, SOD1, SOD2]
GO:0045907	positive regulation of vasoconstriction	GO_BiologicalProcess-EBI-UniProt-GOA-ACAP-ARAP_13.05.2021_00h00	0.000156911	0.168051	5.31224e-10	2.99079e-07	[3, 4, 5, 6, 7, 8, 9]	Group257	18.4211	7	[AKT1, CASR, DBH, EGFR, HTR2A, PTGS2, RHOA]
GO:0019229	regulation of vasoconstriction	GO_BiologicalProcess-EBI-UniProt-GOA-ACAP-ARAP_13.05.2021_00h00	3.57782e-08	5.57424e-05	5.31224e-10	2.99079e-07	[5, 6, 7, 8]	Group257	19.7183	14	[AGTR1, AKT1, ATP1A2, CASR, CHRM3, DBH, EGFR, HTR1A, HTR2A, KCNMB3, KCNMB4, PER2, PTGS2, RHOA]
GO:0042310	vasoconstriction	GO_BiologicalProcess-EBI-UniProt-GOA-ACAP-ARAP_13.05.2021_00h00	3.50558e-09	5.70709e-06	5.31224e-10	2.99079e-07	[6, 7]	Group257	18.4783	17	[AGTR1, AKT1, ATP1A2, CASR, CHRM3, DBH, EGFR, HTR1A, HTR1B, HTR1D, HTR2A, KCNMB3, KCNMB4, PER2, PTGS2, RHOA, SLC6A4]
GO:0040008	regulation of growth	GO_BiologicalProcess-EBI-UniProt-GOA-ACAP-ARAP_13.05.2021_00h00	1.14915e-05	0.0146287	5.29883e-06	0.00231559	[2, 3]	Group258	6.30372	44	[ADAM10, AGTR1, AKR1B1, AKT1, APOE, APP, ARX, BDNF, CDKL5, CDKN2A, CFH, CYFIP1, CYP27B1, DDR2, DRD2, EGFR, EPM2A, F2, FGF13, HEPACAM, HMGA2, HNF4A, INSR, LGI1, MBD5, MEF2C, MTOR, MYH6, NHLRC1, NRG1, PAFAH1B1, PIK3CA, PLCB1, PPARG, PRKN, PTEN, RHOA, RTN4R, SEMA6B, SLC6A3, SLC6A4, SOD1, SYT1, TGFB1]
GO:0045926	negative regulation of growth	GO_BiologicalProcess-EBI-UniProt-GOA-ACAP-ARAP_13.05.2021_00h00	0.206327	1	5.29883e-06	0.00231559	[2, 3, 4]	Group258	4.58015	12	[CDKN2A, CFH, CYP27B1, FGF13, HNF4A, NRG1, PPARG, PTEN, RTN4R, SEMA6B, SLC6A4, TGFB1]
GO:0001558	regulation of cell growth	GO_BiologicalProcess-EBI-UniProt-GOA-ACAP-ARAP_13.05.2021_00h00	0.0013126	1	5.29883e-06	0.00231559	[3, 4, 5]	Group258	6.04027	27	[ADAM10, AGTR1, AKT1, APOE, BDNF, CDKL5, CDKN2A, CFH, CYFIP1, CYP27B1, EGFR, EPM2A, F2, FGF13, HNF4A, LGI1, MTOR, NHLRC1, NRG1, PAFAH1B1, PPARG, PRKN, RHOA, RTN4R, SEMA6B, SYT1, TGFB1]
GO:0048640	negative regulation of developmental growth	GO_BiologicalProcess-EBI-UniProt-GOA-ACAP-ARAP_13.05.2021_00h00	0.420345	1	5.29883e-06	0.00231559	[3, 4, 5]	Group258	4.2735	5	[FGF13, PTEN, RTN4R, SEMA6B, SLC6A4]
GO:0030308	negative regulation of cell growth	GO_BiologicalProcess-EBI-UniProt-GOA-ACAP-ARAP_13.05.2021_00h00	0.145886	1	5.29883e-06	0.00231559	[3, 4, 5, 6]	Group258	5.02513	10	[CDKN2A, CFH, CYP27B1, FGF13, HNF4A, NRG1, PPARG, RTN4R, SEMA6B, TGFB1]
GO:0010633	negative regulation of epithelial cell migration	GO_BiologicalProcess-EBI-UniProt-GOA-ACAP-ARAP_13.05.2021_00h00	3.73027e-05	0.0443529	5.29883e-06	0.00231559	[3, 4, 5, 6, 7, 8]	Group258	15.1515	10	[APOE, FGF13, IL4, MECP2, MEF2C, NRG1, PPARG, PTEN, TGFB1, TNF]
GO:0050771	negative regulation of axonogenesis	GO_BiologicalProcess-EBI-UniProt-GOA-ACAP-ARAP_13.05.2021_00h00	0.0303265	1	5.29883e-06	0.00231559	[5, 6, 7, 8, 9, 10, 11, 12, 13, 14]	Group258	8	6	[FGF13, PTEN, RHOA, RTN4R, SEMA6B, SYNGAP1]
GO:0090287	regulation of cellular response to growth factor stimulus	GO_BiologicalProcess-EBI-UniProt-GOA-ACAP-ARAP_13.05.2021_00h00	0.0320105	1	0.148999	1	[3, 4, 6]	Group259	5.37975	17	[CYFIP1, CYFIP2, FGF13, FGFR1, IL1B, IL4, ITGB3, NF1, NRG1, NRXN1, PDPK1, PPARG, PPP3CA, PRKCB, SLC9A6, TGFB1, ZEB2]
GO:0008154	actin polymerization or depolymerization	GO_BiologicalProcess-EBI-UniProt-GOA-ACAP-ARAP_13.05.2021_00h00	0.337929	1	0.148999	1	[5, 6, 8]	Group259	4.31034	10	[BIN1, CYFIP1, CYFIP2, MTOR, PAK3, PIK3CA, PRKCD, RHOA, SPTAN1, SYNGAP1]
GO:0030832	regulation of actin filament length	GO_BiologicalProcess-EBI-UniProt-GOA-ACAP-ARAP_13.05.2021_00h00	0.147185	1	0.148999	1	[5, 6, 7, 8]	Group259	5	10	[BIN1, CYFIP1, CYFIP2, MTOR, PAK3, PIK3CA, PRKCD, RHOA, SPTAN1, SYNGAP1]
GO:0030947	regulation of vascular endothelial growth factor receptor signaling pathway	GO_BiologicalProcess-EBI-UniProt-GOA-ACAP-ARAP_13.05.2021_00h00	0.0137915	1	0.148999	1	[4, 5, 6, 7, 8, 9]	Group259	13.3333	4	[IL1B, ITGB3, NF1, PRKCB]
GO:0030949	positive regulation of vascular endothelial growth factor receptor signaling pathway	GO_BiologicalProcess-EBI-UniProt-GOA-ACAP-ARAP_13.05.2021_00h00	0.00696078	1	0.148999	1	[4, 5, 6, 7, 8, 9, 10]	Group259	23.0769	3	[IL1B, ITGB3, PRKCB]
GO:0048010	vascular endothelial growth factor receptor signaling pathway	GO_BiologicalProcess-EBI-UniProt-GOA-ACAP-ARAP_13.05.2021_00h00	0.0126726	1	0.148999	1	[6, 7, 8]	Group259	8.08081	8	[CYFIP1, CYFIP2, IL1B, ITGB3, NF1, PIK3CA, PRKCB, RHOA]
GO:0008064	regulation of actin polymerization or depolymerization	GO_BiologicalProcess-EBI-UniProt-GOA-ACAP-ARAP_13.05.2021_00h00	0.145886	1	0.148999	1	[6, 7, 8, 9]	Group259	5.02513	10	[BIN1, CYFIP1, CYFIP2, MTOR, PAK3, PIK3CA, PRKCD, RHOA, SPTAN1, SYNGAP1]
GO:0007600	sensory perception	GO_BiologicalProcess-EBI-UniProt-GOA-ACAP-ARAP_13.05.2021_00h00	0.000453972	0.435359	0.000443234	0.139176	[4]	Group260	5.1109	53	[ABCC6, ADGRV1, ADORA1, ALDH7A1, ASIC1, ATXN7, CACNA1D, CALHM1, CCL2, CD36, CHRFAM7A, CHRNA4, CHRNA7, CHRNB2, CLN8, COMT, DRD2, GABRA5, GABRB2, GABRR2, GPX1, GRIK2, GRIN2A, GRIN2D, GRM1, HTR2A, IL10, KCNA1, KCNA2, KCNE1, KCNJ10, KCNK4, KCNQ1, LMNB2, MECP2, MED12, MTOR, OPRM1, OR2A2, OR3A1, OR5H8, PAX6, PDYN, PTGS2, RORA, RORB, SCN1A, SCN3B, SCN9A, SLC17A8, SLC26A4, SLC6A3, SOD1]
GO:0050982	detection of mechanical stimulus	GO_BiologicalProcess-EBI-UniProt-GOA-ACAP-ARAP_13.05.2021_00h00	0.0268201	1	0.000443234	0.139176	[4]	Group260	9.25926	5	[ADGRV1, HTR2A, KCNA1, KCNK4, SCN1A]
GO:0050954	sensory perception of mechanical stimulus	GO_BiologicalProcess-EBI-UniProt-GOA-ACAP-ARAP_13.05.2021_00h00	5.45859e-05	0.0631013	0.000443234	0.139176	[5]	Group260	9.44444	17	[ADGRV1, ALDH7A1, CACNA1D, CHRNB2, GABRA5, GABRB2, GPX1, HTR2A, KCNA1, KCNE1, KCNK4, KCNQ1, RORA, SCN1A, SLC17A8, SLC26A4, SOD1]
GO:0050974	detection of mechanical stimulus involved in sensory perception	GO_BiologicalProcess-EBI-UniProt-GOA-ACAP-ARAP_13.05.2021_00h00	0.00446535	1	0.000443234	0.139176	[4, 5, 6]	Group260	14.2857	5	[ADGRV1, HTR2A, KCNA1, KCNK4, SCN1A]
GO:0007605	sensory perception of sound	GO_BiologicalProcess-EBI-UniProt-GOA-ACAP-ARAP_13.05.2021_00h00	0.00154968	1	0.000443234	0.139176	[6]	Group260	8.1761	13	[ADGRV1, ALDH7A1, CACNA1D, CHRNB2, GABRA5, GABRB2, GPX1, KCNE1, KCNQ1, RORA, SLC17A8, SLC26A4, SOD1]
GO:0060113	inner ear receptor cell differentiation	GO_BiologicalProcess-EBI-UniProt-GOA-ACAP-ARAP_13.05.2021_00h00	0.00581874	1	0.000443234	0.139176	[4, 6, 7, 8, 9, 10]	Group260	10.1449	7	[ADGRV1, GABRA5, GABRB2, KCNQ1, PAFAH1B1, SEC24B, SOD1]
GO:0060119	inner ear receptor cell development	GO_BiologicalProcess-EBI-UniProt-GOA-ACAP-ARAP_13.05.2021_00h00	0.00113879	0.993028	0.000443234	0.139176	[5, 6, 7, 8, 9, 10, 11]	Group260	13.4615	7	[ADGRV1, GABRA5, GABRB2, KCNQ1, PAFAH1B1, SEC24B, SOD1]
GO:0006959	humoral immune response	GO_BiologicalProcess-EBI-UniProt-GOA-ACAP-ARAP_13.05.2021_00h00	0.198964	1	0.0110563	1	[3]	Group261	4.29594	18	[C3, CCL2, CFH, CFHR4, CLU, F2, GNAO1, HLA-A, HLA-DQB1, HLA-DRB1, IGHE, IL1B, IL6, MEF2C, NRG1, PDCD1, TNF, TNFRSF21]
GO:0002697	regulation of immune effector process	GO_BiologicalProcess-EBI-UniProt-GOA-ACAP-ARAP_13.05.2021_00h00	0.009416	1	0.0110563	1	[3, 4]	Group261	5.39957	25	[AGER, C3, CD36, CD40, CD40LG, CFH, CFHR4, CLU, F2, GAB2, HLA-A, HLA-B, HLA-DRB1, IL10, IL1B, IL4, IL6, MICA, NOS2, PDPK1, STXBP1, TBX21, TGFB1, TLR4, TNF]
GO:0002920	regulation of humoral immune response	GO_BiologicalProcess-EBI-UniProt-GOA-ACAP-ARAP_13.05.2021_00h00	0.343166	1	0.0110563	1	[4, 5]	Group261	4.57516	7	[C3, CFH, CFHR4, CLU, F2, IL1B, TNF]
GO:0002922	positive regulation of humoral immune response	GO_BiologicalProcess-EBI-UniProt-GOA-ACAP-ARAP_13.05.2021_00h00	0.0341975	1	0.0110563	1	[4, 5, 6]	Group261	13.0435	3	[C3, IL1B, TNF]
GO:0050766	positive regulation of phagocytosis	GO_BiologicalProcess-EBI-UniProt-GOA-ACAP-ARAP_13.05.2021_00h00	0.00581874	1	0.0110563	1	[3, 4, 5, 6, 7]	Group261	10.1449	7	[C3, CCL2, CD36, IL1B, PPARG, SOD1, TNF]
GO:0030449	regulation of complement activation	GO_BiologicalProcess-EBI-UniProt-GOA-ACAP-ARAP_13.05.2021_00h00	0.300791	1	0.0110563	1	[4, 5, 6, 7, 8]	Group261	4.6875	6	[C3, CFH, CFHR4, CLU, F2, IL1B]
GO:0002675	positive regulation of acute inflammatory response	GO_BiologicalProcess-EBI-UniProt-GOA-ACAP-ARAP_13.05.2021_00h00	0.000291283	0.295652	0.0110563	1	[5, 6, 7, 8]	Group261	20	6	[C3, IL1B, IL6, PTGER3, PTGS2, TNF]
GO:0060134	prepulse inhibition	GO_BiologicalProcess-EBI-UniProt-GOA-ACAP-ARAP_13.05.2021_00h00	0.000748903	0.688242	0.00114718	0.326946	[4, 5, 6]	Group262	28.5714	4	[DRD2, NRXN1, PTEN, SLC6A3]
GO:0016242	negative regulation of macroautophagy	GO_BiologicalProcess-EBI-UniProt-GOA-ACAP-ARAP_13.05.2021_00h00	0.00446535	1	0.00114718	0.326946	[5, 6, 7, 8]	Group262	14.2857	5	[AKT1, MTOR, PIK3CA, TSC1, TSC2]
GO:0051898	negative regulation of protein kinase B signaling	GO_BiologicalProcess-EBI-UniProt-GOA-ACAP-ARAP_13.05.2021_00h00	0.0520646	1	0.00114718	0.326946	[5, 6, 7, 8]	Group262	8.88889	4	[AKT1, DRD2, PTEN, TSC2]
GO:0043217	myelin maintenance	GO_BiologicalProcess-EBI-UniProt-GOA-ACAP-ARAP_13.05.2021_00h00	0.000135597	0.147394	0.00114718	0.326946	[5, 6, 8, 9]	Group262	29.4118	5	[AKT1, CLU, FA2H, PTEN, SOD1]
GO:0048009	insulin-like growth factor receptor signaling pathway	GO_BiologicalProcess-EBI-UniProt-GOA-ACAP-ARAP_13.05.2021_00h00	0.00639309	1	0.00114718	0.326946	[6, 7, 8]	Group262	13.1579	5	[AKR1B1, AKT1, IRS1, PLCB1, TSC2]
GO:1904029	regulation of cyclin-dependent protein kinase activity	GO_BiologicalProcess-EBI-UniProt-GOA-ACAP-ARAP_13.05.2021_00h00	0.392379	1	0.00114718	0.326946	[4, 5, 6, 7, 8, 9, 10]	Group262	4.6729	5	[AKT1, CDKN2A, EGFR, KAT2B, PTEN]
GO:0000079	regulation of cyclin-dependent protein serine/threonine kinase activity	GO_BiologicalProcess-EBI-UniProt-GOA-ACAP-ARAP_13.05.2021_00h00	0.259892	1	0.00114718	0.326946	[5, 6, 7, 8, 9, 10, 11]	Group262	4.85437	5	[AKT1, CDKN2A, EGFR, KAT2B, PTEN]
GO:0097305	response to alcohol	GO_BiologicalProcess-EBI-UniProt-GOA-ACAP-ARAP_13.05.2021_00h00	4.86998e-09	7.87963e-06	2.13952e-12	1.26659e-09	[4]	Group263	10.7143	30	[ABAT, AKT1, BAD, CAD, CASP8, CAT, CHRNB2, CYP2E1, CYTB, DBH, DRD2, DRD4, GOT2, GRIN2A, GRIN2B, HTR1B, OPRM1, PPARG, PRKAA1, PTEN, RHOA, SETDB1, SLC6A3, SOD1, SOD2, TGFB1, UGT1A1, UGT1A4, UGT1A6, UGT1A8]
GO:0042220	response to cocaine	GO_BiologicalProcess-EBI-UniProt-GOA-ACAP-ARAP_13.05.2021_00h00	2.38034e-07	0.000351576	2.13952e-12	1.26659e-09	[4, 5, 6]	Group263	20.339	12	[ABAT, CHRNB2, DRD2, DRD4, HTR1B, HTR2A, MTOR, OPRM1, SLC1A1, SLC1A2, SLC6A1, SLC6A3]
GO:0043279	response to alkaloid	GO_BiologicalProcess-EBI-UniProt-GOA-ACAP-ARAP_13.05.2021_00h00	8.07599e-08	0.00012324	2.13952e-12	1.26659e-09	[5]	Group263	14.2857	18	[ABAT, CAD, CHRNB2, DRD2, DRD4, GNAO1, GOT2, HTR1B, HTR2A, MTOR, OPRM1, PPARG, PRKAA1, SLC1A1, SLC1A2, SLC6A1, SLC6A3, SRR]
GO:0014072	response to isoquinoline alkaloid	GO_BiologicalProcess-EBI-UniProt-GOA-ACAP-ARAP_13.05.2021_00h00	0.000131531	0.143237	2.13952e-12	1.26659e-09	[5, 6]	Group263	18.9189	7	[DRD2, GNAO1, GOT2, MTOR, OPRM1, SLC1A1, SRR]
GO:0007212	dopamine receptor signaling pathway	GO_BiologicalProcess-EBI-UniProt-GOA-ACAP-ARAP_13.05.2021_00h00	0.01079	1	2.13952e-12	1.26659e-09	[3, 4, 5, 7, 8, 9]	Group263	11.6279	5	[DRD2, DRD4, FLNA, GNAO1, SLC1A1]
GO:0051937	catecholamine transport	GO_BiologicalProcess-EBI-UniProt-GOA-ACAP-ARAP_13.05.2021_00h00	1.6633e-08	2.63966e-05	2.13952e-12	1.26659e-09	[6]	Group263	19.2308	15	[ABAT, CHRNA4, CHRNB2, DRD2, DRD4, HTR1B, HTR2A, KCNA2, KCNB1, PRKN, SLC22A1, SLC6A3, STX1A, SYT1, SYT11]
GO:0015872	dopamine transport	GO_BiologicalProcess-EBI-UniProt-GOA-ACAP-ARAP_13.05.2021_00h00	5.19367e-09	8.39296e-06	2.13952e-12	1.26659e-09	[6, 7]	Group263	25	13	[ABAT, CHRNA4, CHRNB2, DRD2, DRD4, HTR1B, HTR2A, KCNA2, PRKN, SLC22A1, SLC6A3, SYT1, SYT11]
GO:0043278	response to morphine	GO_BiologicalProcess-EBI-UniProt-GOA-ACAP-ARAP_13.05.2021_00h00	0.000131531	0.143237	2.13952e-12	1.26659e-09	[6, 7]	Group263	18.9189	7	[DRD2, GNAO1, GOT2, MTOR, OPRM1, SLC1A1, SRR]
GO:0061448	connective tissue development	GO_BiologicalProcess-EBI-UniProt-GOA-ACAP-ARAP_13.05.2021_00h00	0.113819	1	0.0983909	1	[4]	Group264	4.79705	13	[CASR, FGF13, GLI3, HMGA2, IL6R, LNPK, MEF2C, PIK3CA, POR, PPP3CA, RORA, RORC, TGFB1]
GO:0045667	regulation of osteoblast differentiation	GO_BiologicalProcess-EBI-UniProt-GOA-ACAP-ARAP_13.05.2021_00h00	0.00207773	1	0.0983909	1	[4, 5]	Group264	8.73016	11	[DDR2, FGF13, GLI3, IL6, IL6R, MEF2C, PPARG, PPP3CA, REST, RORB, TNF]
GO:0045669	positive regulation of osteoblast differentiation	GO_BiologicalProcess-EBI-UniProt-GOA-ACAP-ARAP_13.05.2021_00h00	0.0049478	1	0.0983909	1	[4, 5, 6]	Group264	10.4478	7	[DDR2, FGF13, GLI3, IL6, IL6R, MEF2C, PPP3CA]
GO:0051216	cartilage development	GO_BiologicalProcess-EBI-UniProt-GOA-ACAP-ARAP_13.05.2021_00h00	0.306498	1	0.0983909	1	[4, 5, 6]	Group264	4.41176	9	[FGF13, GLI3, HMGA2, LNPK, MEF2C, POR, PPP3CA, RORA, TGFB1]
GO:0002062	chondrocyte differentiation	GO_BiologicalProcess-EBI-UniProt-GOA-ACAP-ARAP_13.05.2021_00h00	0.175342	1	0.0983909	1	[4, 5, 6, 7]	Group264	5.26316	6	[GLI3, HMGA2, LNPK, MEF2C, POR, TGFB1]
GO:0061035	regulation of cartilage development	GO_BiologicalProcess-EBI-UniProt-GOA-ACAP-ARAP_13.05.2021_00h00	0.0944453	1	0.0983909	1	[4, 5, 6, 7]	Group264	6.49351	5	[GLI3, LNPK, POR, PPP3CA, TGFB1]
GO:0061333	renal tubule morphogenesis	GO_BiologicalProcess-EBI-UniProt-GOA-ACAP-ARAP_13.05.2021_00h00	0.334077	1	0.0983909	1	[5, 6, 7, 8]	Group264	4.81928	4	[FGF13, GLI3, MEF2C, TGFB1]
GO:0072009	nephron epithelium development	GO_BiologicalProcess-EBI-UniProt-GOA-ACAP-ARAP_13.05.2021_00h00	0.437747	1	0.0983909	1	[4, 6, 7, 8, 9]	Group264	4.09836	5	[FGF13, GLI3, LMNB2, MEF2C, TGFB1]
GO:0070482	response to oxygen levels	GO_BiologicalProcess-EBI-UniProt-GOA-ACAP-ARAP_13.05.2021_00h00	3.74779e-13	6.79849e-10	1.04881e-11	6.17752e-09	[3]	Group265	10.8696	45	[ABAT, ADORA1, AGER, AKT1, ATP6, ATP6V1A, BAD, CASR, CAT, CHRFAM7A, CHRNA4, CHRNA7, CHRNB2, CYP1A1, CYTB, DRD2, FAS, KCNMA1, MECP2, MED12, MTHFR, MTOR, ND5, NF1, NFE2L2, NOS2, PDPK1, POLG, PPARG, PRKAA1, PTEN, PTGS2, RAF1, REST, RHOA, RORA, SCN2A, SLC1A1, SLC2A1, SLC6A4, SOD2, TERT, TGFB1, TSC1, USF1]
GO:0001666	response to hypoxia	GO_BiologicalProcess-EBI-UniProt-GOA-ACAP-ARAP_13.05.2021_00h00	1.45021e-10	2.47407e-07	1.04881e-11	6.17752e-09	[3, 5]	Group265	10.2703	38	[ABAT, ADORA1, AGER, AKT1, BAD, CASR, CAT, CHRFAM7A, CHRNA4, CHRNA7, CHRNB2, CYP1A1, CYTB, DRD2, KCNMA1, MECP2, MED12, MTHFR, MTOR, ND5, NF1, NFE2L2, NOS2, PDPK1, PRKAA1, PTEN, PTGS2, RAF1, REST, RHOA, RORA, SCN2A, SLC2A1, SLC6A4, SOD2, TERT, TGFB1, USF1]
GO:0036293	response to decreased oxygen levels	GO_BiologicalProcess-EBI-UniProt-GOA-ACAP-ARAP_13.05.2021_00h00	3.27943e-11	5.70621e-08	1.04881e-11	6.17752e-09	[4]	Group265	10.3896	40	[ABAT, ADORA1, AGER, AKT1, BAD, CASR, CAT, CHRFAM7A, CHRNA4, CHRNA7, CHRNB2, CYP1A1, CYTB, DRD2, KCNMA1, MECP2, MED12, MTHFR, MTOR, ND5, NF1, NFE2L2, NOS2, PDPK1, PRKAA1, PTEN, PTGS2, RAF1, REST, RHOA, RORA, SCN2A, SLC1A1, SLC2A1, SLC6A4, SOD2, TERT, TGFB1, TSC1, USF1]
GO:0071453	cellular response to oxygen levels	GO_BiologicalProcess-EBI-UniProt-GOA-ACAP-ARAP_13.05.2021_00h00	0.00178367	1	1.04881e-11	6.17752e-09	[4]	Group265	7.23404	17	[AKT1, ATP6V1A, BAD, CASR, FAS, MED12, MTOR, NFE2L2, PDPK1, PPARG, PRKAA1, PTEN, PTGS2, RORA, SCN2A, TERT, TSC1]
GO:0036294	cellular response to decreased oxygen levels	GO_BiologicalProcess-EBI-UniProt-GOA-ACAP-ARAP_13.05.2021_00h00	0.00945585	1	1.04881e-11	6.17752e-09	[5]	Group265	6.48148	14	[AKT1, BAD, CASR, MED12, MTOR, NFE2L2, PDPK1, PRKAA1, PTEN, PTGS2, RORA, SCN2A, TERT, TSC1]
GO:0071456	cellular response to hypoxia	GO_BiologicalProcess-EBI-UniProt-GOA-ACAP-ARAP_13.05.2021_00h00	0.0148098	1	1.04881e-11	6.17752e-09	[4, 6]	Group265	6.31068	13	[AKT1, BAD, CASR, MED12, MTOR, NFE2L2, PDPK1, PRKAA1, PTEN, PTGS2, RORA, SCN2A, TERT]
GO:0097193	intrinsic apoptotic signaling pathway	GO_BiologicalProcess-EBI-UniProt-GOA-ACAP-ARAP_13.05.2021_00h00	0.00361919	1	1.04881e-11	6.17752e-09	[4, 5, 6]	Group265	6.37584	19	[AKT1, BAD, BAG6, CDKN2A, CLU, CYP1B1, GPX1, MED12, MMP9, NFE2L2, PDPK1, PRKCD, PRKN, PTGS2, SCN2A, SOD1, SOD2, TNF, WWOX]
GO:2001242	regulation of intrinsic apoptotic signaling pathway	GO_BiologicalProcess-EBI-UniProt-GOA-ACAP-ARAP_13.05.2021_00h00	0.0228975	1	1.04881e-11	6.17752e-09	[5, 6, 7, 8]	Group265	6.47059	11	[AKT1, BAD, CLU, GPX1, MED12, MMP9, NFE2L2, PRKN, PTGS2, SOD1, SOD2]
GO:0104004	cellular response to environmental stimulus	GO_BiologicalProcess-EBI-UniProt-GOA-ACAP-ARAP_13.05.2021_00h00	1.53507e-05	0.0192805	5.32283e-06	0.00232075	[3]	Group266	7.63158	29	[AKR1B1, AKT1, ASIC1, ATP1A2, ATP1A3, BAD, CACNA1A, CASP8, CD40, CERS1, CLOCK, CUL4B, EGFR, FAS, FMR1, GRM1, HMGA2, IL1B, KCNK4, MMP9, PIK3CA, PRKCD, PTEN, PTGS2, REST, SCN2A, SLC2A1, TGFB1, TLR4]
GO:0071214	cellular response to abiotic stimulus	GO_BiologicalProcess-EBI-UniProt-GOA-ACAP-ARAP_13.05.2021_00h00	1.53507e-05	0.0192805	5.32283e-06	0.00232075	[3, 4]	Group266	7.63158	29	[AKR1B1, AKT1, ASIC1, ATP1A2, ATP1A3, BAD, CACNA1A, CASP8, CD40, CERS1, CLOCK, CUL4B, EGFR, FAS, FMR1, GRM1, HMGA2, IL1B, KCNK4, MMP9, PIK3CA, PRKCD, PTEN, PTGS2, REST, SCN2A, SLC2A1, TGFB1, TLR4]
GO:0007492	endoderm development	GO_BiologicalProcess-EBI-UniProt-GOA-ACAP-ARAP_13.05.2021_00h00	0.115364	1	5.32283e-06	0.00232075	[4]	Group266	6.09756	5	[HMGA2, MED12, MMP8, MMP9, TGFB1]
GO:0071478	cellular response to radiation	GO_BiologicalProcess-EBI-UniProt-GOA-ACAP-ARAP_13.05.2021_00h00	0.433708	1	5.32283e-06	0.00232075	[4, 5]	Group266	4.05405	9	[CERS1, CLOCK, CUL4B, FMR1, HMGA2, MMP9, PRKCD, PTGS2, TGFB1]
GO:0009411	response to UV	GO_BiologicalProcess-EBI-UniProt-GOA-ACAP-ARAP_13.05.2021_00h00	0.00183271	1	5.32283e-06	0.00232075	[5]	Group266	8.02469	13	[AKT1, CAT, CERS1, CUL4B, EGFR, FMR1, GPX1, MMP9, PRKAA1, PRKCD, PTGS2, UBE2A, USF1]
GO:1904591	positive regulation of protein import	GO_BiologicalProcess-EBI-UniProt-GOA-ACAP-ARAP_13.05.2021_00h00	0.0142354	1	5.32283e-06	0.00232075	[4, 5, 6, 7, 8]	Group266	10.8696	5	[FLNA, GLI3, PRKCD, PTGS2, TGFB1]
GO:0034644	cellular response to UV	GO_BiologicalProcess-EBI-UniProt-GOA-ACAP-ARAP_13.05.2021_00h00	0.137802	1	5.32283e-06	0.00232075	[6, 7]	Group266	5.94059	6	[CERS1, CUL4B, FMR1, MMP9, PRKCD, PTGS2]
GO:0042307	positive regulation of protein import into nucleus	GO_BiologicalProcess-EBI-UniProt-GOA-ACAP-ARAP_13.05.2021_00h00	0.0118671	1	5.32283e-06	0.00232075	[5, 6, 7, 8, 9, 10]	Group266	11.3636	5	[FLNA, GLI3, PRKCD, PTGS2, TGFB1]
GO:0051668	localization within membrane	GO_BiologicalProcess-EBI-UniProt-GOA-ACAP-ARAP_13.05.2021_00h00	6.35922e-06	0.00832422	0.000148307	0.0519075	[3]	Group267	6.18812	50	[ADAM10, ADAM22, ADORA1, AGER, AKR1B1, AKT1, ANK2, APOE, APP, BAD, BAG6, BRAF, CACNA1A, CACNG3, CASP8, CPLX1, DLG3, EGFR, EPM2A, FGF13, FLNA, GRIK2, GRIN2A, IQSEC2, KCNB1, KCNE1, KCNJ11, LGI1, NHLRC1, NRXN1, PACS2, PDPK1, PRKN, PRNP, RAPGEF2, RELN, RPLP2, SCN3B, SHANK3, SLC1A1, SNAP25, STX1A, STX1B, STXBP1, SYNGAP1, TGFB1, TNF, VAMP2, YWHAG, ZDHHC9]
GO:0072657	protein localization to membrane	GO_BiologicalProcess-EBI-UniProt-GOA-ACAP-ARAP_13.05.2021_00h00	1.85856e-07	0.000277297	0.000148307	0.0519075	[4, 5]	Group267	6.88705	50	[ADAM10, ADAM22, ADORA1, AGER, AKR1B1, AKT1, ANK2, APOE, APP, BAD, BAG6, BRAF, CACNA1A, CACNG3, CASP8, CPLX1, DLG3, EGFR, EPM2A, FGF13, FLNA, GRIK2, GRIN2A, IQSEC2, KCNB1, KCNE1, KCNJ11, LGI1, NHLRC1, NRXN1, PACS2, PDPK1, PRKN, PRNP, RAPGEF2, RELN, RPLP2, SCN3B, SHANK3, SLC1A1, SNAP25, STX1A, STX1B, STXBP1, SYNGAP1, TGFB1, TNF, VAMP2, YWHAG, ZDHHC9]
GO:0006886	intracellular protein transport	GO_BiologicalProcess-EBI-UniProt-GOA-ACAP-ARAP_13.05.2021_00h00	0.0653055	1	0.000148307	0.0519075	[4, 5, 6]	Group267	4.15861	43	[ADORA1, AKT1, AP1S2, AP3B2, AP3M2, BAD, CACNA1A, CACNG3, CASP8, CD36, CLU, EPM2A, FLNA, GABARAP, GLI3, GOSR2, IL1B, KCNB1, KCNE1, NHLRC1, PEX10, PPP3CA, PRICKLE1, PRKAA1, PRKCD, PRKN, PRNP, PTGS2, RPLP2, SCARB2, SEC24B, SLC1A1, STRADA, STX1A, STX1B, STXBP1, TGFB1, TOMM40, TRAK1, TSC2, VAMP2, YWHAG, ZDHHC9]
GO:0090150	establishment of protein localization to membrane	GO_BiologicalProcess-EBI-UniProt-GOA-ACAP-ARAP_13.05.2021_00h00	0.0418532	1	0.000148307	0.0519075	[4, 5, 6]	Group267	4.96278	20	[ADORA1, APP, BAD, BAG6, BRAF, CACNA1A, CASP8, CPLX1, EGFR, KCNB1, KCNE1, PRNP, RPLP2, SLC1A1, SNAP25, STX1A, STX1B, VAMP2, YWHAG, ZDHHC9]
GO:1905475	regulation of protein localization to membrane	GO_BiologicalProcess-EBI-UniProt-GOA-ACAP-ARAP_13.05.2021_00h00	8.12811e-07	0.00115013	0.000148307	0.0519075	[5, 6]	Group267	10.4762	22	[ADAM10, AKR1B1, AKT1, BAD, CACNA1A, CASP8, EGFR, EPM2A, IQSEC2, KCNB1, KCNE1, KCNJ11, NHLRC1, NRXN1, PDPK1, PRKN, PRNP, SHANK3, SLC1A1, TGFB1, TNF, YWHAG]
GO:0006605	protein targeting	GO_BiologicalProcess-EBI-UniProt-GOA-ACAP-ARAP_13.05.2021_00h00	0.117702	1	0.000148307	0.0519075	[5, 6, 7]	Group267	4.50237	19	[ADORA1, CACNA1A, CACNG3, CLU, GABARAP, GOSR2, KCNB1, KCNE1, PEX10, PRKAA1, PRKN, PRNP, RPLP2, SCARB2, SLC1A1, TOMM40, TRAK1, YWHAG, ZDHHC9]
GO:0033157	regulation of intracellular protein transport	GO_BiologicalProcess-EBI-UniProt-GOA-ACAP-ARAP_13.05.2021_00h00	0.00050759	0.483226	0.000148307	0.0519075	[5, 6, 7]	Group267	7.46269	20	[BAD, CACNA1A, CASP8, CD36, EPM2A, FLNA, GLI3, IL1B, KCNB1, KCNE1, NHLRC1, PRKAA1, PRKCD, PRKN, PRNP, PTGS2, SLC1A1, TGFB1, VAMP2, YWHAG]
GO:0051205	protein insertion into membrane	GO_BiologicalProcess-EBI-UniProt-GOA-ACAP-ARAP_13.05.2021_00h00	0.00367489	1	0.000148307	0.0519075	[5, 6, 7]	Group267	9.18367	9	[APP, BAD, BAG6, CASP8, EGFR, PRNP, STX1A, VAMP2, YWHAG]
GO:0022849	glutamate-gated calcium ion channel activity	GO_BiologicalProcess-EBI-UniProt-GOA-ACAP-ARAP_13.05.2021_00h00	0.000573723	0.536431	1.11252e-05	0.00466147	[7, 8, 9, 10, 11, 12, 13, 14]	Group268	50	3	[GRIN2A, GRIN2B, GRIN2D]
GO:0019722	calcium-mediated signaling	GO_BiologicalProcess-EBI-UniProt-GOA-ACAP-ARAP_13.05.2021_00h00	0.000545014	0.513403	1.11252e-05	0.00466147	[5, 6, 7]	Group268	7.56302	18	[AGTR1, ANK2, ATP1A2, CACNA1A, CACNA1C, CHRM3, CLU, EGFR, GRIN2A, GRIN2B, GRIN2D, MTOR, NRG1, PDPK1, PPP3CA, PRKAA1, PRNP, SLC6A4]
GO:0098976	excitatory chemical synaptic transmission	GO_BiologicalProcess-EBI-UniProt-GOA-ACAP-ARAP_13.05.2021_00h00	0.00313303	1	1.11252e-05	0.00466147	[7, 8]	Group268	30	3	[GRIN2A, GRIN2B, GRIN2D]
GO:0060401	cytosolic calcium ion transport	GO_BiologicalProcess-EBI-UniProt-GOA-ACAP-ARAP_13.05.2021_00h00	3.66425e-05	0.0436412	1.11252e-05	0.00466147	[8]	Group268	9.375	18	[AKT1, ANK2, ATP1A2, CACNA1C, CLU, DRD2, F2, FGF13, GRIN2A, GRIN2B, GRIN2D, HTR2A, HTR2C, MED12, PDPK1, PRNP, SLC6A4, TGFB1]
GO:0060402	calcium ion transport into cytosol	GO_BiologicalProcess-EBI-UniProt-GOA-ACAP-ARAP_13.05.2021_00h00	8.12612e-05	0.0919876	1.11252e-05	0.00466147	[4, 9, 10, 12]	Group268	9.52381	16	[ANK2, ATP1A2, CACNA1C, CLU, DRD2, F2, FGF13, GRIN2A, GRIN2B, GRIN2D, HTR2A, HTR2C, PDPK1, PRNP, SLC6A4, TGFB1]
GO:0005217	intracellular ligand-gated ion channel activity	GO_BiologicalProcess-EBI-UniProt-GOA-ACAP-ARAP_13.05.2021_00h00	0.141367	1	1.11252e-05	0.00466147	[7, 8, 9, 10, 11]	Group268	6.25	4	[CLU, HCN1, HCN2, SLC6A4]
GO:0099604	ligand-gated calcium channel activity	GO_BiologicalProcess-EBI-UniProt-GOA-ACAP-ARAP_13.05.2021_00h00	0.0398298	1	1.11252e-05	0.00466147	[6, 7, 8, 9, 10, 11, 12]	Group268	8.33333	5	[CLU, GRIN2A, GRIN2B, GRIN2D, SLC6A4]
GO:0097553	calcium ion transmembrane import into cytosol	GO_BiologicalProcess-EBI-UniProt-GOA-ACAP-ARAP_13.05.2021_00h00	1.32485e-05	0.0167196	1.11252e-05	0.00466147	[5, 7, 9, 10, 11, 13]	Group268	11.0345	16	[ANK2, ATP1A2, CACNA1C, CLU, DRD2, F2, FGF13, GRIN2A, GRIN2B, GRIN2D, HTR2A, HTR2C, PDPK1, PRNP, SLC6A4, TGFB1]
GO:0005251	delayed rectifier potassium channel activity	GO_BiologicalProcess-EBI-UniProt-GOA-ACAP-ARAP_13.05.2021_00h00	1.02236e-07	0.000155501	3.63812e-18	2.29202e-15	[8, 9, 10, 11, 12, 13]	Group269	24.4444	11	[KCNA1, KCNA2, KCNAB1, KCNB1, KCNC1, KCNE1, KCNH2, KCNQ1, KCNQ2, KCNQ3, VAMP2]
GO:1902259	regulation of delayed rectifier potassium channel activity	GO_BiologicalProcess-EBI-UniProt-GOA-ACAP-ARAP_13.05.2021_00h00	0.0235858	1	3.63812e-18	2.29202e-15	[7, 8, 9, 10, 11, 12, 13, 14]	Group269	15	3	[KCNAB1, KCNE1, VAMP2]
GO:0097623	potassium ion export across plasma membrane	GO_BiologicalProcess-EBI-UniProt-GOA-ACAP-ARAP_13.05.2021_00h00	0.000182922	0.193166	3.63812e-18	2.29202e-15	[4, 6, 7, 8, 9]	Group269	27.7778	5	[KCNA2, KCNE1, KCNH2, KCNQ1, KCNT2]
GO:0070839	metal ion export	GO_BiologicalProcess-EBI-UniProt-GOA-ACAP-ARAP_13.05.2021_00h00	0.000792861	0.723089	3.63812e-18	2.29202e-15	[7]	Group269	14.2857	7	[ATP1A2, ATP1A3, KCNA2, KCNE1, KCNH2, KCNQ1, KCNT2]
GO:0015079	potassium ion transmembrane transporter activity	GO_BiologicalProcess-EBI-UniProt-GOA-ACAP-ARAP_13.05.2021_00h00	1.70319e-19	3.27694e-16	3.63812e-18	2.29202e-15	[7, 8, 9, 10]	Group269	18.0995	40	[AKT1, ANK2, ATP1A2, ATP1A3, CACNA1D, CFH, DRD4, FLNA, GAL, GRIK2, HCN1, HCN2, KCNA1, KCNA2, KCNAB1, KCNB1, KCNC1, KCNE1, KCNH2, KCNJ10, KCNJ11, KCNJ3, KCNJ6, KCNJ9, KCNK4, KCNMA1, KCNMB3, KCNMB4, KCNQ1, KCNQ2, KCNQ3, KCNT1, KCNT2, KCNV2, PTEN, SLC12A5, SLC9A6, SNAP25, SYNGAP1, VAMP2]
GO:1901016	regulation of potassium ion transmembrane transporter activity	GO_BiologicalProcess-EBI-UniProt-GOA-ACAP-ARAP_13.05.2021_00h00	2.45855e-05	0.030068	3.63812e-18	2.29202e-15	[6, 7, 8, 9, 10, 11]	Group269	15.873	10	[ANK2, CACNA1D, CFH, GAL, KCNA1, KCNAB1, KCNC1, KCNE1, PTEN, VAMP2]
GO:0005267	potassium channel activity	GO_BiologicalProcess-EBI-UniProt-GOA-ACAP-ARAP_13.05.2021_00h00	2.82363e-16	5.32536e-13	3.63812e-18	2.29202e-15	[7, 8, 9, 10, 11]	Group269	18.7134	32	[AKT1, DRD4, FLNA, GAL, GRIK2, HCN1, HCN2, KCNA1, KCNA2, KCNAB1, KCNB1, KCNC1, KCNE1, KCNH2, KCNJ10, KCNJ11, KCNJ3, KCNJ6, KCNJ9, KCNK4, KCNMA1, KCNMB3, KCNMB4, KCNQ1, KCNQ2, KCNQ3, KCNT1, KCNT2, KCNV2, SNAP25, SYNGAP1, VAMP2]
GO:0005249	voltage-gated potassium channel activity	GO_BiologicalProcess-EBI-UniProt-GOA-ACAP-ARAP_13.05.2021_00h00	2.1111e-13	3.85065e-10	3.63812e-18	2.29202e-15	[7, 8, 9, 10, 11, 12]	Group269	21.4953	23	[HCN1, HCN2, KCNA1, KCNA2, KCNAB1, KCNB1, KCNC1, KCNE1, KCNH2, KCNJ10, KCNJ11, KCNJ3, KCNJ6, KCNJ9, KCNMA1, KCNQ1, KCNQ2, KCNQ3, KCNT1, KCNT2, KCNV2, SNAP25, VAMP2]
GO:0006730	one-carbon metabolic process	GO_BiologicalProcess-EBI-UniProt-GOA-ACAP-ARAP_13.05.2021_00h00	0.00883999	1	0.0399197	1	[3]	Group270	12.1951	5	[DHFR, MTHFD1, MTHFR, MTHFS, SHMT1]
GO:0006760	folic acid-containing compound metabolic process	GO_BiologicalProcess-EBI-UniProt-GOA-ACAP-ARAP_13.05.2021_00h00	0.000194934	0.204291	0.0399197	1	[4, 5]	Group270	21.4286	6	[DHFR, MTHFD1, MTHFR, MTHFS, MTRR, SHMT1]
GO:0046653	tetrahydrofolate metabolic process	GO_BiologicalProcess-EBI-UniProt-GOA-ACAP-ARAP_13.05.2021_00h00	0.000241874	0.248646	0.0399197	1	[5, 6]	Group270	26.3158	5	[DHFR, MTHFD1, MTHFR, MTHFS, SHMT1]
GO:0046655	folic acid metabolic process	GO_BiologicalProcess-EBI-UniProt-GOA-ACAP-ARAP_13.05.2021_00h00	3.38544e-05	0.040456	0.0399197	1	[5, 6, 7]	Group270	28.5714	6	[DHFR, MTHFD1, MTHFR, MTHFS, MTRR, SHMT1]
GO:0009069	serine family amino acid metabolic process	GO_BiologicalProcess-EBI-UniProt-GOA-ACAP-ARAP_13.05.2021_00h00	0.00506817	1	0.0399197	1	[5, 6, 8]	Group270	11.7647	6	[CBS, DHFR, MTHFD1, SEPSECS, SHMT1, SRR]
GO:0009070	serine family amino acid biosynthetic process	GO_BiologicalProcess-EBI-UniProt-GOA-ACAP-ARAP_13.05.2021_00h00	0.000401833	0.391787	0.0399197	1	[6, 7, 9]	Group270	23.8095	5	[CBS, DHFR, MTHFD1, SHMT1, SRR]
GO:0045182	translation regulator activity	GO_BiologicalProcess-EBI-UniProt-GOA-ACAP-ARAP_13.05.2021_00h00	0.344724	1	0.0399197	1	[6, 7, 8, 9]	Group270	4.54545	7	[AARS1, CYFIP1, DHFR, EEF1A2, FMR1, MTOR, SHMT1]
GO:0030371	translation repressor activity	GO_BiologicalProcess-EBI-UniProt-GOA-ACAP-ARAP_13.05.2021_00h00	0.0515456	1	0.0399197	1	[6, 7, 8, 9, 10]	Group270	11.1111	3	[DHFR, FMR1, SHMT1]
GO:0072593	reactive oxygen species metabolic process	GO_BiologicalProcess-EBI-UniProt-GOA-ACAP-ARAP_13.05.2021_00h00	4.00983e-08	6.21123e-05	4.00983e-08	2.06506e-05	[3]	Group271	10.5469	27	[AGTR1, AKT1, CAT, CD36, CLCN3, CYP1A1, CYP1A2, CYP1B1, DHFR, EGFR, F2, GPX1, HP, MMP8, NFE2L2, NOS2, PPP3CA, PRKCD, PRKN, RHOA, SLC1A1, SOD1, SOD2, SZT2, TGFB1, TLR4, TNF]
GO:1903409	reactive oxygen species biosynthetic process	GO_BiologicalProcess-EBI-UniProt-GOA-ACAP-ARAP_13.05.2021_00h00	8.62524e-05	0.0970339	4.00983e-08	2.06506e-05	[3, 4]	Group271	15.2542	9	[CD36, CLCN3, CYP1A1, CYP1A2, MMP8, RHOA, SOD1, SOD2, TLR4]
GO:0042743	hydrogen peroxide metabolic process	GO_BiologicalProcess-EBI-UniProt-GOA-ACAP-ARAP_13.05.2021_00h00	0.00104075	0.915858	4.00983e-08	2.06506e-05	[4]	Group271	12.1212	8	[CAT, CYP1A1, CYP1A2, EGFR, GPX1, HP, SOD1, SOD2]
GO:0050665	hydrogen peroxide biosynthetic process	GO_BiologicalProcess-EBI-UniProt-GOA-ACAP-ARAP_13.05.2021_00h00	0.00207187	1	4.00983e-08	2.06506e-05	[4, 5]	Group271	22.2222	4	[CYP1A1, CYP1A2, SOD1, SOD2]
GO:2000377	regulation of reactive oxygen species metabolic process	GO_BiologicalProcess-EBI-UniProt-GOA-ACAP-ARAP_13.05.2021_00h00	7.51451e-07	0.00106781	4.00983e-08	2.06506e-05	[4, 5]	Group271	11.8012	19	[AGTR1, AKT1, CD36, CLCN3, CYP1B1, DHFR, EGFR, F2, HP, MMP8, NFE2L2, PRKCD, PRKN, RHOA, SOD1, SOD2, TGFB1, TLR4, TNF]
GO:1903426	regulation of reactive oxygen species biosynthetic process	GO_BiologicalProcess-EBI-UniProt-GOA-ACAP-ARAP_13.05.2021_00h00	0.00335713	1	4.00983e-08	2.06506e-05	[4, 5, 6]	Group271	12.766	6	[CD36, CLCN3, MMP8, RHOA, SOD2, TLR4]
GO:2000379	positive regulation of reactive oxygen species metabolic process	GO_BiologicalProcess-EBI-UniProt-GOA-ACAP-ARAP_13.05.2021_00h00	4.05837e-06	0.00538951	4.00983e-08	2.06506e-05	[4, 5, 6]	Group271	15.7895	12	[AGTR1, CD36, CLCN3, EGFR, F2, MMP8, NFE2L2, PRKCD, SOD1, SOD2, TGFB1, TLR4]
GO:1903428	positive regulation of reactive oxygen species biosynthetic process	GO_BiologicalProcess-EBI-UniProt-GOA-ACAP-ARAP_13.05.2021_00h00	0.000314219	0.31579	4.00983e-08	2.06506e-05	[4, 5, 6, 7]	Group271	25	5	[CD36, CLCN3, MMP8, SOD2, TLR4]
GO:0032386	regulation of intracellular transport	GO_BiologicalProcess-EBI-UniProt-GOA-ACAP-ARAP_13.05.2021_00h00	0.00444184	1	0.00064273	0.190248	[4, 5]	Group272	5.92783	23	[ARV1, BAD, CACNA1A, CASP8, CD36, DYNC1H1, EPM2A, FLNA, GLI3, IL1B, KCNB1, KCNE1, NHLRC1, PRKAA1, PRKCD, PRKN, PRNP, PTGS2, SEC24B, SLC1A1, TGFB1, VAMP2, YWHAG]
GO:0032388	positive regulation of intracellular transport	GO_BiologicalProcess-EBI-UniProt-GOA-ACAP-ARAP_13.05.2021_00h00	0.00479707	1	0.00064273	0.190248	[3, 4, 5, 6]	Group272	6.58436	16	[BAD, CACNA1A, CASP8, DYNC1H1, FLNA, GLI3, IL1B, KCNB1, PRKAA1, PRKCD, PRKN, PRNP, PTGS2, TGFB1, VAMP2, YWHAG]
GO:1905475	regulation of protein localization to membrane	GO_BiologicalProcess-EBI-UniProt-GOA-ACAP-ARAP_13.05.2021_00h00	8.12811e-07	0.00115013	0.00064273	0.190248	[5, 6]	Group272	10.4762	22	[ADAM10, AKR1B1, AKT1, BAD, CACNA1A, CASP8, EGFR, EPM2A, IQSEC2, KCNB1, KCNE1, KCNJ11, NHLRC1, NRXN1, PDPK1, PRKN, PRNP, SHANK3, SLC1A1, TGFB1, TNF, YWHAG]
GO:0006605	protein targeting	GO_BiologicalProcess-EBI-UniProt-GOA-ACAP-ARAP_13.05.2021_00h00	0.117702	1	0.00064273	0.190248	[5, 6, 7]	Group272	4.50237	19	[ADORA1, CACNA1A, CACNG3, CLU, GABARAP, GOSR2, KCNB1, KCNE1, PEX10, PRKAA1, PRKN, PRNP, RPLP2, SCARB2, SLC1A1, TOMM40, TRAK1, YWHAG, ZDHHC9]
GO:0033157	regulation of intracellular protein transport	GO_BiologicalProcess-EBI-UniProt-GOA-ACAP-ARAP_13.05.2021_00h00	0.00050759	0.483226	0.00064273	0.190248	[5, 6, 7]	Group272	7.46269	20	[BAD, CACNA1A, CASP8, CD36, EPM2A, FLNA, GLI3, IL1B, KCNB1, KCNE1, NHLRC1, PRKAA1, PRKCD, PRKN, PRNP, PTGS2, SLC1A1, TGFB1, VAMP2, YWHAG]
GO:1903533	regulation of protein targeting	GO_BiologicalProcess-EBI-UniProt-GOA-ACAP-ARAP_13.05.2021_00h00	0.0243458	1	0.00064273	0.190248	[6, 7, 8]	Group272	7.69231	7	[CACNA1A, KCNB1, KCNE1, PRKAA1, PRKN, PRNP, SLC1A1]
GO:0090313	regulation of protein targeting to membrane	GO_BiologicalProcess-EBI-UniProt-GOA-ACAP-ARAP_13.05.2021_00h00	0.00978168	1	0.00064273	0.190248	[6, 7, 8, 9]	Group272	11.9048	5	[CACNA1A, KCNB1, KCNE1, PRNP, SLC1A1]
GO:0090314	positive regulation of protein targeting to membrane	GO_BiologicalProcess-EBI-UniProt-GOA-ACAP-ARAP_13.05.2021_00h00	0.0962584	1	0.00064273	0.190248	[5, 6, 7, 8, 9, 10]	Group272	8.57143	3	[CACNA1A, KCNB1, PRNP]
GO:0045995	regulation of embryonic development	GO_BiologicalProcess-EBI-UniProt-GOA-ACAP-ARAP_13.05.2021_00h00	0.0210863	1	0.0535799	1	[4, 5]	Group273	8.69565	6	[BAG6, HNF4A, INSR, NFE2L2, PAFAH1B1, PLCB1]
GO:0051788	response to misfolded protein	GO_BiologicalProcess-EBI-UniProt-GOA-ACAP-ARAP_13.05.2021_00h00	0.042424	1	0.0535799	1	[4, 5]	Group273	12	3	[ATXN3, BAG6, CLU]
GO:1905897	regulation of response to endoplasmic reticulum stress	GO_BiologicalProcess-EBI-UniProt-GOA-ACAP-ARAP_13.05.2021_00h00	0.0558842	1	0.0535799	1	[4, 5, 6]	Group273	6.89655	6	[ATXN3, BAG6, CLU, MED12, NFE2L2, PRKN]
GO:1905898	positive regulation of response to endoplasmic reticulum stress	GO_BiologicalProcess-EBI-UniProt-GOA-ACAP-ARAP_13.05.2021_00h00	0.116018	1	0.0535799	1	[3, 4, 5, 6, 7]	Group273	7.89474	3	[ATXN3, BAG6, NFE2L2]
GO:0036503	ERAD pathway	GO_BiologicalProcess-EBI-UniProt-GOA-ACAP-ARAP_13.05.2021_00h00	0.388105	1	0.0535799	1	[5, 6, 7, 8, 9]	Group273	4.7619	5	[ATXN3, BAG6, MARCHF6, NFE2L2, PRKN]
GO:1904292	regulation of ERAD pathway	GO_BiologicalProcess-EBI-UniProt-GOA-ACAP-ARAP_13.05.2021_00h00	0.0235858	1	0.0535799	1	[5, 6, 7, 8, 9, 10]	Group273	15	3	[ATXN3, BAG6, NFE2L2]
GO:1904294	positive regulation of ERAD pathway	GO_BiologicalProcess-EBI-UniProt-GOA-ACAP-ARAP_13.05.2021_00h00	0.00865493	1	0.0535799	1	[4, 5, 6, 7, 8, 9, 10, 11]	Group273	21.4286	3	[ATXN3, BAG6, NFE2L2]
GO:1901800	positive regulation of proteasomal protein catabolic process	GO_BiologicalProcess-EBI-UniProt-GOA-ACAP-ARAP_13.05.2021_00h00	0.00131149	1	0.0535799	1	[6, 7, 8, 9, 10]	Group273	9.2437	11	[AKT1, ATXN3, BAG6, CLU, FMR1, GABARAP, GBA, KEAP1, NFE2L2, PRICKLE1, PRKN]
GO:0048638	regulation of developmental growth	GO_BiologicalProcess-EBI-UniProt-GOA-ACAP-ARAP_13.05.2021_00h00	2.76461e-05	0.03359	2.30531e-05	0.00926734	[3, 4]	Group274	7.66962	26	[AKR1B1, AKT1, APOE, APP, ARX, BDNF, CDKL5, CYFIP1, DRD2, FGF13, INSR, MBD5, MEF2C, MTOR, MYH6, PAFAH1B1, PIK3CA, PLCB1, PRKN, PTEN, RTN4R, SEMA6B, SLC6A3, SLC6A4, SOD1, SYT1]
GO:0060560	developmental growth involved in morphogenesis	GO_BiologicalProcess-EBI-UniProt-GOA-ACAP-ARAP_13.05.2021_00h00	0.00293947	1	2.30531e-05	0.00926734	[3, 4]	Group274	6.74603	17	[APOE, APP, BDNF, CDKL5, CYFIP1, CYFIP2, DCX, FGF13, LMNB2, MED12, PAFAH1B1, PRKN, RTN4R, SEMA6B, SPG11, SYT1, TGFB1]
GO:0048588	developmental cell growth	GO_BiologicalProcess-EBI-UniProt-GOA-ACAP-ARAP_13.05.2021_00h00	0.00496024	1	2.30531e-05	0.00926734	[3, 4, 5]	Group274	6.55738	16	[APOE, APP, BDNF, CDKL5, CYFIP1, CYFIP2, DCX, FGF13, LMNB2, MTOR, PAFAH1B1, PRKN, RTN4R, SEMA6B, SPG11, SYT1]
GO:0061387	regulation of extent of cell growth	GO_BiologicalProcess-EBI-UniProt-GOA-ACAP-ARAP_13.05.2021_00h00	0.0311701	1	2.30531e-05	0.00926734	[4, 5, 6]	Group274	6.83761	8	[APOE, BDNF, CDKL5, CYFIP1, FGF13, PAFAH1B1, RTN4R, SEMA6B]
GO:1990138	neuron projection extension	GO_BiologicalProcess-EBI-UniProt-GOA-ACAP-ARAP_13.05.2021_00h00	0.0158603	1	2.30531e-05	0.00926734	[4, 5, 6, 7, 8, 9, 10, 11, 12]	Group274	6.55738	12	[APOE, CDKL5, CYFIP1, CYFIP2, DCX, LMNB2, PAFAH1B1, PRKN, RTN4R, SEMA6B, SPG11, SYT1]
GO:0030516	regulation of axon extension	GO_BiologicalProcess-EBI-UniProt-GOA-ACAP-ARAP_13.05.2021_00h00	0.135614	1	2.30531e-05	0.00926734	[4, 5, 6, 7, 8, 9, 10, 11, 12, 13, 14]	Group274	6	6	[APOE, CDKL5, CYFIP1, PAFAH1B1, RTN4R, SEMA6B]
GO:0048675	axon extension	GO_BiologicalProcess-EBI-UniProt-GOA-ACAP-ARAP_13.05.2021_00h00	0.0214887	1	2.30531e-05	0.00926734	[5, 6, 7, 8, 9, 10, 11, 12, 13]	Group274	6.92308	9	[APOE, CDKL5, CYFIP1, DCX, LMNB2, PAFAH1B1, RTN4R, SEMA6B, SPG11]
GO:0097484	dendrite extension	GO_BiologicalProcess-EBI-UniProt-GOA-ACAP-ARAP_13.05.2021_00h00	0.0305534	1	2.30531e-05	0.00926734	[5, 6, 7, 8, 9, 10, 11, 12, 13]	Group274	10.5263	4	[CYFIP1, CYFIP2, PRKN, SYT1]
GO:0046850	regulation of bone remodeling	GO_BiologicalProcess-EBI-UniProt-GOA-ACAP-ARAP_13.05.2021_00h00	0.0374381	1	0.0120338	1	[4, 5]	Group275	8.47458	5	[EGFR, IL6, ITGB3, LEPR, NF1]
GO:0045453	bone resorption	GO_BiologicalProcess-EBI-UniProt-GOA-ACAP-ARAP_13.05.2021_00h00	0.0905147	1	0.0120338	1	[4, 6]	Group275	6.57895	5	[EGFR, IL6, ITGB3, NF1, TPP1]
GO:0045124	regulation of bone resorption	GO_BiologicalProcess-EBI-UniProt-GOA-ACAP-ARAP_13.05.2021_00h00	0.0713767	1	0.0120338	1	[3, 5, 6, 7]	Group275	8	4	[EGFR, IL6, ITGB3, NF1]
GO:0030947	regulation of vascular endothelial growth factor receptor signaling pathway	GO_BiologicalProcess-EBI-UniProt-GOA-ACAP-ARAP_13.05.2021_00h00	0.0137915	1	0.0120338	1	[4, 5, 6, 7, 8, 9]	Group275	13.3333	4	[IL1B, ITGB3, NF1, PRKCB]
GO:0030949	positive regulation of vascular endothelial growth factor receptor signaling pathway	GO_BiologicalProcess-EBI-UniProt-GOA-ACAP-ARAP_13.05.2021_00h00	0.00696078	1	0.0120338	1	[4, 5, 6, 7, 8, 9, 10]	Group275	23.0769	3	[IL1B, ITGB3, PRKCB]
GO:0048010	vascular endothelial growth factor receptor signaling pathway	GO_BiologicalProcess-EBI-UniProt-GOA-ACAP-ARAP_13.05.2021_00h00	0.0126726	1	0.0120338	1	[6, 7, 8]	Group275	8.08081	8	[CYFIP1, CYFIP2, IL1B, ITGB3, NF1, PIK3CA, PRKCB, RHOA]
GO:0010829	negative regulation of glucose transmembrane transport	GO_BiologicalProcess-EBI-UniProt-GOA-ACAP-ARAP_13.05.2021_00h00	0.0205161	1	0.0120338	1	[4, 5, 6, 7, 8, 9, 10, 11]	Group275	15.7895	3	[IL1B, PRKCB, TNF]
GO:0043407	negative regulation of MAP kinase activity	GO_BiologicalProcess-EBI-UniProt-GOA-ACAP-ARAP_13.05.2021_00h00	0.111015	1	0.0120338	1	[6, 7, 8, 9, 10, 11, 12]	Group275	6.17284	5	[APOE, GBA, IL1B, NF1, PRKCD]
GO:0048864	stem cell development	GO_BiologicalProcess-EBI-UniProt-GOA-ACAP-ARAP_13.05.2021_00h00	0.536101	1	0.0562196	1	[4, 5]	Group276	4.3956	4	[FGF13, NRG1, PHOX2B, SEMA6B]
GO:0044344	cellular response to fibroblast growth factor stimulus	GO_BiologicalProcess-EBI-UniProt-GOA-ACAP-ARAP_13.05.2021_00h00	0.464674	1	0.0562196	1	[4, 6]	Group276	4.16667	6	[CCL2, CPS1, FGF12, FGF13, FGFR1, NRXN1]
GO:0090288	negative regulation of cellular response to growth factor stimulus	GO_BiologicalProcess-EBI-UniProt-GOA-ACAP-ARAP_13.05.2021_00h00	0.413961	1	0.0562196	1	[3, 4, 5, 6, 7]	Group276	4.34783	5	[FGF13, IL4, NF1, NRG1, PPARG]
GO:0035767	endothelial cell chemotaxis	GO_BiologicalProcess-EBI-UniProt-GOA-ACAP-ARAP_13.05.2021_00h00	0.0839315	1	0.0562196	1	[5, 6, 7, 8]	Group276	9.09091	3	[FGF13, FGFR1, NRG1]
GO:2001026	regulation of endothelial cell chemotaxis	GO_BiologicalProcess-EBI-UniProt-GOA-ACAP-ARAP_13.05.2021_00h00	0.0341975	1	0.0562196	1	[4, 5, 6, 7, 8, 9]	Group276	13.0435	3	[FGF13, FGFR1, NRG1]
GO:1900274	regulation of phospholipase C activity	GO_BiologicalProcess-EBI-UniProt-GOA-ACAP-ARAP_13.05.2021_00h00	0.00613008	1	0.0562196	1	[7]	Group276	11.3208	6	[BDNF, EGFR, FGF13, FGFR1, HTR2A, NTRK2]
GO:1905564	positive regulation of vascular endothelial cell proliferation	GO_BiologicalProcess-EBI-UniProt-GOA-ACAP-ARAP_13.05.2021_00h00	0.000314219	0.31579	0.0562196	1	[6, 7, 8]	Group276	25	5	[AKT3, FGF13, FGFR1, PDPK1, SP1]
GO:0010863	positive regulation of phospholipase C activity	GO_BiologicalProcess-EBI-UniProt-GOA-ACAP-ARAP_13.05.2021_00h00	0.00506817	1	0.0562196	1	[8]	Group276	11.7647	6	[BDNF, EGFR, FGF13, FGFR1, HTR2A, NTRK2]
GO:0006919	activation of cysteine-type endopeptidase activity involved in apoptotic process	GO_BiologicalProcess-EBI-UniProt-GOA-ACAP-ARAP_13.05.2021_00h00	0.0126726	1	6.92576e-06	0.00297808	[7, 8, 10, 11, 12, 13]	Group277	8.08081	8	[BAD, CASP8, CDKN2A, FAS, PPARG, SLC1A1, TNF, TNFSF10]
GO:0038034	signal transduction in absence of ligand	GO_BiologicalProcess-EBI-UniProt-GOA-ACAP-ARAP_13.05.2021_00h00	6.26856e-05	0.0720257	6.92576e-06	0.00297808	[3, 4, 5]	Group277	14.2857	10	[AKT1, BAD, FAS, FGFR1, IL1A, IL1B, IL4, TERT, TNF, WWOX]
GO:0097192	extrinsic apoptotic signaling pathway in absence of ligand	GO_BiologicalProcess-EBI-UniProt-GOA-ACAP-ARAP_13.05.2021_00h00	6.26856e-05	0.0720257	6.92576e-06	0.00297808	[4, 5, 6, 7]	Group277	14.2857	10	[AKT1, BAD, FAS, FGFR1, IL1A, IL1B, IL4, TERT, TNF, WWOX]
GO:2001233	regulation of apoptotic signaling pathway	GO_BiologicalProcess-EBI-UniProt-GOA-ACAP-ARAP_13.05.2021_00h00	1.66064e-05	0.0207414	6.92576e-06	0.00297808	[4, 5, 6, 7]	Group277	7.5718	29	[AKR1B1, AKT1, BAD, BDNF, CASP8, CLU, DBH, FAS, FGFR1, GPX1, IL1A, IL1B, IL4, IL6, MED12, MMP9, NFE2L2, PRKCD, PRKN, PTEN, PTGS2, RAF1, SLC6A4, SOD1, SOD2, TERT, TNF, TNFSF10, WWOX]
GO:0008625	extrinsic apoptotic signaling pathway via death domain receptors	GO_BiologicalProcess-EBI-UniProt-GOA-ACAP-ARAP_13.05.2021_00h00	0.000516374	0.489522	6.92576e-06	0.00297808	[5, 6, 7]	Group277	11.1111	10	[BAD, CASP8, FAS, GABARAP, GPX1, IL6, PTEN, RAF1, TNF, TNFSF10]
GO:2001235	positive regulation of apoptotic signaling pathway	GO_BiologicalProcess-EBI-UniProt-GOA-ACAP-ARAP_13.05.2021_00h00	0.064116	1	6.92576e-06	0.00297808	[4, 5, 6, 7, 8]	Group277	6.29921	8	[BAD, FAS, PRKCD, PTEN, SOD1, TNF, TNFSF10, WWOX]
GO:2001238	positive regulation of extrinsic apoptotic signaling pathway	GO_BiologicalProcess-EBI-UniProt-GOA-ACAP-ARAP_13.05.2021_00h00	0.0756224	1	6.92576e-06	0.00297808	[5, 6, 7, 8, 9]	Group277	7.84314	4	[PTEN, TNF, TNFSF10, WWOX]
GO:0043280	positive regulation of cysteine-type endopeptidase activity involved in apoptotic process	GO_BiologicalProcess-EBI-UniProt-GOA-ACAP-ARAP_13.05.2021_00h00	0.00707769	1	6.92576e-06	0.00297808	[6, 7, 9, 10, 11, 12]	Group277	7.43243	11	[BAD, CASP8, CDKN2A, FAS, PPARG, PPP3CA, REST, RHOA, SLC1A1, TNF, TNFSF10]
GO:0006909	phagocytosis	GO_BiologicalProcess-EBI-UniProt-GOA-ACAP-ARAP_13.05.2021_00h00	0.0226491	1	0.0243251	1	[3, 5]	Group278	5.18868	22	[ADORA1, C3, CCL2, CD36, CLCN3, CYFIP1, CYFIP2, IGHE, IL1B, ITGB3, LEPR, PIK3CA, PPARG, PRKCD, PTEN, RHOBTB2, SOD1, SPG11, SYT11, TGFB1, TLR4, TNF]
GO:0010324	membrane invagination	GO_BiologicalProcess-EBI-UniProt-GOA-ACAP-ARAP_13.05.2021_00h00	0.256631	1	0.0243251	1	[5]	Group278	4.79042	8	[C3, CD36, CLCN3, IGHE, PPARG, RHOA, RHOBTB2, SYT11]
GO:0043277	apoptotic cell clearance	GO_BiologicalProcess-EBI-UniProt-GOA-ACAP-ARAP_13.05.2021_00h00	0.0073453	1	0.0243251	1	[4, 6]	Group278	10.9091	6	[C3, CCL2, CD36, ITGB3, RHOBTB2, SPG11]
GO:0050764	regulation of phagocytosis	GO_BiologicalProcess-EBI-UniProt-GOA-ACAP-ARAP_13.05.2021_00h00	0.0011824	1	0.0243251	1	[4, 5, 6]	Group278	10	10	[C3, CCL2, CD36, IL1B, PPARG, PTEN, SOD1, SYT11, TGFB1, TNF]
GO:0050766	positive regulation of phagocytosis	GO_BiologicalProcess-EBI-UniProt-GOA-ACAP-ARAP_13.05.2021_00h00	0.00581874	1	0.0243251	1	[3, 4, 5, 6, 7]	Group278	10.1449	7	[C3, CCL2, CD36, IL1B, PPARG, SOD1, TNF]
GO:0006911	phagocytosis, engulfment	GO_BiologicalProcess-EBI-UniProt-GOA-ACAP-ARAP_13.05.2021_00h00	0.471056	1	0.0243251	1	[4, 6, 7]	Group278	4.08163	6	[C3, CD36, CLCN3, IGHE, PPARG, RHOBTB2]
GO:0099024	plasma membrane invagination	GO_BiologicalProcess-EBI-UniProt-GOA-ACAP-ARAP_13.05.2021_00h00	0.349935	1	0.0243251	1	[6]	Group278	4.4586	7	[C3, CD36, CLCN3, IGHE, PPARG, RHOA, RHOBTB2]
GO:0031663	lipopolysaccharide-mediated signaling pathway	GO_BiologicalProcess-EBI-UniProt-GOA-ACAP-ARAP_13.05.2021_00h00	0.00291502	1	0.0243251	1	[4, 5, 6, 7, 9]	Group278	11.4754	7	[AKT1, CCL2, CD36, IL1B, TGFB1, TLR4, TNF]
GO:0048729	tissue morphogenesis	GO_BiologicalProcess-EBI-UniProt-GOA-ACAP-ARAP_13.05.2021_00h00	0.0026462	1	3.08197e-10	1.75056e-07	[3, 4]	Group279	5.25568	37	[AKR1B1, BRD2, CASR, CYP27B1, DLG3, FGF13, FLNA, GLI3, HMGA2, IL10, IL6, ITGB3, KRAS, MED12, MEF2C, MTHFD1, MTHFR, MTOR, MYH6, NOTCH4, NRG1, OPHN1, PAFAH1B1, PPP3CA, PRICKLE1, PTEN, RHOA, RORA, SEC24B, SETDB2, SHANK3, TBX21, TGFB1, TNF, TSC1, TSC2, VDR]
GO:0060537	muscle tissue development	GO_BiologicalProcess-EBI-UniProt-GOA-ACAP-ARAP_13.05.2021_00h00	0.0129983	1	3.08197e-10	1.75056e-07	[4]	Group279	5.44554	22	[CACNA1G, DSG2, FGF13, GPX1, HNRNPU, KCNAB1, MEF2C, MTOR, MYH6, NF1, NPRL3, NRG1, PHOX2B, PPP3CA, PRKAA1, PTEN, RBFOX1, RHOA, SCN5A, SIK1, TGFB1, TSC1]
GO:0002009	morphogenesis of an epithelium	GO_BiologicalProcess-EBI-UniProt-GOA-ACAP-ARAP_13.05.2021_00h00	0.00169012	1	3.08197e-10	1.75056e-07	[4, 5]	Group279	5.53691	33	[AKR1B1, BRD2, CASR, CYP27B1, DLG3, FGF13, FLNA, GLI3, IL10, IL6, KRAS, MED12, MEF2C, MTHFD1, MTHFR, MTOR, NOTCH4, OPHN1, PAFAH1B1, PPP3CA, PRICKLE1, PTEN, RHOA, RORA, SEC24B, SETDB2, SHANK3, TBX21, TGFB1, TNF, TSC1, TSC2, VDR]
GO:0072359	circulatory system development	GO_BiologicalProcess-EBI-UniProt-GOA-ACAP-ARAP_13.05.2021_00h00	3.20416e-12	5.69699e-09	3.08197e-10	1.75056e-07	[4, 5]	Group279	7.07506	82	[ADAM10, AGTR1, AKT1, AKT3, ANK2, APOE, C3, CACNA1C, CACNA1G, CAD, CASP8, CCL2, CD40, CDX2, CHRFAM7A, CHRNA7, CYP1B1, DSG2, EGFR, FGF12, FGF13, FLNA, GLI3, GLUL, GPX1, HMGA2, HNRNPU, IL10, IL1A, IL1B, IL6, IL6R, INSR, ITGB3, KAT2B, KCNAB1, KCNQ1, LDB3, LEPR, MECP2, MED12, MEF2C, MTHFD1, MTOR, MYH6, NF1, NFE2L2, NOTCH4, NPRL3, NRG1, NRXN1, NRXN3, NTRK2, PAX6, PDPK1, PIK3CA, PPARG, PPP3CA, PRICKLE1…
GO:0007507	heart development	GO_BiologicalProcess-EBI-UniProt-GOA-ACAP-ARAP_13.05.2021_00h00	8.35174e-05	0.0942911	3.08197e-10	1.75056e-07	[4, 5, 6]	Group279	6.14887	38	[ANK2, CACNA1C, CACNA1G, CAD, CASP8, DSG2, EGFR, FGF12, FGF13, FLNA, GLI3, HNRNPU, INSR, KAT2B, KCNAB1, LDB3, MED12, MEF2C, MTHFD1, MTOR, MYH6, NF1, NPRL3, NRG1, PPARG, PPP3CA, PRICKLE1, PTEN, RAF1, REST, SCN5A, SEC24B, SETDB2, SIK1, TBX21, TGFB1, TSC1, TSC2]
GO:0014706	striated muscle tissue development	GO_BiologicalProcess-EBI-UniProt-GOA-ACAP-ARAP_13.05.2021_00h00	0.0165542	1	3.08197e-10	1.75056e-07	[5]	Group279	5.45455	21	[CACNA1G, DSG2, FGF13, GPX1, HNRNPU, KCNAB1, MEF2C, MTOR, MYH6, NPRL3, NRG1, PHOX2B, PPP3CA, PRKAA1, PTEN, RBFOX1, RHOA, SCN5A, SIK1, TGFB1, TSC1]
GO:0003007	heart morphogenesis	GO_BiologicalProcess-EBI-UniProt-GOA-ACAP-ARAP_13.05.2021_00h00	0.373135	1	3.08197e-10	1.75056e-07	[4, 5, 6, 7]	Group279	4.10448	11	[FLNA, INSR, MEF2C, MTOR, MYH6, NRG1, PPP3CA, SEC24B, SETDB2, TBX21, TGFB1]
GO:0048738	cardiac muscle tissue development	GO_BiologicalProcess-EBI-UniProt-GOA-ACAP-ARAP_13.05.2021_00h00	0.0188172	1	3.08197e-10	1.75056e-07	[5, 6, 7]	Group279	6.14035	14	[CACNA1G, DSG2, FGF13, HNRNPU, MEF2C, MTOR, MYH6, NPRL3, NRG1, PTEN, SCN5A, SIK1, TGFB1, TSC1]
GO:0007219	Notch signaling pathway	GO_BiologicalProcess-EBI-UniProt-GOA-ACAP-ARAP_13.05.2021_00h00	0.210322	1	0.193142	1	[4, 5, 6]	Group280	4.66321	9	[ADAM10, AKT1, APP, EGFR, KAT2B, NOTCH3, NOTCH4, TGFB1, TIMP4]
GO:0008593	regulation of Notch signaling pathway	GO_BiologicalProcess-EBI-UniProt-GOA-ACAP-ARAP_13.05.2021_00h00	0.153119	1	0.193142	1	[4, 5, 6, 7]	Group280	5.60748	6	[ADAM10, AKT1, EGFR, KAT2B, NOTCH3, NOTCH4]
GO:0045746	negative regulation of Notch signaling pathway	GO_BiologicalProcess-EBI-UniProt-GOA-ACAP-ARAP_13.05.2021_00h00	0.102682	1	0.193142	1	[4, 5, 6, 7, 8]	Group280	8.33333	3	[AKT1, EGFR, NOTCH3]
GO:0097472	cyclin-dependent protein kinase activity	GO_BiologicalProcess-EBI-UniProt-GOA-ACAP-ARAP_13.05.2021_00h00	0.0727257	1	0.193142	1	[4, 5, 8, 9]	Group280	6.01504	8	[AKT1, CDK19, CDKL4, CDKL5, CDKN2A, EGFR, KAT2B, PTEN]
GO:1904029	regulation of cyclin-dependent protein kinase activity	GO_BiologicalProcess-EBI-UniProt-GOA-ACAP-ARAP_13.05.2021_00h00	0.392379	1	0.193142	1	[4, 5, 6, 7, 8, 9, 10]	Group280	4.6729	5	[AKT1, CDKN2A, EGFR, KAT2B, PTEN]
GO:0004693	cyclin-dependent protein serine/threonine kinase activity	GO_BiologicalProcess-EBI-UniProt-GOA-ACAP-ARAP_13.05.2021_00h00	0.066738	1	0.193142	1	[5, 6, 9, 10]	Group280	6.20155	8	[AKT1, CDK19, CDKL4, CDKL5, CDKN2A, EGFR, KAT2B, PTEN]
GO:0000079	regulation of cyclin-dependent protein serine/threonine kinase activity	GO_BiologicalProcess-EBI-UniProt-GOA-ACAP-ARAP_13.05.2021_00h00	0.259892	1	0.193142	1	[5, 6, 7, 8, 9, 10, 11]	Group280	4.85437	5	[AKT1, CDKN2A, EGFR, KAT2B, PTEN]
GO:0007221	positive regulation of transcription of Notch receptor target	GO_BiologicalProcess-EBI-UniProt-GOA-ACAP-ARAP_13.05.2021_00h00	0.0205161	1	0.193142	1	[5, 6, 7, 8, 9, 10, 11, 12, 13]	Group280	15.7895	3	[KAT2B, NOTCH3, NOTCH4]
GO:0009892	negative regulation of metabolic process	GO_BiologicalProcess-EBI-UniProt-GOA-ACAP-ARAP_13.05.2021_00h00	0.000149269	0.160613	0.0159378	1	[2, 3, 4]	Group281	4.20268	141	[ABCC2, ADAM10, ADORA1, AFF2, AGER, AKR1B1, AKT1, APOE, APP, ARX, ATN1, ATP1A3, ATRX, ATXN1, ATXN2, BAG6, BIN1, C3, CACNA1A, CD36, CDKN2A, CDX2, CDYL, CERS1, CHRFAM7A, CHRNA7, CLN8, CLOCK, CLU, COMT, CSTB, CUX2, CYP27B1, CYP2D6, DHFR, DOCK7, DRD2, EGFR, EPM2A, F2, FGF13, FLNA, FMR1, FOXG1, GBA, GLI3, GPX1, GRIN2A, HLA-DRB1, HMGA2, HNF4A, HNRNPU, HP, IL10, IL1B, IL4, IL6, INHA, IRS2, ITGB3, ITIH4,…
GO:0051241	negative regulation of multicellular organismal process	GO_BiologicalProcess-EBI-UniProt-GOA-ACAP-ARAP_13.05.2021_00h00	3.74829e-05	0.0445297	0.0159378	1	[2, 3, 4]	Group281	5.46654	58	[ABAT, ADORA1, AGER, APOE, ATP1A2, ATP1A3, BIN1, CDKN2A, CHRFAM7A, CHRNA7, COMT, CTLA4, DOCK7, DRD2, EGFR, F2, FGF13, GBA, GLI3, HLA-DRB1, IDH2, IL10, IL1B, IL4, IL6, INHA, KCNMA1, MECP2, MEF2C, MMP8, MTOR, NF1, NPRL3, NRG1, PAX6, PPARG, PPP3CA, PRICKLE1, PRKCD, PRNP, PTEN, PTGER3, PTGS2, RAPGEF2, REST, RHOA, RTN4R, SEMA6B, SLC6A4, SOD1, SYNGAP1, SYT11, TBX21, TGFB1, TLR4, TNF, TNFRSF21, USF1]
GO:0009891	positive regulation of biosynthetic process	GO_BiologicalProcess-EBI-UniProt-GOA-ACAP-ARAP_13.05.2021_00h00	0.00490024	1	0.0159378	1	[3, 4, 5]	Group281	4.18672	87	[ACTL6B, AKR1B1, AKT1, APOE, APP, ATRX, CCL2, CD36, CD40, CDKN2A, CDX2, CLCN3, CLOCK, CLU, CYFIP1, CYP27B1, DRD2, EGFR, F2, FGF13, FMR1, FOXI1, GAL, GBA, GC, GLI3, GNL3, GUF1, HLA-DRB1, HMGA2, HNF4A, HNRNPU, HTR2A, HTR2C, IL10, IL1A, IL1B, IL4, IL6, INSR, IRS1, IRS2, KAT2B, KCNH2, MECP2, MED12, MEF2C, MMP8, MTOR, NFE2L2, NOS2, NOTCH3, NOTCH4, NR1I2, NR2F1, PAK3, PAX6, PER2, PHOX2B, PLCB1, POR, PP…
GO:0051172	negative regulation of nitrogen compound metabolic process	GO_BiologicalProcess-EBI-UniProt-GOA-ACAP-ARAP_13.05.2021_00h00	0.00593775	1	0.0159378	1	[3, 4, 5]	Group281	4.04197	104	[AKR1B1, AKT1, APOE, APP, ARX, ATN1, ATRX, ATXN1, BAG6, BIN1, C3, CACNA1A, CD36, CDKN2A, CDX2, CDYL, CERS1, CHRFAM7A, CHRNA7, CLN8, CLOCK, CLU, COMT, CSTB, CUX2, CYP27B1, DHFR, DRD2, EGFR, EPM2A, F2, FLNA, FMR1, FOXG1, GBA, GLI3, GPX1, GRIN2A, HMGA2, HNF4A, HNRNPU, IL10, IL1B, IL4, IL6, ITGB3, ITIH4, KAT2B, MECP2, MEF2C, MMP9, MTHFR, MTOR, MVP, MYT1L, NACC1, NF1, NHLRC1, NOS2, NOTCH4, NR1I2, NR2F…
GO:0001818	negative regulation of cytokine production	GO_BiologicalProcess-EBI-UniProt-GOA-ACAP-ARAP_13.05.2021_00h00	0.0105247	1	0.0159378	1	[3, 4, 5, 6, 7]	Group281	6.02007	18	[AGER, CHRFAM7A, CHRNA7, F2, GBA, HLA-DRB1, IL10, IL4, IL6, INHA, MMP8, PRNP, SYT11, TBX21, TGFB1, TLR4, TNF, TNFRSF21]
GO:0010628	positive regulation of gene expression	GO_BiologicalProcess-EBI-UniProt-GOA-ACAP-ARAP_13.05.2021_00h00	8.26268e-06	0.0106919	0.0159378	1	[4, 5, 6]	Group281	5.47386	67	[AGER, AKR1B1, AKT1, ANK2, APP, ARX, BRAF, C3, CASP8, CASR, CD36, CD40, CD40LG, CDKN2A, CLU, CNTN2, CUX2, CYP1B1, CYP27B1, DRD2, EGFR, FGF13, FMR1, GUF1, HLA-A, HMGA2, HNRNPU, IL10, IL1A, IL1B, IL4, IL6, IL6R, KAT2B, KRAS, MEF2C, MMP8, MTOR, NFE2L2, NOS2, NR1I2, NRG1, NRXN1, NTRK2, PAX6, PLCB1, POLR3G, PPARG, PPP3CA, PRKAA1, PRKN, PTEN, PTGS2, RHOA, RORA, SLC6A4, SOD1, SP1, TBX21, TERT, TGFB1, TL…
GO:0010629	negative regulation of gene expression	GO_BiologicalProcess-EBI-UniProt-GOA-ACAP-ARAP_13.05.2021_00h00	0.00190703	1	0.0159378	1	[4, 5, 6]	Group281	4.67883	59	[ABCC2, ADAM10, AFF2, AGER, AKT1, APOE, APP, CD36, CHRFAM7A, CHRNA7, CYP27B1, DHFR, EGFR, EPM2A, F2, FGF13, FMR1, GBA, HLA-DRB1, HNRNPU, IL10, IL4, IL6, INHA, KAT2B, KCNQ1, MECP2, MEF2C, MMP8, MTHFR, MTOR, NHLRC1, NOS2, NOTCH4, NRXN1, PPARG, PPP3CA, PRKAA1, PRKCD, PRKN, PRNP, REST, RPLP2, SETDB1, SETDB2, SHMT1, SMG6, SNIP1, SYT11, TBX21, TERT, TGFB1, TLR4, TNF, TNFRSF21, TNRC6A, TSC1, UPF3B, VDR]
GO:0031328	positive regulation of cellular biosynthetic process	GO_BiologicalProcess-EBI-UniProt-GOA-ACAP-ARAP_13.05.2021_00h00	0.010351	1	0.0159378	1	[4, 5, 6]	Group281	4.10557	84	[ACTL6B, AKR1B1, AKT1, APOE, APP, ATRX, CD36, CD40, CDKN2A, CDX2, CLOCK, CLU, CYFIP1, CYP27B1, DRD2, EGFR, FGF13, FMR1, FOXI1, GAL, GBA, GC, GLI3, GNL3, GUF1, HLA-DRB1, HMGA2, HNF4A, HNRNPU, HTR2A, HTR2C, IL10, IL1A, IL1B, IL4, IL6, INSR, IRS1, IRS2, KAT2B, KCNH2, MECP2, MED12, MEF2C, MMP8, MTOR, NFE2L2, NOS2, NOTCH3, NOTCH4, NR1I2, NR2F1, PAK3, PAX6, PER2, PHOX2B, PLCB1, POR, PPARG, PPP3CA, PRKA…
GO:0034248	regulation of cellular amide metabolic process	GO_BiologicalProcess-EBI-UniProt-GOA-ACAP-ARAP_13.05.2021_00h00	0.000413644	0.400821	0.000182392	0.0621955	[4, 5]	Group282	6	33	[AARS1, AKT1, APOE, APP, ATXN2, BIN1, CHRFAM7A, CHRNA7, CLU, CYFIP1, DHFR, EEF1A2, FMR1, GUF1, IL6, MTOR, NFE2L2, NOTCH4, NTRK2, PDPK1, PER2, PPP3CA, PRKAA1, PRKCD, PRNP, RHOA, SEPSECS, SHMT1, SP1, TNF, TNRC6A, TSC1, UPF3B]
GO:0034250	positive regulation of cellular amide metabolic process	GO_BiologicalProcess-EBI-UniProt-GOA-ACAP-ARAP_13.05.2021_00h00	0.00121278	1	0.000182392	0.0621955	[4, 5, 6]	Group282	8.04598	14	[CHRFAM7A, CHRNA7, CLU, FMR1, GUF1, IL6, MTOR, NFE2L2, PPP3CA, PRKCD, RHOA, SP1, TNF, UPF3B]
GO:1902991	regulation of amyloid precursor protein catabolic process	GO_BiologicalProcess-EBI-UniProt-GOA-ACAP-ARAP_13.05.2021_00h00	1.56361e-06	0.00216404	0.000182392	0.0621955	[5, 6, 7]	Group282	21.2766	10	[AGER, APOE, BIN1, CHRFAM7A, CHRNA7, CLU, NTRK2, PRNP, SP1, TNF]
GO:0034205	amyloid-beta formation	GO_BiologicalProcess-EBI-UniProt-GOA-ACAP-ARAP_13.05.2021_00h00	2.85004e-06	0.00383331	0.000182392	0.0621955	[6, 7]	Group282	20	10	[ADAM10, APOE, BIN1, CHRFAM7A, CHRNA7, CLU, NTRK2, PRNP, SP1, TNF]
GO:1902003	regulation of amyloid-beta formation	GO_BiologicalProcess-EBI-UniProt-GOA-ACAP-ARAP_13.05.2021_00h00	3.97426e-06	0.00528577	0.000182392	0.0621955	[5, 6, 7, 8]	Group282	21.9512	9	[APOE, BIN1, CHRFAM7A, CHRNA7, CLU, NTRK2, PRNP, SP1, TNF]
GO:1902993	positive regulation of amyloid precursor protein catabolic process	GO_BiologicalProcess-EBI-UniProt-GOA-ACAP-ARAP_13.05.2021_00h00	0.000125658	0.137596	0.000182392	0.0621955	[5, 6, 7, 8]	Group282	23.0769	6	[AGER, CHRFAM7A, CHRNA7, CLU, SP1, TNF]
GO:0045727	positive regulation of translation	GO_BiologicalProcess-EBI-UniProt-GOA-ACAP-ARAP_13.05.2021_00h00	0.21259	1	0.000182392	0.0621955	[5, 6, 7, 8, 9]	Group282	5.03597	7	[FMR1, GUF1, IL6, MTOR, RHOA, TNF, UPF3B]
GO:1902004	positive regulation of amyloid-beta formation	GO_BiologicalProcess-EBI-UniProt-GOA-ACAP-ARAP_13.05.2021_00h00	0.000401833	0.391787	0.000182392	0.0621955	[5, 6, 7, 8, 9]	Group282	23.8095	5	[CHRFAM7A, CHRNA7, CLU, SP1, TNF]
GO:0022848	acetylcholine-gated cation-selective channel activity	GO_BiologicalProcess-EBI-UniProt-GOA-ACAP-ARAP_13.05.2021_00h00	6.82813e-07	0.000974374	1.83125e-09	1.00719e-06	[7, 8, 9, 10, 11, 12, 13, 14]	Group283	38.8889	7	[CHRFAM7A, CHRNA2, CHRNA3, CHRNA4, CHRNA5, CHRNA7, CHRNB2]
GO:0035094	response to nicotine	GO_BiologicalProcess-EBI-UniProt-GOA-ACAP-ARAP_13.05.2021_00h00	6.01048e-10	1.00676e-06	1.83125e-09	1.00719e-06	[3]	Group283	26.4151	14	[ABAT, ATP1A2, BAD, CHRFAM7A, CHRNA2, CHRNA3, CHRNA4, CHRNA5, CHRNA7, CHRNB2, DRD2, KCNJ11, SLC6A3, TNF]
GO:0035095	behavioral response to nicotine	GO_BiologicalProcess-EBI-UniProt-GOA-ACAP-ARAP_13.05.2021_00h00	3.12161e-05	0.0374906	1.83125e-09	1.00719e-06	[3, 4]	Group283	57.1429	4	[CHRNA3, CHRNA4, CHRNA5, CHRNB2]
GO:0060073	micturition	GO_BiologicalProcess-EBI-UniProt-GOA-ACAP-ARAP_13.05.2021_00h00	0.00153244	1	1.83125e-09	1.00719e-06	[4]	Group283	37.5	3	[CHRNA3, CHRNB2, KCNMA1]
GO:0007271	synaptic transmission, cholinergic	GO_BiologicalProcess-EBI-UniProt-GOA-ACAP-ARAP_13.05.2021_00h00	2.85004e-06	0.00383331	1.83125e-09	1.00719e-06	[7, 8]	Group283	20	10	[ACHE, APOE, CHRFAM7A, CHRM3, CHRNA2, CHRNA3, CHRNA4, CHRNA5, CHRNA7, CHRNB2]
GO:0007274	neuromuscular synaptic transmission	GO_BiologicalProcess-EBI-UniProt-GOA-ACAP-ARAP_13.05.2021_00h00	0.0122499	1	1.83125e-09	1.00719e-06	[7, 8]	Group283	13.7931	4	[CHRNA3, CHRNB2, STXBP1, TBC1D24]
GO:0015464	acetylcholine receptor activity	GO_BiologicalProcess-EBI-UniProt-GOA-ACAP-ARAP_13.05.2021_00h00	2.34153e-05	0.0287306	1.83125e-09	1.00719e-06	[6, 7, 8, 9, 10]	Group283	20.5128	8	[CHRFAM7A, CHRM3, CHRNA2, CHRNA3, CHRNA4, CHRNA5, CHRNA7, CHRNB2]
GO:0005231	excitatory extracellular ligand-gated ion channel activity	GO_BiologicalProcess-EBI-UniProt-GOA-ACAP-ARAP_13.05.2021_00h00	6.23809e-06	0.00817189	1.83125e-09	1.00719e-06	[6, 7, 8, 9, 10, 11, 12]	Group283	24.2424	8	[CHRFAM7A, CHRNA2, CHRNA3, CHRNA4, CHRNA5, CHRNA7, CHRNB2, GRIK2]
GO:0019079	viral genome replication	GO_BiologicalProcess-EBI-UniProt-GOA-ACAP-ARAP_13.05.2021_00h00	0.30654	1	0.0890059	1	[2, 3]	Group284	4.61538	6	[CCL2, FMR1, HMGA2, PRKN, SETDB1, TNF]
GO:0039694	viral RNA genome replication	GO_BiologicalProcess-EBI-UniProt-GOA-ACAP-ARAP_13.05.2021_00h00	0.109271	1	0.0890059	1	[3, 4]	Group284	8.10811	3	[FMR1, HMGA2, SETDB1]
GO:0051851	modulation by host of symbiont process	GO_BiologicalProcess-EBI-UniProt-GOA-ACAP-ARAP_13.05.2021_00h00	0.0269974	1	0.0890059	1	[4]	Group284	8.21918	6	[APOE, FMR1, HMGA2, PRKN, REST, SP1]
GO:0045071	negative regulation of viral genome replication	GO_BiologicalProcess-EBI-UniProt-GOA-ACAP-ARAP_13.05.2021_00h00	0.257073	1	0.0890059	1	[3, 4, 5, 6]	Group284	5.35714	3	[HMGA2, SETDB1, TNF]
GO:0070828	heterochromatin organization	GO_BiologicalProcess-EBI-UniProt-GOA-ACAP-ARAP_13.05.2021_00h00	0.190161	1	0.0890059	1	[5, 7]	Group284	6.0241	5	[CDKN2A, HMGA2, MTHFR, SETDB1, SETDB2]
GO:0016572	histone phosphorylation	GO_BiologicalProcess-EBI-UniProt-GOA-ACAP-ARAP_13.05.2021_00h00	0.00187149	1	0.0890059	1	[7, 8, 9]	Group284	14.2857	6	[FMR1, HMGA2, IL1B, PRKAA1, PRKCB, PRKCD]
GO:0097549	chromatin organization involved in negative regulation of transcription	GO_BiologicalProcess-EBI-UniProt-GOA-ACAP-ARAP_13.05.2021_00h00	0.466722	1	0.0890059	1	[6, 7, 8, 9, 10, 11, 12]	Group284	4.13793	6	[CDKN2A, HMGA2, MECP2, MTHFR, SETDB1, SETDB2]
GO:0031507	heterochromatin assembly	GO_BiologicalProcess-EBI-UniProt-GOA-ACAP-ARAP_13.05.2021_00h00	0.296792	1	0.0890059	1	[6, 7, 8, 9, 10, 11, 12, 13]	Group284	5.40541	4	[CDKN2A, HMGA2, SETDB1, SETDB2]
GO:0032609	interferon-gamma production	GO_BiologicalProcess-EBI-UniProt-GOA-ACAP-ARAP_13.05.2021_00h00	0.0298233	1	0.000165393	0.0568953	[3, 6]	Group285	6.89655	8	[HLA-A, HLA-DRB1, IL10, IL1B, INHA, PRNP, TLR4, TNF]
GO:0002821	positive regulation of adaptive immune response	GO_BiologicalProcess-EBI-UniProt-GOA-ACAP-ARAP_13.05.2021_00h00	0.000288666	0.293284	0.000165393	0.0568953	[4, 5, 6]	Group285	10.3448	12	[C3, CD40, GNAO1, HLA-A, HLA-B, HLA-DQB1, HLA-DRB1, IL1B, IL4, IL6, TBX21, TNF]
GO:0042088	T-helper 1 type immune response	GO_BiologicalProcess-EBI-UniProt-GOA-ACAP-ARAP_13.05.2021_00h00	0.00335713	1	0.000165393	0.0568953	[5]	Group285	12.766	6	[GNAO1, HLA-DQB1, HLA-DRB1, IL1B, MTOR, TLR4]
GO:0032649	regulation of interferon-gamma production	GO_BiologicalProcess-EBI-UniProt-GOA-ACAP-ARAP_13.05.2021_00h00	0.0298233	1	0.000165393	0.0568953	[4, 5, 6, 7]	Group285	6.89655	8	[HLA-A, HLA-DRB1, IL10, IL1B, INHA, PRNP, TLR4, TNF]
GO:0002824	positive regulation of adaptive immune response based on somatic recombination of immune receptors built from immunoglobulin superfamily domains	GO_BiologicalProcess-EBI-UniProt-GOA-ACAP-ARAP_13.05.2021_00h00	0.000190692	0.200417	0.000165393	0.0568953	[5, 6, 7]	Group285	10.8108	12	[C3, CD40, GNAO1, HLA-A, HLA-B, HLA-DQB1, HLA-DRB1, IL1B, IL4, IL6, TBX21, TNF]
GO:0002825	regulation of T-helper 1 type immune response	GO_BiologicalProcess-EBI-UniProt-GOA-ACAP-ARAP_13.05.2021_00h00	0.0723399	1	0.000165393	0.0568953	[6, 7]	Group285	9.67742	3	[GNAO1, HLA-DQB1, IL1B]
GO:0002827	positive regulation of T-helper 1 type immune response	GO_BiologicalProcess-EBI-UniProt-GOA-ACAP-ARAP_13.05.2021_00h00	0.0205161	1	0.000165393	0.0568953	[6, 7, 8]	Group285	15.7895	3	[GNAO1, HLA-DQB1, IL1B]
GO:0046635	positive regulation of alpha-beta T cell activation	GO_BiologicalProcess-EBI-UniProt-GOA-ACAP-ARAP_13.05.2021_00h00	0.0197587	1	0.000165393	0.0568953	[6, 7, 8, 9]	Group285	8.82353	6	[GLI3, GNAO1, HLA-A, HLA-DQB1, HLA-DRB1, RHOA]
GO:0006954	inflammatory response	GO_BiologicalProcess-EBI-UniProt-GOA-ACAP-ARAP_13.05.2021_00h00	6.56153e-05	0.0751295	0.000359119	0.114918	[4]	Group286	5.49339	54	[ABCC1, ABCC2, ABHD12, ADCY9, ADORA1, AGER, AGTR1, AKT1, APOE, APP, C3, CCL2, CD36, CD40, CD40LG, CDK19, CLOCK, EGFR, F2, GAL, GBA, GPX1, HLA-DRB1, HP, IL10, IL1A, IL1B, IL1RN, IL4, IL6, IL6R, ITIH4, MMP8, MMP9, NFE2L2, NOS2, OPRM1, PPARG, PRKCD, PTGER3, PTGS2, RORA, SCN9A, SOD1, SYT11, TGFB1, TLR4, TNF, UGT1A1, UGT1A4, UGT1A6, UGT1A8, VAMP2, VIPR2]
GO:0009617	response to bacterium	GO_BiologicalProcess-EBI-UniProt-GOA-ACAP-ARAP_13.05.2021_00h00	0.000144927	0.156521	0.000359119	0.114918	[3, 5]	Group286	5.68182	45	[ABCC2, AKT1, C3, CASP8, CCL2, CD36, CD40, CDK19, COMT, CPS1, CYP1A1, CYP1A2, CYP27B1, CYP2E1, F2, GPX1, HLA-A, HLA-B, HLA-DRB1, HP, IGHE, IL10, IL1A, IL1B, IL6, IL6R, MEF2C, MICA, NOS2, OPRM1, PRKCD, PTGS2, RHOA, SCN7A, SOD2, SRR, SYT11, TGFB1, TIMP4, TLR4, TNF, UGT1A1, UGT1A4, UGT1A6, UGT1A8]
GO:0010573	vascular endothelial growth factor production	GO_BiologicalProcess-EBI-UniProt-GOA-ACAP-ARAP_13.05.2021_00h00	1.04757e-07	0.000159126	0.000359119	0.114918	[3, 6]	Group286	27.7778	10	[C3, CYP1B1, IL1A, IL1B, IL6, IL6R, PTGS2, RORA, TGFB1, TNF]
GO:0002526	acute inflammatory response	GO_BiologicalProcess-EBI-UniProt-GOA-ACAP-ARAP_13.05.2021_00h00	2.74448e-08	4.31158e-05	0.000359119	0.114918	[5]	Group286	14.5038	19	[ADORA1, C3, F2, HP, IL1A, IL1B, IL4, IL6, IL6R, ITIH4, OPRM1, PPARG, PTGER3, PTGS2, TNF, UGT1A1, UGT1A4, UGT1A6, UGT1A8]
GO:0001660	fever generation	GO_BiologicalProcess-EBI-UniProt-GOA-ACAP-ARAP_13.05.2021_00h00	3.13053e-05	0.0375664	0.000359119	0.114918	[5, 7]	Group286	38.4615	5	[IL1A, IL1B, PTGER3, PTGS2, TNF]
GO:0002673	regulation of acute inflammatory response	GO_BiologicalProcess-EBI-UniProt-GOA-ACAP-ARAP_13.05.2021_00h00	2.60981e-05	0.0318136	0.000359119	0.114918	[5, 6, 7]	Group286	17.6471	9	[ADORA1, C3, IL1B, IL4, IL6, PPARG, PTGER3, PTGS2, TNF]
GO:0006953	acute-phase response	GO_BiologicalProcess-EBI-UniProt-GOA-ACAP-ARAP_13.05.2021_00h00	8.7062e-09	1.39386e-05	0.000359119	0.114918	[6]	Group286	21.875	14	[F2, HP, IL1A, IL1B, IL6, IL6R, ITIH4, PTGER3, PTGS2, TNF, UGT1A1, UGT1A4, UGT1A6, UGT1A8]
GO:0002675	positive regulation of acute inflammatory response	GO_BiologicalProcess-EBI-UniProt-GOA-ACAP-ARAP_13.05.2021_00h00	0.000291283	0.295652	0.000359119	0.114918	[5, 6, 7, 8]	Group286	20	6	[C3, IL1B, IL6, PTGER3, PTGS2, TNF]
GO:0002251	organ or tissue specific immune response	GO_BiologicalProcess-EBI-UniProt-GOA-ACAP-ARAP_13.05.2021_00h00	0.0520646	1	0.00510374	1	[3]	Group287	8.88889	4	[IL4, IL6, IL6R, NOS2]
GO:0043467	regulation of generation of precursor metabolites and energy	GO_BiologicalProcess-EBI-UniProt-GOA-ACAP-ARAP_13.05.2021_00h00	0.00396144	1	0.00510374	1	[4, 5]	Group287	7.34463	13	[AKT1, APP, HTR2A, IL4, INSR, IRS1, IRS2, MTOR, NOS2, PIK3CA, PRKAA1, RHOA, SLC25A12]
GO:2000378	negative regulation of reactive oxygen species metabolic process	GO_BiologicalProcess-EBI-UniProt-GOA-ACAP-ARAP_13.05.2021_00h00	0.0938299	1	0.00510374	1	[4, 5, 6]	Group287	7.27273	4	[AKT1, HP, PRKN, RHOA]
GO:0031294	lymphocyte costimulation	GO_BiologicalProcess-EBI-UniProt-GOA-ACAP-ARAP_13.05.2021_00h00	0.000847118	0.766641	0.00510374	1	[2, 5, 6, 7, 8]	Group287	12.5	8	[AKT1, CD40LG, CTLA4, IL4, PAK3, PDCD1, PDPK1, PIK3CA]
GO:0043457	regulation of cellular respiration	GO_BiologicalProcess-EBI-UniProt-GOA-ACAP-ARAP_13.05.2021_00h00	0.02149	1	0.00510374	1	[5, 6]	Group287	9.80392	5	[AKT1, IL4, NOS2, PIK3CA, RHOA]
GO:0035924	cellular response to vascular endothelial growth factor stimulus	GO_BiologicalProcess-EBI-UniProt-GOA-ACAP-ARAP_13.05.2021_00h00	0.474244	1	0.00510374	1	[6]	Group287	4.41176	3	[AKT1, NRG1, PIK3CA]
GO:0030810	positive regulation of nucleotide biosynthetic process	GO_BiologicalProcess-EBI-UniProt-GOA-ACAP-ARAP_13.05.2021_00h00	0.0515456	1	0.00510374	1	[5, 6, 7, 8, 9, 10]	Group287	11.1111	3	[IL4, NOS2, SLC25A12]
GO:1900373	positive regulation of purine nucleotide biosynthetic process	GO_BiologicalProcess-EBI-UniProt-GOA-ACAP-ARAP_13.05.2021_00h00	0.0515456	1	0.00510374	1	[6, 7, 8, 9, 10, 11]	Group287	11.1111	3	[IL4, NOS2, SLC25A12]
GO:0044282	small molecule catabolic process	GO_BiologicalProcess-EBI-UniProt-GOA-ACAP-ARAP_13.05.2021_00h00	1.23962e-05	0.0157308	1.71249e-09	9.45293e-07	[3]	Group288	7.08333	34	[ABAT, AKT1, ALDH2, ALDH5A1, ALDH7A1, APOE, ARHGAP11B, BAD, CBS, CYP1A1, CYP24A1, CYP27A1, CYP27B1, CYP3A4, CYP4F3, FA2H, GAD1, GAD2, GLUD1, GLUL, GLYCTK, GOT2, IDO1, IRS1, IRS2, MTHFS, MTOR, MTRR, NOS2, PHACTR1, PTEN, SHMT1, SLC25A12, SYNJ1]
GO:1901575	organic substance catabolic process	GO_BiologicalProcess-EBI-UniProt-GOA-ACAP-ARAP_13.05.2021_00h00	2.50294e-06	0.00338648	1.71249e-09	9.45293e-07	[3]	Group288	4.81419	114	[ABAT, ABCC1, ABCC2, ABCG2, ABHD12, ACHE, ADORA1, AKT1, ALDH2, ALDH5A1, ALDH7A1, ALLC, APOE, APP, ARHGAP11B, ASAH1, ATXN3, BAD, BAG6, CASP8, CBS, CDKN2A, CLN8, CLOCK, CLU, COMT, CPS1, CUL4B, CYP1A1, CYP1A2, CYP1B1, CYP24A1, CYP27A1, CYP27B1, CYP2A6, CYP2D6, CYP3A4, CYP3A5, CYP4F3, DBH, DDHD2, EEF1A2, EGFR, EPM2A, FA2H, FABP2, FGF13, FLNA, FMR1, GABARAP, GAD1, GAD2, GBA, GLUD1, GLUL, GLYCTK, GOT2,…
GO:0016054	organic acid catabolic process	GO_BiologicalProcess-EBI-UniProt-GOA-ACAP-ARAP_13.05.2021_00h00	0.000402729	0.391855	1.71249e-09	9.45293e-07	[4]	Group288	7.31707	21	[ABAT, AKT1, ALDH5A1, ALDH7A1, ARHGAP11B, CBS, CYP4F3, FA2H, GAD1, GAD2, GLUD1, GLUL, GOT2, IDO1, IRS1, IRS2, MTHFS, MTOR, MTRR, NOS2, SHMT1]
GO:0006520	cellular amino acid metabolic process	GO_BiologicalProcess-EBI-UniProt-GOA-ACAP-ARAP_13.05.2021_00h00	2.10928e-09	3.46132e-06	1.71249e-09	9.45293e-07	[3, 4, 6]	Group288	9.7035	36	[AARS1, ABAT, ALDH5A1, ALDH7A1, ARHGAP11B, CAD, CBS, COMT, CPS1, DALRD3, DHFR, GAD1, GAD2, GLUD1, GLUL, GOT2, GSS, HNF4A, IDO1, MECP2, MTHFD1, MTHFR, MTHFS, MTR, MTRR, NAGS, NARS1, NOS2, PARS2, PRNP, SEPSECS, SHMT1, SLC25A12, SMS, SRR, WARS1]
GO:1901605	alpha-amino acid metabolic process	GO_BiologicalProcess-EBI-UniProt-GOA-ACAP-ARAP_13.05.2021_00h00	1.10233e-09	1.82546e-06	1.71249e-09	9.45293e-07	[4, 5, 7]	Group288	12.069	28	[ALDH5A1, ALDH7A1, ARHGAP11B, CAD, CBS, COMT, CPS1, DHFR, GAD1, GAD2, GLUD1, GLUL, GOT2, HNF4A, IDO1, MECP2, MTHFD1, MTHFR, MTHFS, MTR, MTRR, NAGS, NOS2, SEPSECS, SHMT1, SLC25A12, SMS, SRR]
GO:0009063	cellular amino acid catabolic process	GO_BiologicalProcess-EBI-UniProt-GOA-ACAP-ARAP_13.05.2021_00h00	2.6686e-05	0.0325036	1.71249e-09	9.45293e-07	[4, 5, 6, 7]	Group288	11.5702	14	[ABAT, ALDH5A1, ALDH7A1, ARHGAP11B, CBS, GAD1, GAD2, GLUD1, GLUL, GOT2, IDO1, MTRR, NOS2, SHMT1]
GO:0046395	carboxylic acid catabolic process	GO_BiologicalProcess-EBI-UniProt-GOA-ACAP-ARAP_13.05.2021_00h00	0.000131934	0.143544	1.71249e-09	9.45293e-07	[5, 6]	Group288	7.77778	21	[ABAT, AKT1, ALDH5A1, ALDH7A1, ARHGAP11B, CBS, CYP4F3, FA2H, GAD1, GAD2, GLUD1, GLUL, GOT2, IDO1, IRS1, IRS2, MTHFS, MTOR, MTRR, NOS2, SHMT1]
GO:1901606	alpha-amino acid catabolic process	GO_BiologicalProcess-EBI-UniProt-GOA-ACAP-ARAP_13.05.2021_00h00	0.000122625	0.134642	1.71249e-09	9.45293e-07	[5, 6, 8]	Group288	11.3208	12	[ALDH7A1, ARHGAP11B, CBS, GAD1, GAD2, GLUD1, GLUL, GOT2, IDO1, MTRR, NOS2, SHMT1]
GO:0007264	small GTPase mediated signal transduction	GO_BiologicalProcess-EBI-UniProt-GOA-ACAP-ARAP_13.05.2021_00h00	0.0462996	1	0.0462996	1	[4, 5, 6]	Group289	4.68468	26	[ABL2, AGTR1, APOE, ARHGAP11B, ARHGEF9, CDKN2A, CYFIP1, DOCK7, FGF13, GABARAP, IQSEC2, IRS2, KRAS, NF1, NRG1, OPHN1, RAF1, RALBP1, RAPGEF2, RELN, RHOA, RHOBTB2, RTN4R, SETDB1, SYNGAP1, TSC2]
GO:0007265	Ras protein signal transduction	GO_BiologicalProcess-EBI-UniProt-GOA-ACAP-ARAP_13.05.2021_00h00	0.0242718	1	0.0462996	1	[5, 6, 7]	Group289	5.26316	20	[ABL2, AGTR1, APOE, CDKN2A, CYFIP1, FGF13, GABARAP, IQSEC2, IRS2, KRAS, NF1, NRG1, OPHN1, RAF1, RALBP1, RAPGEF2, RHOA, RTN4R, SETDB1, SYNGAP1]
GO:0051056	regulation of small GTPase mediated signal transduction	GO_BiologicalProcess-EBI-UniProt-GOA-ACAP-ARAP_13.05.2021_00h00	0.0878016	1	0.0462996	1	[5, 6, 7]	Group289	4.78873	17	[ABL2, APOE, ARHGAP11B, ARHGEF9, GABARAP, IQSEC2, IRS2, KRAS, NRG1, OPHN1, RAF1, RALBP1, RELN, RHOA, RTN4R, SYNGAP1, TSC2]
GO:0051057	positive regulation of small GTPase mediated signal transduction	GO_BiologicalProcess-EBI-UniProt-GOA-ACAP-ARAP_13.05.2021_00h00	0.209144	1	0.0462996	1	[5, 6, 7, 8]	Group289	5.55556	5	[IRS2, KRAS, NRG1, RELN, RTN4R]
GO:0007266	Rho protein signal transduction	GO_BiologicalProcess-EBI-UniProt-GOA-ACAP-ARAP_13.05.2021_00h00	0.152269	1	0.0462996	1	[6, 7, 8]	Group289	5.26316	8	[ABL2, AGTR1, APOE, OPHN1, RAF1, RALBP1, RHOA, RTN4R]
GO:0046578	regulation of Ras protein signal transduction	GO_BiologicalProcess-EBI-UniProt-GOA-ACAP-ARAP_13.05.2021_00h00	0.0753341	1	0.0462996	1	[6, 7, 8]	Group289	5.42986	12	[ABL2, APOE, GABARAP, IQSEC2, IRS2, KRAS, NRG1, OPHN1, RAF1, RALBP1, RTN4R, SYNGAP1]
GO:0046579	positive regulation of Ras protein signal transduction	GO_BiologicalProcess-EBI-UniProt-GOA-ACAP-ARAP_13.05.2021_00h00	0.324902	1	0.0462996	1	[6, 7, 8, 9]	Group289	4.93827	4	[IRS2, KRAS, NRG1, RTN4R]
GO:0035023	regulation of Rho protein signal transduction	GO_BiologicalProcess-EBI-UniProt-GOA-ACAP-ARAP_13.05.2021_00h00	0.133535	1	0.0462996	1	[7, 8, 9]	Group289	6.06061	6	[ABL2, APOE, OPHN1, RAF1, RALBP1, RTN4R]
GO:0002686	negative regulation of leukocyte migration	GO_BiologicalProcess-EBI-UniProt-GOA-ACAP-ARAP_13.05.2021_00h00	0.0713767	1	0.0759807	1	[3, 4, 5, 6, 7, 8]	Group290	8	4	[ADORA1, AKT1, CCL2, PLCB1]
GO:0051898	negative regulation of protein kinase B signaling	GO_BiologicalProcess-EBI-UniProt-GOA-ACAP-ARAP_13.05.2021_00h00	0.0520646	1	0.0759807	1	[5, 6, 7, 8]	Group290	8.88889	4	[AKT1, DRD2, PTEN, TSC2]
GO:0070875	positive regulation of glycogen metabolic process	GO_BiologicalProcess-EBI-UniProt-GOA-ACAP-ARAP_13.05.2021_00h00	0.00312129	1	0.0759807	1	[4, 5, 6, 7, 8, 9]	Group290	20	4	[AKT1, INSR, IRS1, IRS2]
GO:0071676	negative regulation of mononuclear cell migration	GO_BiologicalProcess-EBI-UniProt-GOA-ACAP-ARAP_13.05.2021_00h00	0.0381972	1	0.0759807	1	[4, 5, 6, 7, 8, 9]	Group290	12.5	3	[AKT1, CCL2, PLCB1]
GO:0048009	insulin-like growth factor receptor signaling pathway	GO_BiologicalProcess-EBI-UniProt-GOA-ACAP-ARAP_13.05.2021_00h00	0.00639309	1	0.0759807	1	[6, 7, 8]	Group290	13.1579	5	[AKR1B1, AKT1, IRS1, PLCB1, TSC2]
GO:0006635	fatty acid beta-oxidation	GO_BiologicalProcess-EBI-UniProt-GOA-ACAP-ARAP_13.05.2021_00h00	0.329433	1	0.0759807	1	[6, 7, 8, 9]	Group290	4.87805	4	[AKT1, IRS1, IRS2, MTOR]
GO:0031998	regulation of fatty acid beta-oxidation	GO_BiologicalProcess-EBI-UniProt-GOA-ACAP-ARAP_13.05.2021_00h00	0.00529564	1	0.0759807	1	[5, 6, 7, 8, 9, 10]	Group290	17.3913	4	[AKT1, IRS1, IRS2, MTOR]
GO:0045725	positive regulation of glycogen biosynthetic process	GO_BiologicalProcess-EBI-UniProt-GOA-ACAP-ARAP_13.05.2021_00h00	0.00207187	1	0.0759807	1	[5, 6, 7, 8, 9, 10]	Group290	22.2222	4	[AKT1, INSR, IRS1, IRS2]
GO:0001763	morphogenesis of a branching structure	GO_BiologicalProcess-EBI-UniProt-GOA-ACAP-ARAP_13.05.2021_00h00	0.0259021	1	3.3257e-07	0.000159301	[2, 3, 4]	Group291	6.10329	13	[AKR1B1, CASR, CYP27B1, DRD2, FGF13, GLI3, IL10, IL6, KRAS, NOTCH4, TGFB1, TNF, VDR]
GO:0009611	response to wounding	GO_BiologicalProcess-EBI-UniProt-GOA-ACAP-ARAP_13.05.2021_00h00	3.85144e-08	5.98514e-05	3.3257e-07	0.000159301	[3]	Group291	7.16292	51	[ABAT, AGER, APOE, BRAF, CD36, CD40, CD40LG, CYP1A1, DHFR, DRD2, EGFR, F2, F5, FGF13, FLNA, GLI3, GPX1, GRIN2A, HNF4A, IL10, IL1A, IL6, ITGB3, LMNB2, LNPK, MTOR, MTR, NF1, NFE2L2, NOTCH4, NRG1, OPRM1, PAX6, PDPK1, PIK3CA, PPP3CA, PRKCB, PRKCD, PTEN, RAF1, RHOA, RTN4R, SLC1A1, SLC1A2, SOD1, STXBP1, SYT11, TGFB1, TLR4, TNF, USF1]
GO:0031099	regeneration	GO_BiologicalProcess-EBI-UniProt-GOA-ACAP-ARAP_13.05.2021_00h00	2.07189e-06	0.00282192	3.3257e-07	0.000159301	[3]	Group291	9.90991	22	[BRAF, CAD, CYTB, DHFR, EGFR, FLNA, GLI3, GPX1, IL10, IL6, LARGE1, LMNB2, MTR, PPARG, PPP3CA, PTEN, RTN4R, TGFB1, UGT1A1, UGT1A4, UGT1A6, UGT1A8]
GO:0061008	hepaticobiliary system development	GO_BiologicalProcess-EBI-UniProt-GOA-ACAP-ARAP_13.05.2021_00h00	1.12614e-05	0.0143583	3.3257e-07	0.000159301	[4, 5]	Group291	10.2273	18	[CAD, CPS1, CYP1A1, EGFR, GC, GLI3, HNF4A, IL10, IL6, KRAS, NF1, PIK3CA, SLCO2B1, TGFB1, UGT1A1, UGT1A4, UGT1A6, UGT1A8]
GO:0061138	morphogenesis of a branching epithelium	GO_BiologicalProcess-EBI-UniProt-GOA-ACAP-ARAP_13.05.2021_00h00	0.0358206	1	3.3257e-07	0.000159301	[3, 4, 5, 6]	Group291	6.06061	12	[AKR1B1, CASR, CYP27B1, FGF13, GLI3, IL10, IL6, KRAS, NOTCH4, TGFB1, TNF, VDR]
GO:0048732	gland development	GO_BiologicalProcess-EBI-UniProt-GOA-ACAP-ARAP_13.05.2021_00h00	5.3806e-07	0.000776421	3.3257e-07	0.000159301	[4, 5, 6]	Group291	7.64588	38	[AKR1B1, AKT1, BRAF, CAD, CLCN2, CPS1, CYP1A1, CYP27B1, DRD2, EGFR, FA2H, FGF13, GC, GLI3, GOT2, GPX1, HNF4A, IL10, IL6, IRS2, KRAS, NF1, NOTCH4, NRG1, PAX6, PIK3CA, PTEN, RAF1, SLC6A3, SLCO2B1, SOD1, TGFB1, TNF, UGT1A1, UGT1A4, UGT1A6, UGT1A8, VDR]
GO:0001889	liver development	GO_BiologicalProcess-EBI-UniProt-GOA-ACAP-ARAP_13.05.2021_00h00	8.87098e-06	0.0114347	3.3257e-07	0.000159301	[5, 6, 7]	Group291	10.4046	18	[CAD, CPS1, CYP1A1, EGFR, GC, GLI3, HNF4A, IL10, IL6, KRAS, NF1, PIK3CA, SLCO2B1, TGFB1, UGT1A1, UGT1A4, UGT1A6, UGT1A8]
GO:0030879	mammary gland development	GO_BiologicalProcess-EBI-UniProt-GOA-ACAP-ARAP_13.05.2021_00h00	0.000602355	0.561395	3.3257e-07	0.000159301	[5, 6, 7]	Group291	8.64198	14	[AKR1B1, AKT1, CAD, CYP27B1, FGF13, GLI3, GOT2, GPX1, IRS2, NOTCH4, NRG1, SLC6A3, TGFB1, VDR]
GO:0050920	regulation of chemotaxis	GO_BiologicalProcess-EBI-UniProt-GOA-ACAP-ARAP_13.05.2021_00h00	0.133773	1	0.302764	1	[3, 4, 5]	Group292	4.91803	12	[ADAM10, AGER, CASR, CCL2, FGF13, FGFR1, IL4, IL6, IL6R, NRG1, SEMA6B, TGFB1]
GO:0050918	positive chemotaxis	GO_BiologicalProcess-EBI-UniProt-GOA-ACAP-ARAP_13.05.2021_00h00	0.0944453	1	0.302764	1	[4, 5]	Group292	6.49351	5	[AGER, CASR, FGF13, IL6, TSC2]
GO:0050921	positive regulation of chemotaxis	GO_BiologicalProcess-EBI-UniProt-GOA-ACAP-ARAP_13.05.2021_00h00	0.0613327	1	0.302764	1	[3, 4, 5, 6]	Group292	5.84416	9	[ADAM10, AGER, CASR, FGF13, FGFR1, IL4, IL6, IL6R, TGFB1]
GO:0035728	response to hepatocyte growth factor	GO_BiologicalProcess-EBI-UniProt-GOA-ACAP-ARAP_13.05.2021_00h00	0.0515456	1	0.302764	1	[5]	Group292	11.1111	3	[CASR, IL10, IL6]
GO:0035729	cellular response to hepatocyte growth factor stimulus	GO_BiologicalProcess-EBI-UniProt-GOA-ACAP-ARAP_13.05.2021_00h00	0.0381972	1	0.302764	1	[6]	Group292	12.5	3	[CASR, IL10, IL6]
GO:0038066	p38MAPK cascade	GO_BiologicalProcess-EBI-UniProt-GOA-ACAP-ARAP_13.05.2021_00h00	0.198804	1	0.302764	1	[6, 7, 8]	Group292	6.12245	3	[AGER, IL1B, IL6]
GO:2000573	positive regulation of DNA biosynthetic process	GO_BiologicalProcess-EBI-UniProt-GOA-ACAP-ARAP_13.05.2021_00h00	0.511059	1	0.302764	1	[5, 6, 7, 8, 9]	Group292	4	3	[FGF13, IL6, PAK3]
GO:1900744	regulation of p38MAPK cascade	GO_BiologicalProcess-EBI-UniProt-GOA-ACAP-ARAP_13.05.2021_00h00	0.159459	1	0.302764	1	[6, 7, 8, 9]	Group292	6.81818	3	[AGER, IL1B, IL6]
GO:0051051	negative regulation of transport	GO_BiologicalProcess-EBI-UniProt-GOA-ACAP-ARAP_13.05.2021_00h00	1.92905e-14	3.57838e-11	4.47433e-16	2.77408e-13	[2, 3, 4, 5]	Group293	11.0112	49	[ABAT, ADORA1, AKT1, APOE, APP, ASIC1, ATP1A2, ATXN2, BIN1, BRAF, CD36, CHRFAM7A, COMT, CYFIP1, DRD2, DRD4, FGF12, FMR1, GABRE, GNAO1, HTR1B, HTR2A, IDH2, IL1B, INHA, IRS1, IRS2, ITGB3, KCNAB1, KCNB1, KCNE1, KCNH2, KCNJ11, MMP9, MTOR, NRG1, OPRM1, PPP3CA, PRKCB, PRKN, PRRT2, PTEN, PTGER3, PTGS2, REST, STX1B, SYT11, TGFB1, TNF]
GO:0060627	regulation of vesicle-mediated transport	GO_BiologicalProcess-EBI-UniProt-GOA-ACAP-ARAP_13.05.2021_00h00	2.73471e-11	4.76934e-08	4.47433e-16	2.77408e-13	[3, 4, 5]	Group293	8.94454	50	[ABL2, APOE, APP, ATXN2, BIN1, BRAF, C3, CACNA1A, CACNA1G, CACNA1I, CCL2, CD36, CHRNA5, CLU, CPLX1, DNM1, DRD2, DRD4, FMR1, GAB2, HTR1B, HTR2A, IL1B, IL4, INSR, ITGB3, KCNB1, NRXN1, OPHN1, PDPK1, PPARG, PPP3CA, PRKAA1, PRKCB, PRKN, PRRT2, PTEN, REST, SOD1, STX1A, STX1B, STXBP1, SYN1, SYNJ1, SYT1, SYT11, TGFB1, TNF, TSC2, VAMP2]
GO:0034763	negative regulation of transmembrane transport	GO_BiologicalProcess-EBI-UniProt-GOA-ACAP-ARAP_13.05.2021_00h00	1.63487e-08	2.59617e-05	4.47433e-16	2.77408e-13	[3, 4, 5, 6]	Group293	14.9606	19	[AKT1, ATP1A2, BIN1, CHRFAM7A, DRD2, DRD4, FGF12, FMR1, IL1B, IRS2, KCNAB1, KCNE1, KCNH2, MMP9, MTOR, PRKCB, PTEN, TGFB1, TNF]
GO:0043271	negative regulation of ion transport	GO_BiologicalProcess-EBI-UniProt-GOA-ACAP-ARAP_13.05.2021_00h00	5.98243e-10	1.00266e-06	4.47433e-16	2.77408e-13	[3, 4, 5, 6]	Group293	14.8387	23	[ABAT, ADORA1, AKT1, ATP1A2, BIN1, CHRFAM7A, DRD2, DRD4, FGF12, FMR1, GABRE, GNAO1, HTR1B, HTR2A, KCNAB1, KCNE1, KCNH2, MMP9, MTOR, PTEN, PTGS2, SYT11, TGFB1]
GO:0051048	negative regulation of secretion	GO_BiologicalProcess-EBI-UniProt-GOA-ACAP-ARAP_13.05.2021_00h00	2.99579e-09	4.89512e-06	4.47433e-16	2.77408e-13	[3, 4, 5, 6]	Group293	13.6905	23	[ABAT, ADORA1, APOE, ASIC1, BRAF, COMT, DRD2, DRD4, FMR1, HTR1B, IDH2, IL1B, INHA, IRS1, KCNB1, KCNJ11, NRG1, OPRM1, PPP3CA, PRKN, PTGER3, REST, SYT11]
GO:1903531	negative regulation of secretion by cell	GO_BiologicalProcess-EBI-UniProt-GOA-ACAP-ARAP_13.05.2021_00h00	2.51186e-08	3.95367e-05	4.47433e-16	2.77408e-13	[3, 4, 5, 6, 7]	Group293	13.8889	20	[ABAT, ADORA1, APOE, ASIC1, BRAF, DRD2, DRD4, FMR1, HTR1B, IDH2, IL1B, INHA, IRS1, KCNB1, KCNJ11, OPRM1, PPP3CA, PRKN, REST, SYT11]
GO:0034766	negative regulation of ion transmembrane transport	GO_BiologicalProcess-EBI-UniProt-GOA-ACAP-ARAP_13.05.2021_00h00	6.63447e-07	0.000948066	4.47433e-16	2.77408e-13	[4, 5, 6, 7]	Group293	14.7059	15	[AKT1, ATP1A2, BIN1, CHRFAM7A, DRD2, DRD4, FGF12, FMR1, KCNAB1, KCNE1, KCNH2, MMP9, MTOR, PTEN, TGFB1]
GO:1904063	negative regulation of cation transmembrane transport	GO_BiologicalProcess-EBI-UniProt-GOA-ACAP-ARAP_13.05.2021_00h00	1.33473e-06	0.00185394	4.47433e-16	2.77408e-13	[5, 6, 7, 8]	Group293	14.8936	14	[AKT1, ATP1A2, BIN1, CHRFAM7A, DRD2, DRD4, FGF12, FMR1, KCNAB1, KCNE1, KCNH2, MMP9, PTEN, TGFB1]
GO:0044550	secondary metabolite biosynthetic process	GO_BiologicalProcess-EBI-UniProt-GOA-ACAP-ARAP_13.05.2021_00h00	0.0615302	1	0.000268075	0.0881967	[3]	Group294	10.3448	3	[CYP1A2, RAPGEF2, ZEB2]
GO:0046148	pigment biosynthetic process	GO_BiologicalProcess-EBI-UniProt-GOA-ACAP-ARAP_13.05.2021_00h00	0.0829145	1	0.000268075	0.0881967	[3]	Group294	6.75676	5	[ABCB6, ABCG2, RAPGEF2, SHMT1, ZEB2]
GO:0015562	efflux transmembrane transporter activity	GO_BiologicalProcess-EBI-UniProt-GOA-ACAP-ARAP_13.05.2021_00h00	2.2607e-06	0.00306777	0.000268075	0.0881967	[4, 6]	Group294	42.8571	6	[ABCB1, ABCB6, ABCC1, ABCC4, ABCC5, ABCG2]
GO:0033014	tetrapyrrole biosynthetic process	GO_BiologicalProcess-EBI-UniProt-GOA-ACAP-ARAP_13.05.2021_00h00	0.0962584	1	0.000268075	0.0881967	[5]	Group294	8.57143	3	[ABCB6, ABCG2, SUCLA2]
GO:0006779	porphyrin-containing compound biosynthetic process	GO_BiologicalProcess-EBI-UniProt-GOA-ACAP-ARAP_13.05.2021_00h00	0.0962584	1	0.000268075	0.0881967	[6]	Group294	8.57143	3	[ABCB6, ABCG2, SUCLA2]
GO:0006826	iron ion transport	GO_BiologicalProcess-EBI-UniProt-GOA-ACAP-ARAP_13.05.2021_00h00	0.192449	1	0.000268075	0.0881967	[7]	Group294	5.95238	5	[ABCB6, ABCC5, ATP6V0C, ATP6V1A, NRG1]
GO:0046916	cellular transition metal ion homeostasis	GO_BiologicalProcess-EBI-UniProt-GOA-ACAP-ARAP_13.05.2021_00h00	0.122455	1	0.000268075	0.0881967	[7, 9]	Group294	5.51181	7	[ABCB6, ABCG2, APP, ATP6V1A, PRNP, SLC1A1, SOD1]
GO:0055076	transition metal ion homeostasis	GO_BiologicalProcess-EBI-UniProt-GOA-ACAP-ARAP_13.05.2021_00h00	0.0527505	1	0.000268075	0.0881967	[8]	Group294	6.08108	9	[ABCB6, ABCG2, APP, ATP6V1A, PRKN, PRNP, RHAG, SLC1A1, SOD1]
GO:0006879	cellular iron ion homeostasis	GO_BiologicalProcess-EBI-UniProt-GOA-ACAP-ARAP_13.05.2021_00h00	0.30412	1	0.000268075	0.0881967	[8, 10]	Group294	5.26316	4	[ABCB6, ABCG2, ATP6V1A, SOD1]
GO:0006979	response to oxidative stress	GO_BiologicalProcess-EBI-UniProt-GOA-ACAP-ARAP_13.05.2021_00h00	1.68069e-10	2.86389e-07	1.9828e-20	1.26899e-17	[3]	Group295	9.22432	44	[ABCC2, AKT1, APOE, APP, BAD, CAT, CD36, CHRNA4, CLN8, CLU, CYP1B1, CYP2E1, DHFR, EGFR, GBA, GNAO1, GPX1, GSR, GSS, HP, IDH1, IL10, IL6, KEAP1, MMP9, ND5, NFE2L2, OXR1, PDPK1, PRKAA1, PRKCD, PRKN, PRNP, PTGS2, REST, SLC1A1, SOD1, SOD2, SP1, SZT2, TLR4, TNF, TSC1, VRK2]
GO:0010035	response to inorganic substance	GO_BiologicalProcess-EBI-UniProt-GOA-ACAP-ARAP_13.05.2021_00h00	2.65947e-19	5.10884e-16	1.9828e-20	1.26899e-17	[3]	Group295	10.828	68	[ABAT, ABCB6, ABCC2, ADGRV1, AKR1B1, AKT1, APP, ATRX, BAD, BRAF, CACNA1A, CACNA1G, CASP8, CASR, CAT, CD36, CLU, CPS1, CYP1A1, CYP1A2, CYP1B1, CYP2E1, CYP2R1, CYTB, DHFR, DRD2, EEF1A2, EGFR, FMR1, GNAO1, GPX1, GSS, HP, IL10, IL1A, IL6, KCNA1, KCNC1, KCNMA1, KCNMB3, KCNMB4, MEF2C, MMP9, MTR, ND5, NFE2L2, NRXN1, PIK3CA, PPP3CA, PRKAA1, PRKCD, PRKN, PRNP, PTEN, PTGS2, SCN5A, SLC1A1, SLC25A12, SLC6A1,…
GO:0000302	response to reactive oxygen species	GO_BiologicalProcess-EBI-UniProt-GOA-ACAP-ARAP_13.05.2021_00h00	4.82918e-07	0.000699748	1.9828e-20	1.26899e-17	[4]	Group295	10.1266	24	[AKT1, APOE, BAD, CAT, CD36, CLU, CYP1B1, CYP2E1, DHFR, EGFR, GNAO1, GPX1, HP, IL10, IL6, MMP9, ND5, NFE2L2, PRKAA1, PRKCD, SOD1, SOD2, SZT2, TNF]
GO:0010038	response to metal ion	GO_BiologicalProcess-EBI-UniProt-GOA-ACAP-ARAP_13.05.2021_00h00	1.01035e-15	1.89137e-12	1.9828e-20	1.26899e-17	[4]	Group295	11.8644	49	[ABAT, ABCB6, ABCC2, ADGRV1, AKT1, APP, BAD, BRAF, CACNA1A, CACNA1G, CASP8, CASR, CAT, CLU, CPS1, CYP1A1, CYP1A2, CYP2R1, CYTB, DRD2, EGFR, GSS, IL1A, KCNA1, KCNC1, KCNMA1, KCNMB3, KCNMB4, MEF2C, MMP9, NFE2L2, NRXN1, PPP3CA, PRKAA1, PRKN, PRNP, PTEN, PTGS2, SCN5A, SLC1A1, SLC25A12, SLC6A1, SLC6A3, SOD1, SOD2, SYT1, SYT11, TERT, TPH2]
GO:0062197	cellular response to chemical stress	GO_BiologicalProcess-EBI-UniProt-GOA-ACAP-ARAP_13.05.2021_00h00	4.30755e-10	7.2453e-07	1.9828e-20	1.26899e-17	[4]	Group295	10.0817	37	[AKR1B1, AKT1, BAD, CAT, CD36, CLU, CYP1B1, DHFR, EGFR, FAS, GBA, GPX1, GSR, IL10, IL6, KEAP1, MMP9, NFE2L2, OXR1, PDPK1, PIK3CA, PPARG, PRKAA1, PRKCD, PRKN, PTGS2, REST, SCN2A, SLC1A1, SLC2A1, SOD1, SOD2, SZT2, TLR4, TNF, TSC1, VRK2]
GO:0071241	cellular response to inorganic substance	GO_BiologicalProcess-EBI-UniProt-GOA-ACAP-ARAP_13.05.2021_00h00	2.88242e-09	4.71276e-06	1.9828e-20	1.26899e-17	[4]	Group295	11.5702	28	[ABCB6, ADGRV1, AKT1, APP, ATRX, BAD, BRAF, CACNA1A, CLU, CYP1A1, CYP1A2, EGFR, FMR1, KCNA1, MEF2C, MMP9, MTR, NFE2L2, NRXN1, PRKAA1, PRKN, PTGS2, SCN5A, SLC1A1, SOD1, SYT1, SYT11, TPH2]
GO:0051592	response to calcium ion	GO_BiologicalProcess-EBI-UniProt-GOA-ACAP-ARAP_13.05.2021_00h00	3.46437e-08	5.40096e-05	1.9828e-20	1.26899e-17	[5]	Group295	13.0435	21	[ADGRV1, BAD, BRAF, CACNA1A, CASR, CLU, CYTB, EGFR, KCNMA1, KCNMB3, KCNMB4, MEF2C, NRXN1, PPP3CA, PRKAA1, SCN5A, SLC25A12, SLC6A1, SYT1, SYT11, TPH2]
GO:0071248	cellular response to metal ion	GO_BiologicalProcess-EBI-UniProt-GOA-ACAP-ARAP_13.05.2021_00h00	5.44838e-08	8.38506e-05	1.9828e-20	1.26899e-17	[5]	Group295	11.3744	24	[ABCB6, ADGRV1, AKT1, APP, BRAF, CACNA1A, CLU, CYP1A1, CYP1A2, EGFR, KCNA1, MEF2C, MMP9, NFE2L2, NRXN1, PRKAA1, PRKN, PTGS2, SCN5A, SLC1A1, SOD1, SYT1, SYT11, TPH2]
GO:0071277	cellular response to calcium ion	GO_BiologicalProcess-EBI-UniProt-GOA-ACAP-ARAP_13.05.2021_00h00	0.000516374	0.489522	1.9828e-20	1.26899e-17	[6]	Group295	11.1111	10	[ADGRV1, BRAF, CACNA1A, CLU, MEF2C, NRXN1, PRKAA1, SCN5A, SYT1, SYT11]
GO:0098531	ligand-activated transcription factor activity	GO_BiologicalProcess-EBI-UniProt-GOA-ACAP-ARAP_13.05.2021_00h00	2.67146e-06	0.00360381	0.0989825	1	[8, 9, 10, 11, 12, 13]	Group296	18.0328	11	[AKR1B1, CYP1A1, CYP27B1, HNF4A, NR1I2, NR2F1, PPARG, RORA, RORB, RORC, VDR]
GO:0030522	intracellular receptor signaling pathway	GO_BiologicalProcess-EBI-UniProt-GOA-ACAP-ARAP_13.05.2021_00h00	0.00332816	1	0.0989825	1	[3, 4, 5]	Group296	6.06061	22	[AKR1B1, APOE, CASP8, CLOCK, CYP1A1, CYP24A1, CYP27B1, HMGA2, HNF4A, NR1I2, NR2F1, PPARG, RHOA, RORA, RORB, RORC, TLR4, TNRC6A, UBA5, UGT1A3, UGT1A6, VDR]
GO:0060745	mammary gland branching involved in pregnancy	GO_BiologicalProcess-EBI-UniProt-GOA-ACAP-ARAP_13.05.2021_00h00	0.00420811	1	0.0989825	1	[3, 4, 5, 6, 7, 8, 9, 10, 11]	Group296	27.2727	3	[AKR1B1, CYP27B1, VDR]
GO:0006352	DNA-templated transcription, initiation	GO_BiologicalProcess-EBI-UniProt-GOA-ACAP-ARAP_13.05.2021_00h00	0.00353647	1	0.0989825	1	[6, 7, 8, 9, 10]	Group296	6.39731	19	[AKR1B1, CDKN2A, CYP27B1, HNF4A, IL6, KAT2B, MECP2, MED12, NOTCH3, NOTCH4, NR1I2, NR2F1, PPARG, PTEN, RORA, RORB, RORC, TNRC6A, VDR]
GO:2000142	regulation of DNA-templated transcription, initiation	GO_BiologicalProcess-EBI-UniProt-GOA-ACAP-ARAP_13.05.2021_00h00	0.058461	1	0.0989825	1	[6, 7, 8, 9, 10, 11]	Group296	6.81818	6	[CDKN2A, IL6, MECP2, MED12, PTEN, TNRC6A]
GO:0006367	transcription initiation from RNA polymerase II promoter	GO_BiologicalProcess-EBI-UniProt-GOA-ACAP-ARAP_13.05.2021_00h00	0.000124936	0.13693	0.0989825	1	[7, 8, 9, 10, 11]	Group296	8.26087	19	[AKR1B1, CDKN2A, CYP27B1, HNF4A, IL6, KAT2B, MECP2, MED12, NOTCH3, NOTCH4, NR1I2, NR2F1, PPARG, PTEN, RORA, RORB, RORC, TNRC6A, VDR]
GO:0004879	nuclear receptor activity	GO_BiologicalProcess-EBI-UniProt-GOA-ACAP-ARAP_13.05.2021_00h00	2.67146e-06	0.00360381	0.0989825	1	[4, 5, 6, 8, 9, 10, 11, 12, 13, 14]	Group296	18.0328	11	[AKR1B1, CYP1A1, CYP27B1, HNF4A, NR1I2, NR2F1, PPARG, RORA, RORB, RORC, VDR]
GO:0045944	positive regulation of transcription by RNA polymerase II	GO_BiologicalProcess-EBI-UniProt-GOA-ACAP-ARAP_13.05.2021_00h00	0.052165	1	0.0989825	1	[7, 8, 9, 10, 11, 12]	Group296	4.09639	51	[AKR1B1, AKT1, APP, ATRX, CD40, CDKN2A, CDX2, CLOCK, CYP27B1, DRD2, EGFR, FGF13, FOXI1, GAL, GC, GLI3, GNL3, HMGA2, HNF4A, HNRNPU, IL10, IL1A, IL4, IL6, KAT2B, MECP2, MED12, MEF2C, NFE2L2, NOTCH3, NOTCH4, NR1I2, NR2F1, PAX6, PHOX2B, PPARG, PPP3CA, PRKN, RAF1, REST, RORA, RORB, SP1, TERT, TGFB1, TLR4, TNF, USF1, VDR, WWOX, ZEB2]
GO:0060260	regulation of transcription initiation from RNA polymerase II promoter	GO_BiologicalProcess-EBI-UniProt-GOA-ACAP-ARAP_13.05.2021_00h00	0.0418825	1	0.0989825	1	[7, 8, 9, 10, 11, 12]	Group296	7.40741	6	[CDKN2A, IL6, MECP2, MED12, PTEN, TNRC6A]
GO:0042133	neurotransmitter metabolic process	GO_BiologicalProcess-EBI-UniProt-GOA-ACAP-ARAP_13.05.2021_00h00	4.1529e-08	6.42039e-05	3.36762e-09	1.84209e-06	[3, 4]	Group297	30.303	10	[ABAT, ACHE, ALDH5A1, COMT, DBH, GAD1, GAD2, MAOA, SLC6A3, SLC6A4]
GO:0042135	neurotransmitter catabolic process	GO_BiologicalProcess-EBI-UniProt-GOA-ACAP-ARAP_13.05.2021_00h00	6.63033e-06	0.00863932	3.36762e-09	1.84209e-06	[4, 5]	Group297	50	5	[ABAT, ACHE, ALDH5A1, COMT, MAOA]
GO:0042136	neurotransmitter biosynthetic process	GO_BiologicalProcess-EBI-UniProt-GOA-ACAP-ARAP_13.05.2021_00h00	2.48383e-05	0.0303275	3.36762e-09	1.84209e-06	[4, 5]	Group297	30	6	[ACHE, DBH, GAD1, GAD2, SLC6A3, SLC6A4]
GO:0009448	gamma-aminobutyric acid metabolic process	GO_BiologicalProcess-EBI-UniProt-GOA-ACAP-ARAP_13.05.2021_00h00	1.37199e-05	0.0172597	3.36762e-09	1.84209e-06	[4, 5, 7]	Group297	66.6667	4	[ABAT, ALDH5A1, GAD1, GAD2]
GO:0009063	cellular amino acid catabolic process	GO_BiologicalProcess-EBI-UniProt-GOA-ACAP-ARAP_13.05.2021_00h00	2.6686e-05	0.0325036	3.36762e-09	1.84209e-06	[4, 5, 6, 7]	Group297	11.5702	14	[ABAT, ALDH5A1, ALDH7A1, ARHGAP11B, CBS, GAD1, GAD2, GLUD1, GLUL, GOT2, IDO1, MTRR, NOS2, SHMT1]
GO:0009449	gamma-aminobutyric acid biosynthetic process	GO_BiologicalProcess-EBI-UniProt-GOA-ACAP-ARAP_13.05.2021_00h00	0.000120303	0.132453	3.36762e-09	1.84209e-06	[5, 6, 7, 8]	Group297	75	3	[ABAT, GAD1, GAD2]
GO:0043649	dicarboxylic acid catabolic process	GO_BiologicalProcess-EBI-UniProt-GOA-ACAP-ARAP_13.05.2021_00h00	3.38544e-05	0.040456	3.36762e-09	1.84209e-06	[6, 7]	Group297	28.5714	6	[GAD1, GAD2, GLUD1, GLUL, GOT2, MTHFS]
GO:0006538	glutamate catabolic process	GO_BiologicalProcess-EBI-UniProt-GOA-ACAP-ARAP_13.05.2021_00h00	6.63033e-06	0.00863932	3.36762e-09	1.84209e-06	[5, 6, 7, 8, 10]	Group297	50	5	[GAD1, GAD2, GLUD1, GLUL, GOT2]
GO:0006536	glutamate metabolic process	GO_BiologicalProcess-EBI-UniProt-GOA-ACAP-ARAP_13.05.2021_00h00	2.01121e-06	0.00274731	3.36762e-09	1.84209e-06	[6, 7, 9]	Group297	23.6842	9	[ALDH5A1, GAD1, GAD2, GLUD1, GLUL, GOT2, MTHFS, NAGS, SLC25A12]
GO:0090257	regulation of muscle system process	GO_BiologicalProcess-EBI-UniProt-GOA-ACAP-ARAP_13.05.2021_00h00	2.88952e-05	0.0349632	3.81146e-08	1.97053e-05	[4, 5]	Group298	8.64198	21	[ABAT, ADORA1, ANK2, ATP1A2, ATP1A3, BIN1, CACNA1C, CHRM3, CHRNA3, DSC2, DSG2, FGF13, KCNA1, KCNMA1, KCNQ1, MTOR, PPP3CA, PTGS2, RHOA, SCN5A, SOD1]
GO:0031650	regulation of heat generation	GO_BiologicalProcess-EBI-UniProt-GOA-ACAP-ARAP_13.05.2021_00h00	9.82437e-05	0.109542	3.81146e-08	1.97053e-05	[3, 4, 5, 7]	Group298	31.25	5	[ABAT, IL1B, PTGER3, PTGS2, TNF]
GO:0006939	smooth muscle contraction	GO_BiologicalProcess-EBI-UniProt-GOA-ACAP-ARAP_13.05.2021_00h00	1.57781e-06	0.00218053	3.81146e-08	1.97053e-05	[5]	Group298	13.7615	15	[ABAT, ADORA1, ATP1A2, CHRM3, CHRNA3, CHRNB2, DRD2, HTR1D, HTR2A, KCNMA1, MYH11, PTGER3, PTGS2, RHOA, SOD1]
GO:0045933	positive regulation of muscle contraction	GO_BiologicalProcess-EBI-UniProt-GOA-ACAP-ARAP_13.05.2021_00h00	0.00335713	1	3.81146e-08	1.97053e-05	[3, 4, 5, 6, 7]	Group298	12.766	6	[ABAT, ATP1A3, CHRM3, KCNQ1, PTGS2, RHOA]
GO:0006937	regulation of muscle contraction	GO_BiologicalProcess-EBI-UniProt-GOA-ACAP-ARAP_13.05.2021_00h00	1.57954e-06	0.00217977	3.81146e-08	1.97053e-05	[5, 6]	Group298	11.2426	19	[ABAT, ADORA1, ANK2, ATP1A2, ATP1A3, BIN1, CACNA1C, CHRM3, CHRNA3, DSC2, DSG2, FGF13, KCNA1, KCNMA1, KCNQ1, PTGS2, RHOA, SCN5A, SOD1]
GO:0031652	positive regulation of heat generation	GO_BiologicalProcess-EBI-UniProt-GOA-ACAP-ARAP_13.05.2021_00h00	3.13053e-05	0.0375664	3.81146e-08	1.97053e-05	[3, 4, 5, 6, 7, 8]	Group298	38.4615	5	[ABAT, IL1B, PTGER3, PTGS2, TNF]
GO:0045987	positive regulation of smooth muscle contraction	GO_BiologicalProcess-EBI-UniProt-GOA-ACAP-ARAP_13.05.2021_00h00	0.015451	1	3.81146e-08	1.97053e-05	[4, 5, 6, 7, 8]	Group298	12.9032	4	[ABAT, CHRM3, PTGS2, RHOA]
GO:0006940	regulation of smooth muscle contraction	GO_BiologicalProcess-EBI-UniProt-GOA-ACAP-ARAP_13.05.2021_00h00	0.0001281	0.140142	3.81146e-08	1.97053e-05	[6, 7]	Group298	14.5161	9	[ABAT, ADORA1, ATP1A2, CHRM3, CHRNA3, KCNMA1, PTGS2, RHOA, SOD1]
GO:0014829	vascular associated smooth muscle contraction	GO_BiologicalProcess-EBI-UniProt-GOA-ACAP-ARAP_13.05.2021_00h00	0.0468748	1	3.81146e-08	1.97053e-05	[6, 7, 8]	Group298	11.5385	3	[CHRM3, HTR2A, RHOA]
GO:0050886	endocrine process	GO_BiologicalProcess-EBI-UniProt-GOA-ACAP-ARAP_13.05.2021_00h00	0.0638245	1	0.00259546	0.64627	[3]	Group299	6.66667	6	[AGTR1, GAL, IL1B, INHA, KRAS, RHOA]
GO:0044060	regulation of endocrine process	GO_BiologicalProcess-EBI-UniProt-GOA-ACAP-ARAP_13.05.2021_00h00	0.116018	1	0.00259546	0.64627	[4, 5]	Group299	7.89474	3	[AGTR1, GAL, INHA]
GO:0140353	lipid export from cell	GO_BiologicalProcess-EBI-UniProt-GOA-ACAP-ARAP_13.05.2021_00h00	0.0520646	1	0.00259546	0.64627	[3, 5, 6]	Group299	8.88889	4	[AGTR1, GAL, IL1B, NOS2]
GO:0003071	renal system process involved in regulation of systemic arterial blood pressure	GO_BiologicalProcess-EBI-UniProt-GOA-ACAP-ARAP_13.05.2021_00h00	0.0564322	1	0.00259546	0.64627	[4, 5, 7]	Group299	10.7143	3	[ADORA1, AGTR1, RHOA]
GO:0060986	endocrine hormone secretion	GO_BiologicalProcess-EBI-UniProt-GOA-ACAP-ARAP_13.05.2021_00h00	0.0756224	1	0.00259546	0.64627	[4, 5, 6, 8]	Group299	7.84314	4	[AGTR1, GAL, IL1B, INHA]
GO:0003044	regulation of systemic arterial blood pressure mediated by a chemical signal	GO_BiologicalProcess-EBI-UniProt-GOA-ACAP-ARAP_13.05.2021_00h00	0.248588	1	0.00259546	0.64627	[5, 7]	Group299	5.45455	3	[AGTR1, RHOA, SOD2]
GO:0032757	positive regulation of interleukin-8 production	GO_BiologicalProcess-EBI-UniProt-GOA-ACAP-ARAP_13.05.2021_00h00	0.0687805	1	0.00259546	0.64627	[4, 5, 6, 7, 8]	Group299	7.14286	5	[IL1B, IL6, NOS2, TLR4, TNF]
GO:0015732	prostaglandin transport	GO_BiologicalProcess-EBI-UniProt-GOA-ACAP-ARAP_13.05.2021_00h00	0.00255987	1	0.00259546	0.64627	[5, 6, 8, 9]	Group299	21.0526	4	[ABCC2, ABCC4, IL1B, NOS2]
GO:0032309	icosanoid secretion	GO_BiologicalProcess-EBI-UniProt-GOA-ACAP-ARAP_13.05.2021_00h00	0.0594011	1	0.00259546	0.64627	[5, 8, 9]	Group299	8.51064	4	[DRD2, DRD4, IL1B, NOS2]
GO:0007034	vacuolar transport	GO_BiologicalProcess-EBI-UniProt-GOA-ACAP-ARAP_13.05.2021_00h00	0.102639	1	0.090952	1	[2, 4]	Group300	5.625	9	[BIN1, CACNG3, CDX2, CLU, GOSR2, PRICKLE1, PRKN, SCARB2, TRAK1]
GO:0007041	lysosomal transport	GO_BiologicalProcess-EBI-UniProt-GOA-ACAP-ARAP_13.05.2021_00h00	0.0311701	1	0.090952	1	[3, 5]	Group300	6.83761	8	[BIN1, CACNG3, CDX2, CLU, PRICKLE1, PRKN, SCARB2, TRAK1]
GO:0008333	endosome to lysosome transport	GO_BiologicalProcess-EBI-UniProt-GOA-ACAP-ARAP_13.05.2021_00h00	0.0986782	1	0.090952	1	[3, 4, 5, 6]	Group300	7.14286	4	[BIN1, CDX2, PRICKLE1, TRAK1]
GO:0007032	endosome organization	GO_BiologicalProcess-EBI-UniProt-GOA-ACAP-ARAP_13.05.2021_00h00	0.0462735	1	0.090952	1	[5, 6]	Group300	7.22892	6	[CLCN3, DNM1, PRICKLE1, PRKN, SCARB2, SYNJ1]
GO:0006623	protein targeting to vacuole	GO_BiologicalProcess-EBI-UniProt-GOA-ACAP-ARAP_13.05.2021_00h00	0.122917	1	0.090952	1	[3, 5, 6, 7, 8]	Group300	7.69231	3	[CLU, GOSR2, SCARB2]
GO:0006605	protein targeting	GO_BiologicalProcess-EBI-UniProt-GOA-ACAP-ARAP_13.05.2021_00h00	0.117702	1	0.090952	1	[5, 6, 7]	Group300	4.50237	19	[ADORA1, CACNA1A, CACNG3, CLU, GABARAP, GOSR2, KCNB1, KCNE1, PEX10, PRKAA1, PRKN, PRNP, RPLP2, SCARB2, SLC1A1, TOMM40, TRAK1, YWHAG, ZDHHC9]
GO:0072665	protein localization to vacuole	GO_BiologicalProcess-EBI-UniProt-GOA-ACAP-ARAP_13.05.2021_00h00	0.0687805	1	0.090952	1	[6]	Group300	7.14286	5	[CACNG3, CLU, GOSR2, SCARB2, SZT2]
GO:0072666	establishment of protein localization to vacuole	GO_BiologicalProcess-EBI-UniProt-GOA-ACAP-ARAP_13.05.2021_00h00	0.0756224	1	0.090952	1	[5, 6, 7]	Group300	7.84314	4	[CACNG3, CLU, GOSR2, SCARB2]
GO:0061462	protein localization to lysosome	GO_BiologicalProcess-EBI-UniProt-GOA-ACAP-ARAP_13.05.2021_00h00	0.0520646	1	0.090952	1	[7]	Group300	8.88889	4	[CACNG3, CLU, SCARB2, SZT2]
GO:0090647	modulation of age-related behavioral decline	GO_BiologicalProcess-EBI-UniProt-GOA-ACAP-ARAP_13.05.2021_00h00	0.00313303	1	0.00019454	0.0659492	[3]	Group301	30	3	[AGER, APP, PRNP]
GO:1903523	negative regulation of blood circulation	GO_BiologicalProcess-EBI-UniProt-GOA-ACAP-ARAP_13.05.2021_00h00	0.00114104	0.993846	0.00019454	0.0659492	[3, 4, 5, 6]	Group301	19.2308	5	[ADORA1, AGER, ATP1A2, ATP1A3, BIN1]
GO:0042987	amyloid precursor protein catabolic process	GO_BiologicalProcess-EBI-UniProt-GOA-ACAP-ARAP_13.05.2021_00h00	2.25281e-06	0.00305931	0.00019454	0.0659492	[5, 6]	Group301	18.3333	11	[ADAM10, AGER, APOE, BIN1, CHRFAM7A, CHRNA7, CLU, NTRK2, PRNP, SP1, TNF]
GO:1902991	regulation of amyloid precursor protein catabolic process	GO_BiologicalProcess-EBI-UniProt-GOA-ACAP-ARAP_13.05.2021_00h00	1.56361e-06	0.00216404	0.00019454	0.0659492	[5, 6, 7]	Group301	21.2766	10	[AGER, APOE, BIN1, CHRFAM7A, CHRNA7, CLU, NTRK2, PRNP, SP1, TNF]
GO:0050798	activated T cell proliferation	GO_BiologicalProcess-EBI-UniProt-GOA-ACAP-ARAP_13.05.2021_00h00	0.215144	1	0.00019454	0.0659492	[6, 7]	Group301	5.88235	3	[AGER, IDO1, PRNP]
GO:0070001	aspartic-type peptidase activity	GO_BiologicalProcess-EBI-UniProt-GOA-ACAP-ARAP_13.05.2021_00h00	0.430872	1	0.00019454	0.0659492	[6, 7]	Group301	5.17241	3	[AGER, BIN1, PRNP]
GO:1900272	negative regulation of long-term synaptic potentiation	GO_BiologicalProcess-EBI-UniProt-GOA-ACAP-ARAP_13.05.2021_00h00	1.97752e-05	0.024541	0.00019454	0.0659492	[2, 3, 4, 5, 6, 7, 8, 9, 10, 11, 12]	Group301	41.6667	5	[ADORA1, AGER, APOE, APP, PRNP]
GO:0004190	aspartic-type endopeptidase activity	GO_BiologicalProcess-EBI-UniProt-GOA-ACAP-ARAP_13.05.2021_00h00	0.257073	1	0.00019454	0.0659492	[7, 8]	Group301	5.35714	3	[AGER, BIN1, PRNP]
GO:0046006	regulation of activated T cell proliferation	GO_BiologicalProcess-EBI-UniProt-GOA-ACAP-ARAP_13.05.2021_00h00	0.174907	1	0.00019454	0.0659492	[7, 8, 9]	Group301	6.52174	3	[AGER, IDO1, PRNP]
GO:0034405	response to fluid shear stress	GO_BiologicalProcess-EBI-UniProt-GOA-ACAP-ARAP_13.05.2021_00h00	0.00446535	1	0.0198152	1	[3]	Group302	14.2857	5	[AKT1, MEF2C, NFE2L2, PTGS2, TGFB1]
GO:0071498	cellular response to fluid shear stress	GO_BiologicalProcess-EBI-UniProt-GOA-ACAP-ARAP_13.05.2021_00h00	0.0205161	1	0.0198152	1	[4]	Group302	15.7895	3	[MEF2C, NFE2L2, PTGS2]
GO:0014812	muscle cell migration	GO_BiologicalProcess-EBI-UniProt-GOA-ACAP-ARAP_13.05.2021_00h00	0.215754	1	0.0198152	1	[4, 5]	Group302	5.43478	5	[DOCK7, ITGB3, MEF2C, NFE2L2, TERT]
GO:0010226	response to lithium ion	GO_BiologicalProcess-EBI-UniProt-GOA-ACAP-ARAP_13.05.2021_00h00	0.0381972	1	0.0198152	1	[5]	Group302	12.5	3	[NFE2L2, PTGS2, TPH2]
GO:0014909	smooth muscle cell migration	GO_BiologicalProcess-EBI-UniProt-GOA-ACAP-ARAP_13.05.2021_00h00	0.0829145	1	0.0198152	1	[5, 6]	Group302	6.75676	5	[DOCK7, ITGB3, MEF2C, NFE2L2, TERT]
GO:0014910	regulation of smooth muscle cell migration	GO_BiologicalProcess-EBI-UniProt-GOA-ACAP-ARAP_13.05.2021_00h00	0.153026	1	0.0198152	1	[5, 6, 7]	Group302	6.06061	4	[DOCK7, MEF2C, NFE2L2, TERT]
GO:1990776	response to angiotensin	GO_BiologicalProcess-EBI-UniProt-GOA-ACAP-ARAP_13.05.2021_00h00	0.0137915	1	0.0198152	1	[5, 6, 7]	Group302	13.3333	4	[AGTR1, NFE2L2, PRKCD, PTGS2]
GO:1904738	vascular associated smooth muscle cell migration	GO_BiologicalProcess-EBI-UniProt-GOA-ACAP-ARAP_13.05.2021_00h00	0.00830184	1	0.0198152	1	[6, 7]	Group302	15.3846	4	[DOCK7, MEF2C, NFE2L2, TERT]
GO:1904752	regulation of vascular associated smooth muscle cell migration	GO_BiologicalProcess-EBI-UniProt-GOA-ACAP-ARAP_13.05.2021_00h00	0.00720018	1	0.0198152	1	[6, 7, 8]	Group302	16	4	[DOCK7, MEF2C, NFE2L2, TERT]
GO:0000187	activation of MAPK activity	GO_BiologicalProcess-EBI-UniProt-GOA-ACAP-ARAP_13.05.2021_00h00	8.1641e-06	0.0105725	6.33233e-06	0.00273557	[7, 8, 9, 10, 11, 12, 13]	Group303	9.70874	20	[ADORA1, BRAF, CD40LG, CHRFAM7A, CHRNA7, DRD4, EGFR, FGF13, GRM1, GRM4, IL1B, IL6, INSR, NRG1, PAK3, PRKAA1, RAF1, SOD1, TLR4, TNF]
GO:0000186	activation of MAPKK activity	GO_BiologicalProcess-EBI-UniProt-GOA-ACAP-ARAP_13.05.2021_00h00	0.00679942	1	6.33233e-06	0.00273557	[6, 7, 8, 9, 10, 11, 12, 13, 14, 15]	Group303	9.85915	7	[ADORA1, BRAF, EGFR, FGF13, GRM1, RAF1, TNF]
GO:0004709	MAP kinase kinase kinase activity	GO_BiologicalProcess-EBI-UniProt-GOA-ACAP-ARAP_13.05.2021_00h00	0.0360356	1	6.33233e-06	0.00273557	[5, 6, 7, 8, 9, 10, 11, 12, 13, 14, 15, 16]	Group303	10	4	[BRAF, EGFR, RAF1, TNF]
GO:0035019	somatic stem cell population maintenance	GO_BiologicalProcess-EBI-UniProt-GOA-ACAP-ARAP_13.05.2021_00h00	0.0591315	1	6.33233e-06	0.00273557	[3, 4]	Group303	7.46269	5	[BRAF, CDX2, FGF13, RAF1, REST]
GO:0010761	fibroblast migration	GO_BiologicalProcess-EBI-UniProt-GOA-ACAP-ARAP_13.05.2021_00h00	0.0055807	1	6.33233e-06	0.00273557	[5, 6]	Group303	11.5385	6	[AKT1, BRAF, DDR2, FGF13, PAK3, TGFB1]
GO:0010762	regulation of fibroblast migration	GO_BiologicalProcess-EBI-UniProt-GOA-ACAP-ARAP_13.05.2021_00h00	0.00187149	1	6.33233e-06	0.00273557	[5, 6, 7]	Group303	14.2857	6	[AKT1, BRAF, DDR2, FGF13, PAK3, TGFB1]
GO:0004712	protein serine/threonine/tyrosine kinase activity	GO_BiologicalProcess-EBI-UniProt-GOA-ACAP-ARAP_13.05.2021_00h00	0.0194629	1	6.33233e-06	0.00273557	[8, 9]	Group303	7.47664	8	[ADORA1, BRAF, EGFR, FGF13, GRM1, PAK3, RAF1, TNF]
GO:0043406	positive regulation of MAP kinase activity	GO_BiologicalProcess-EBI-UniProt-GOA-ACAP-ARAP_13.05.2021_00h00	2.52883e-07	0.000373002	6.33233e-06	0.00273557	[6, 7, 8, 9, 10, 11, 12]	Group303	9.64286	27	[ADORA1, AGER, BRAF, CD40, CD40LG, CHRFAM7A, CHRNA7, DRD4, EGFR, FGF13, FGFR1, GRM1, GRM4, HTR2A, IL1B, IL6, INSR, KRAS, NRG1, PAK3, PRKAA1, RAF1, RORA, SOD1, TGFB1, TLR4, TNF]
GO:0004708	MAP kinase kinase activity	GO_BiologicalProcess-EBI-UniProt-GOA-ACAP-ARAP_13.05.2021_00h00	0.00557912	1	6.33233e-06	0.00273557	[5, 6, 7, 8, 9, 10, 11, 12, 13, 14]	Group303	9.30233	8	[ADORA1, BRAF, EGFR, FGF13, GRM1, PAK3, RAF1, TNF]
GO:0090132	epithelium migration	GO_BiologicalProcess-EBI-UniProt-GOA-ACAP-ARAP_13.05.2021_00h00	7.52419e-07	0.00106843	8.90037e-06	0.00377376	[3]	Group304	8.9172	28	[AKT1, AKT3, APOE, CD40, CYP1B1, FGF13, FGFR1, GLUL, GPX1, IL4, ITGB3, MECP2, MEF2C, MMP9, MTOR, NF1, NFE2L2, NRG1, PDPK1, PIK3CA, PPARG, PTEN, PTGS2, SP1, SRPX2, TGFB1, TNF, ZEB2]
GO:0070848	response to growth factor	GO_BiologicalProcess-EBI-UniProt-GOA-ACAP-ARAP_13.05.2021_00h00	0.000309079	0.311551	8.90037e-06	0.00377376	[4]	Group304	5.53411	43	[AKT1, APP, BDNF, BRAF, CAD, CASR, CAT, CCL2, CERS1, CPS1, CYFIP1, CYFIP2, EGFR, FGF12, FGF13, FGFR1, IL10, IL1B, IL4, IL6, ITGB3, KCNC1, MEF2C, NF1, NRG1, NRXN1, NTRK2, OPRM1, PDPK1, PHOX2B, PIK3CA, PPARG, PPP3CA, PRKCB, PTEN, RAF1, RAPGEF2, RHOA, RORA, SLC9A6, TGFB1, WWOX, ZEB2]
GO:0090287	regulation of cellular response to growth factor stimulus	GO_BiologicalProcess-EBI-UniProt-GOA-ACAP-ARAP_13.05.2021_00h00	0.0320105	1	8.90037e-06	0.00377376	[3, 4, 6]	Group304	5.37975	17	[CYFIP1, CYFIP2, FGF13, FGFR1, IL1B, IL4, ITGB3, NF1, NRG1, NRXN1, PDPK1, PPARG, PPP3CA, PRKCB, SLC9A6, TGFB1, ZEB2]
GO:0010631	epithelial cell migration	GO_BiologicalProcess-EBI-UniProt-GOA-ACAP-ARAP_13.05.2021_00h00	6.20254e-07	0.000890064	8.90037e-06	0.00377376	[4, 5, 6]	Group304	9.00322	28	[AKT1, AKT3, APOE, CD40, CYP1B1, FGF13, FGFR1, GLUL, GPX1, IL4, ITGB3, MECP2, MEF2C, MMP9, MTOR, NF1, NFE2L2, NRG1, PDPK1, PIK3CA, PPARG, PTEN, PTGS2, SP1, SRPX2, TGFB1, TNF, ZEB2]
GO:0010632	regulation of epithelial cell migration	GO_BiologicalProcess-EBI-UniProt-GOA-ACAP-ARAP_13.05.2021_00h00	5.21583e-07	0.000753688	8.90037e-06	0.00377376	[3, 4, 5, 6, 7]	Group304	10.084	24	[AKT1, AKT3, APOE, CD40, FGF13, FGFR1, GLUL, IL4, ITGB3, MECP2, MEF2C, MMP9, MTOR, NF1, NFE2L2, NRG1, PDPK1, PPARG, PTEN, PTGS2, SP1, SRPX2, TGFB1, TNF]
GO:0071363	cellular response to growth factor stimulus	GO_BiologicalProcess-EBI-UniProt-GOA-ACAP-ARAP_13.05.2021_00h00	0.000520377	0.492277	8.90037e-06	0.00377376	[5]	Group304	5.50336	41	[AKT1, APP, BDNF, BRAF, CAD, CASR, CAT, CCL2, CERS1, CPS1, CYFIP1, CYFIP2, EGFR, FGF12, FGF13, FGFR1, IL10, IL1B, IL4, IL6, ITGB3, MEF2C, NF1, NRG1, NRXN1, NTRK2, PDPK1, PHOX2B, PIK3CA, PPARG, PPP3CA, PRKCB, PTEN, RAF1, RAPGEF2, RHOA, RORA, SLC9A6, TGFB1, WWOX, ZEB2]
GO:0090288	negative regulation of cellular response to growth factor stimulus	GO_BiologicalProcess-EBI-UniProt-GOA-ACAP-ARAP_13.05.2021_00h00	0.413961	1	8.90037e-06	0.00377376	[3, 4, 5, 6, 7]	Group304	4.34783	5	[FGF13, IL4, NF1, NRG1, PPARG]
GO:0010594	regulation of endothelial cell migration	GO_BiologicalProcess-EBI-UniProt-GOA-ACAP-ARAP_13.05.2021_00h00	7.77078e-07	0.00110112	8.90037e-06	0.00377376	[4, 5, 6, 7, 8]	Group304	11.2994	20	[AKT1, AKT3, APOE, CD40, FGF13, FGFR1, GLUL, ITGB3, MECP2, MEF2C, NF1, NFE2L2, NRG1, PDPK1, PPARG, PTGS2, SP1, SRPX2, TGFB1, TNF]
GO:0048010	vascular endothelial growth factor receptor signaling pathway	GO_BiologicalProcess-EBI-UniProt-GOA-ACAP-ARAP_13.05.2021_00h00	0.0126726	1	8.90037e-06	0.00377376	[6, 7, 8]	Group304	8.08081	8	[CYFIP1, CYFIP2, IL1B, ITGB3, NF1, PIK3CA, PRKCB, RHOA]
GO:0060191	regulation of lipase activity	GO_BiologicalProcess-EBI-UniProt-GOA-ACAP-ARAP_13.05.2021_00h00	0.000225787	0.234367	0.000862946	0.249391	[5]	Group305	10.6195	12	[AGTR1, BDNF, CACNA1A, EGFR, FGF13, FGFR1, HTR2A, NTRK2, PDPK1, POR, PPP3CA, RHOA]
GO:0010517	regulation of phospholipase activity	GO_BiologicalProcess-EBI-UniProt-GOA-ACAP-ARAP_13.05.2021_00h00	0.000294713	0.298249	0.000862946	0.249391	[6]	Group305	11.9048	10	[AGTR1, BDNF, CACNA1A, EGFR, FGF13, FGFR1, HTR2A, NTRK2, PDPK1, PPP3CA]
GO:0060193	positive regulation of lipase activity	GO_BiologicalProcess-EBI-UniProt-GOA-ACAP-ARAP_13.05.2021_00h00	5.53005e-05	0.0638721	0.000862946	0.249391	[6]	Group305	13.253	11	[AGTR1, BDNF, CACNA1A, EGFR, FGF13, FGFR1, HTR2A, NTRK2, PDPK1, PPP3CA, RHOA]
GO:0035767	endothelial cell chemotaxis	GO_BiologicalProcess-EBI-UniProt-GOA-ACAP-ARAP_13.05.2021_00h00	0.0839315	1	0.000862946	0.249391	[5, 6, 7, 8]	Group305	9.09091	3	[FGF13, FGFR1, NRG1]
GO:2001026	regulation of endothelial cell chemotaxis	GO_BiologicalProcess-EBI-UniProt-GOA-ACAP-ARAP_13.05.2021_00h00	0.0341975	1	0.000862946	0.249391	[4, 5, 6, 7, 8, 9]	Group305	13.0435	3	[FGF13, FGFR1, NRG1]
GO:0010518	positive regulation of phospholipase activity	GO_BiologicalProcess-EBI-UniProt-GOA-ACAP-ARAP_13.05.2021_00h00	7.09423e-05	0.0809451	0.000862946	0.249391	[7]	Group305	14.0845	10	[AGTR1, BDNF, CACNA1A, EGFR, FGF13, FGFR1, HTR2A, NTRK2, PDPK1, PPP3CA]
GO:1900274	regulation of phospholipase C activity	GO_BiologicalProcess-EBI-UniProt-GOA-ACAP-ARAP_13.05.2021_00h00	0.00613008	1	0.000862946	0.249391	[7]	Group305	11.3208	6	[BDNF, EGFR, FGF13, FGFR1, HTR2A, NTRK2]
GO:0010863	positive regulation of phospholipase C activity	GO_BiologicalProcess-EBI-UniProt-GOA-ACAP-ARAP_13.05.2021_00h00	0.00506817	1	0.000862946	0.249391	[8]	Group305	11.7647	6	[BDNF, EGFR, FGF13, FGFR1, HTR2A, NTRK2]
GO:0048668	collateral sprouting	GO_BiologicalProcess-EBI-UniProt-GOA-ACAP-ARAP_13.05.2021_00h00	0.0668345	1	0.000862946	0.249391	[4, 5, 6, 7, 8, 9, 10, 11, 12, 13]	Group305	10	3	[APP, BDNF, FGF13]
GO:0015378	sodium:chloride symporter activity	GO_BiologicalProcess-EBI-UniProt-GOA-ACAP-ARAP_13.05.2021_00h00	0.00026616	0.272016	3.54961e-06	0.00157958	[8, 9, 10, 11, 12, 13]	Group306	36.3636	4	[SLC22A1, SLC6A1, SLC6A3, SLC6A4]
GO:0005326	neurotransmitter transmembrane transporter activity	GO_BiologicalProcess-EBI-UniProt-GOA-ACAP-ARAP_13.05.2021_00h00	0.000241874	0.248646	3.54961e-06	0.00157958	[4, 5, 6]	Group306	26.3158	5	[CPLX1, SLC17A8, SLC22A1, SLC6A3, SLC6A4]
GO:1901618	organic hydroxy compound transmembrane transporter activity	GO_BiologicalProcess-EBI-UniProt-GOA-ACAP-ARAP_13.05.2021_00h00	0.00113879	0.993028	3.54961e-06	0.00157958	[4, 6]	Group306	13.4615	7	[ABCC4, SLC16A1, SLC16A7, SLC22A1, SLC6A3, SLC6A4, SLCO2B1]
GO:0008504	monoamine transmembrane transporter activity	GO_BiologicalProcess-EBI-UniProt-GOA-ACAP-ARAP_13.05.2021_00h00	0.00224522	1	3.54961e-06	0.00157958	[5, 6, 7]	Group306	33.3333	3	[SLC22A1, SLC6A3, SLC6A4]
GO:0015293	symporter activity	GO_BiologicalProcess-EBI-UniProt-GOA-ACAP-ARAP_13.05.2021_00h00	4.83673e-05	0.0563479	3.54961e-06	0.00157958	[6, 8]	Group306	10.4167	15	[SLC12A5, SLC13A5, SLC16A1, SLC16A7, SLC17A8, SLC1A1, SLC1A2, SLC1A6, SLC22A1, SLC22A4, SLC25A22, SLC6A1, SLC6A11, SLC6A3, SLC6A4]
GO:0008028	monocarboxylic acid transmembrane transporter activity	GO_BiologicalProcess-EBI-UniProt-GOA-ACAP-ARAP_13.05.2021_00h00	0.000432385	0.415954	3.54961e-06	0.00157958	[6, 8, 9]	Group306	13.7931	8	[ABCC4, ABCG2, CD36, SLC16A1, SLC16A7, SLC6A1, SLC6A11, SLCO2B1]
GO:0015296	anion:cation symporter activity	GO_BiologicalProcess-EBI-UniProt-GOA-ACAP-ARAP_13.05.2021_00h00	0.000506689	0.482875	3.54961e-06	0.00157958	[6, 7, 8, 9, 10]	Group306	22.7273	5	[SLC12A5, SLC22A1, SLC6A1, SLC6A3, SLC6A4]
GO:0015377	cation:chloride symporter activity	GO_BiologicalProcess-EBI-UniProt-GOA-ACAP-ARAP_13.05.2021_00h00	0.000135597	0.147394	3.54961e-06	0.00157958	[7, 8, 9, 10, 11]	Group306	29.4118	5	[SLC12A5, SLC22A1, SLC6A1, SLC6A3, SLC6A4]
GO:0015373	anion:sodium symporter activity	GO_BiologicalProcess-EBI-UniProt-GOA-ACAP-ARAP_13.05.2021_00h00	0.000748903	0.688242	3.54961e-06	0.00157958	[7, 8, 9, 10, 11, 12]	Group306	28.5714	4	[SLC22A1, SLC6A1, SLC6A3, SLC6A4]
GO:0061025	membrane fusion	GO_BiologicalProcess-EBI-UniProt-GOA-ACAP-ARAP_13.05.2021_00h00	0.00195501	1	0.00157998	0.428173	[5]	Group307	7.65027	14	[CPLX1, DNM1, GOSR2, MED12, PRRT2, SNAP25, SPG11, STX1A, STX1B, STXBP1, SYT1, SYT11, TAP1, VAMP2]
GO:0140238	presynaptic endocytosis	GO_BiologicalProcess-EBI-UniProt-GOA-ACAP-ARAP_13.05.2021_00h00	0.00455102	1	0.00157998	0.428173	[4, 6]	Group307	10.6061	7	[DNM1, OPHN1, STX1A, SYNJ1, SYT1, SYT11, VAMP2]
GO:0036465	synaptic vesicle recycling	GO_BiologicalProcess-EBI-UniProt-GOA-ACAP-ARAP_13.05.2021_00h00	0.000176875	0.187134	0.00157998	0.428173	[4, 5, 7]	Group307	12.6582	10	[CYFIP1, DNM1, OPHN1, STX1A, STX1B, SYNJ1, SYT1, SYT11, TBC1D24, VAMP2]
GO:1903421	regulation of synaptic vesicle recycling	GO_BiologicalProcess-EBI-UniProt-GOA-ACAP-ARAP_13.05.2021_00h00	0.00136462	1	0.00157998	0.428173	[4, 5, 6, 8]	Group307	18.5185	5	[CYFIP1, DNM1, STX1B, SYT11, VAMP2]
GO:1903422	negative regulation of synaptic vesicle recycling	GO_BiologicalProcess-EBI-UniProt-GOA-ACAP-ARAP_13.05.2021_00h00	0.000120303	0.132453	0.00157998	0.428173	[3, 4, 5, 6, 7, 8, 9]	Group307	75	3	[CYFIP1, STX1B, SYT11]
GO:0048488	synaptic vesicle endocytosis	GO_BiologicalProcess-EBI-UniProt-GOA-ACAP-ARAP_13.05.2021_00h00	0.00455102	1	0.00157998	0.428173	[5, 6, 7, 8]	Group307	10.6061	7	[DNM1, OPHN1, STX1A, SYNJ1, SYT1, SYT11, VAMP2]
GO:0098969	neurotransmitter receptor transport to postsynaptic membrane	GO_BiologicalProcess-EBI-UniProt-GOA-ACAP-ARAP_13.05.2021_00h00	0.00255987	1	0.00157998	0.428173	[4, 5, 6, 7, 8, 9]	Group307	21.0526	4	[CPLX1, SNAP25, STX1B, VAMP2]
GO:1903540	establishment of protein localization to postsynaptic membrane	GO_BiologicalProcess-EBI-UniProt-GOA-ACAP-ARAP_13.05.2021_00h00	0.00312129	1	0.00157998	0.428173	[5, 6, 7, 8]	Group307	20	4	[CPLX1, SNAP25, STX1B, VAMP2]
GO:0098967	exocytic insertion of neurotransmitter receptor to postsynaptic membrane	GO_BiologicalProcess-EBI-UniProt-GOA-ACAP-ARAP_13.05.2021_00h00	1.37199e-05	0.0172597	0.00157998	0.428173	[4, 5, 6, 7, 8, 9, 10]	Group307	66.6667	4	[CPLX1, SNAP25, STX1B, VAMP2]
GO:0001944	vasculature development	GO_BiologicalProcess-EBI-UniProt-GOA-ACAP-ARAP_13.05.2021_00h00	1.43939e-09	2.37788e-06	5.34535e-10	3.00409e-07	[4, 5, 6]	Group308	7.50988	57	[ADAM10, AGTR1, AKT1, AKT3, APOE, C3, CASP8, CCL2, CD40, CDX2, CHRFAM7A, CHRNA7, CYP1B1, FGF13, FLNA, GLI3, GLUL, GPX1, HMGA2, IL10, IL1A, IL1B, IL6, IL6R, ITGB3, LEPR, MECP2, MEF2C, NF1, NFE2L2, NOTCH4, NPRL3, NRG1, NRXN1, NRXN3, NTRK2, PAX6, PDPK1, PIK3CA, PPARG, PPP3CA, PRICKLE1, PRKCB, PTEN, PTGS2, RAPGEF2, RORA, SEC24B, SLC1A1, SOD2, SP1, SRPX2, SYNGAP1, TERT, TGFB1, TNF, WARS1]
GO:0001568	blood vessel development	GO_BiologicalProcess-EBI-UniProt-GOA-ACAP-ARAP_13.05.2021_00h00	1.46694e-09	2.42045e-06	5.34535e-10	3.00409e-07	[3, 5, 6, 7]	Group308	7.57576	55	[AGTR1, AKT1, AKT3, APOE, C3, CASP8, CCL2, CD40, CDX2, CHRFAM7A, CHRNA7, CYP1B1, FGF13, FLNA, GLI3, GLUL, GPX1, HMGA2, IL10, IL1A, IL1B, IL6, IL6R, ITGB3, LEPR, MECP2, MEF2C, NF1, NFE2L2, NOTCH4, NPRL3, NRG1, NRXN1, NRXN3, NTRK2, PAX6, PDPK1, PIK3CA, PPARG, PPP3CA, PRICKLE1, PRKCB, PTEN, PTGS2, RAPGEF2, RORA, SEC24B, SLC1A1, SP1, SRPX2, SYNGAP1, TERT, TGFB1, TNF, WARS1]
GO:1901342	regulation of vasculature development	GO_BiologicalProcess-EBI-UniProt-GOA-ACAP-ARAP_13.05.2021_00h00	9.68807e-06	0.0124298	5.34535e-10	3.00409e-07	[4, 5, 6, 7]	Group308	8.33333	25	[ADAM10, AKT3, C3, CD40, CHRFAM7A, CHRNA7, CYP1B1, FGF13, GLUL, HMGA2, IL10, IL1A, IL1B, IL6, MECP2, NF1, NFE2L2, NRG1, PDPK1, PPARG, PRKCB, SP1, TERT, TNF, WARS1]
GO:1904018	positive regulation of vasculature development	GO_BiologicalProcess-EBI-UniProt-GOA-ACAP-ARAP_13.05.2021_00h00	3.54827e-05	0.0423664	5.34535e-10	3.00409e-07	[3, 4, 5, 6, 7, 8]	Group308	9.77011	17	[AKT3, C3, CD40, CHRFAM7A, CHRNA7, CYP1B1, FGF13, HMGA2, IL10, IL1A, IL1B, IL6, NFE2L2, PDPK1, PRKCB, SP1, TERT]
GO:0001525	angiogenesis	GO_BiologicalProcess-EBI-UniProt-GOA-ACAP-ARAP_13.05.2021_00h00	2.76094e-07	0.00040641	5.34535e-10	3.00409e-07	[3, 4, 5, 6, 7, 8, 9]	Group308	7.49543	41	[AGTR1, AKT1, AKT3, C3, CASP8, CCL2, CD40, CHRFAM7A, CHRNA7, CYP1B1, FGF13, FLNA, GLUL, GPX1, HMGA2, IL10, IL1A, IL1B, IL6, ITGB3, LEPR, MECP2, NF1, NFE2L2, NOTCH4, NRG1, NRXN1, NRXN3, PDPK1, PIK3CA, PPARG, PPP3CA, PRKCB, PTEN, PTGS2, RORA, SP1, SRPX2, TERT, TNF, WARS1]
GO:0048514	blood vessel morphogenesis	GO_BiologicalProcess-EBI-UniProt-GOA-ACAP-ARAP_13.05.2021_00h00	1.10562e-08	1.76568e-05	5.34535e-10	3.00409e-07	[4, 5, 6, 7, 8]	Group308	7.6087	49	[AGTR1, AKT1, AKT3, APOE, C3, CASP8, CCL2, CD40, CHRFAM7A, CHRNA7, CYP1B1, FGF13, FLNA, GLUL, GPX1, HMGA2, IL10, IL1A, IL1B, IL6, ITGB3, LEPR, MECP2, NF1, NFE2L2, NOTCH4, NPRL3, NRG1, NRXN1, NRXN3, NTRK2, PDPK1, PIK3CA, PPARG, PPP3CA, PRKCB, PTEN, PTGS2, RAPGEF2, RORA, SEC24B, SLC1A1, SP1, SRPX2, SYNGAP1, TERT, TGFB1, TNF, WARS1]
GO:0045765	regulation of angiogenesis	GO_BiologicalProcess-EBI-UniProt-GOA-ACAP-ARAP_13.05.2021_00h00	2.28481e-05	0.0280803	5.34535e-10	3.00409e-07	[4, 5, 6, 7, 8, 9, 10]	Group308	8.10811	24	[AKT3, C3, CD40, CHRFAM7A, CHRNA7, CYP1B1, FGF13, GLUL, HMGA2, IL10, IL1A, IL1B, IL6, MECP2, NF1, NFE2L2, NRG1, PDPK1, PPARG, PRKCB, SP1, TERT, TNF, WARS1]
GO:0045766	positive regulation of angiogenesis	GO_BiologicalProcess-EBI-UniProt-GOA-ACAP-ARAP_13.05.2021_00h00	3.54827e-05	0.0423664	5.34535e-10	3.00409e-07	[4, 5, 6, 7, 8, 9, 10, 11]	Group308	9.77011	17	[AKT3, C3, CD40, CHRFAM7A, CHRNA7, CYP1B1, FGF13, HMGA2, IL10, IL1A, IL1B, IL6, NFE2L2, PDPK1, PRKCB, SP1, TERT]
GO:0043536	positive regulation of blood vessel endothelial cell migration	GO_BiologicalProcess-EBI-UniProt-GOA-ACAP-ARAP_13.05.2021_00h00	2.25281e-06	0.00305931	5.34535e-10	3.00409e-07	[6, 7, 8, 9, 10]	Group308	18.3333	11	[AKT1, AKT3, CD40, FGF13, FGFR1, NFE2L2, PDPK1, PTGS2, SP1, SRPX2, TGFB1]
GO:2000311	regulation of AMPA receptor activity	GO_BiologicalProcess-EBI-UniProt-GOA-ACAP-ARAP_13.05.2021_00h00	0.0016189	1	0.000142596	0.0503363	[5, 6, 7, 8, 9, 10, 11, 12, 13, 14, 15]	Group309	17.8571	5	[CACNG3, MEF2C, NRXN1, RELN, SHANK3]
GO:0004971	AMPA glutamate receptor activity	GO_BiologicalProcess-EBI-UniProt-GOA-ACAP-ARAP_13.05.2021_00h00	0.000421491	0.407582	0.000142596	0.0503363	[7, 8, 9, 10, 11, 12, 13, 14]	Group309	18.75	6	[CACNG3, GRIA2, MEF2C, NRXN1, RELN, SHANK3]
GO:0035641	locomotory exploration behavior	GO_BiologicalProcess-EBI-UniProt-GOA-ACAP-ARAP_13.05.2021_00h00	0.000996021	0.884467	0.000142596	0.0503363	[3]	Group309	26.6667	4	[APOE, ATP1A2, GAD1, SHANK3]
GO:1903365	regulation of fear response	GO_BiologicalProcess-EBI-UniProt-GOA-ACAP-ARAP_13.05.2021_00h00	0.00420811	1	0.000142596	0.0503363	[3, 4, 5]	Group309	27.2727	3	[APOE, MEF2C, SHANK3]
GO:2000822	regulation of behavioral fear response	GO_BiologicalProcess-EBI-UniProt-GOA-ACAP-ARAP_13.05.2021_00h00	0.00420811	1	0.000142596	0.0503363	[3, 4, 5, 6]	Group309	27.2727	3	[APOE, MEF2C, SHANK3]
GO:0001937	negative regulation of endothelial cell proliferation	GO_BiologicalProcess-EBI-UniProt-GOA-ACAP-ARAP_13.05.2021_00h00	0.00211824	1	0.000142596	0.0503363	[5, 6, 7]	Group309	13.9535	6	[APOE, CCL2, MEF2C, NF1, PPARG, TNF]
GO:0001941	postsynaptic membrane organization	GO_BiologicalProcess-EBI-UniProt-GOA-ACAP-ARAP_13.05.2021_00h00	0.0452548	1	0.000142596	0.0503363	[5, 7]	Group309	9.30233	4	[APOE, NRXN1, RELN, SHANK3]
GO:0072578	neurotransmitter-gated ion channel clustering	GO_BiologicalProcess-EBI-UniProt-GOA-ACAP-ARAP_13.05.2021_00h00	0.00165211	1	0.000142596	0.0503363	[6, 7]	Group309	23.5294	4	[APOE, NRXN1, RELN, SHANK3]
GO:0097114	NMDA glutamate receptor clustering	GO_BiologicalProcess-EBI-UniProt-GOA-ACAP-ARAP_13.05.2021_00h00	4.69019e-06	0.00620044	0.000142596	0.0503363	[6, 7, 8]	Group309	80	4	[APOE, NRXN1, RELN, SHANK3]
GO:0031099	regeneration	GO_BiologicalProcess-EBI-UniProt-GOA-ACAP-ARAP_13.05.2021_00h00	2.07189e-06	0.00282192	2.84546e-07	0.00013829	[3]	Group310	9.90991	22	[BRAF, CAD, CYTB, DHFR, EGFR, FLNA, GLI3, GPX1, IL10, IL6, LARGE1, LMNB2, MTR, PPARG, PPP3CA, PTEN, RTN4R, TGFB1, UGT1A1, UGT1A4, UGT1A6, UGT1A8]
GO:0048678	response to axon injury	GO_BiologicalProcess-EBI-UniProt-GOA-ACAP-ARAP_13.05.2021_00h00	0.000142828	0.15454	2.84546e-07	0.00013829	[4]	Group310	11.9565	11	[BRAF, DHFR, DRD2, FGF13, FLNA, LMNB2, MTR, PTEN, RTN4R, SLC1A1, SOD1]
GO:0061008	hepaticobiliary system development	GO_BiologicalProcess-EBI-UniProt-GOA-ACAP-ARAP_13.05.2021_00h00	1.12614e-05	0.0143583	2.84546e-07	0.00013829	[4, 5]	Group310	10.2273	18	[CAD, CPS1, CYP1A1, EGFR, GC, GLI3, HNF4A, IL10, IL6, KRAS, NF1, PIK3CA, SLCO2B1, TGFB1, UGT1A1, UGT1A4, UGT1A6, UGT1A8]
GO:0031100	animal organ regeneration	GO_BiologicalProcess-EBI-UniProt-GOA-ACAP-ARAP_13.05.2021_00h00	2.69202e-05	0.0327619	2.84546e-07	0.00013829	[4, 5, 6]	Group310	13.1868	12	[CAD, CYTB, EGFR, GLI3, IL10, IL6, PPARG, TGFB1, UGT1A1, UGT1A4, UGT1A6, UGT1A8]
GO:0048732	gland development	GO_BiologicalProcess-EBI-UniProt-GOA-ACAP-ARAP_13.05.2021_00h00	5.3806e-07	0.000776421	2.84546e-07	0.00013829	[4, 5, 6]	Group310	7.64588	38	[AKR1B1, AKT1, BRAF, CAD, CLCN2, CPS1, CYP1A1, CYP27B1, DRD2, EGFR, FA2H, FGF13, GC, GLI3, GOT2, GPX1, HNF4A, IL10, IL6, IRS2, KRAS, NF1, NOTCH4, NRG1, PAX6, PIK3CA, PTEN, RAF1, SLC6A3, SLCO2B1, SOD1, TGFB1, TNF, UGT1A1, UGT1A4, UGT1A6, UGT1A8, VDR]
GO:0071392	cellular response to estradiol stimulus	GO_BiologicalProcess-EBI-UniProt-GOA-ACAP-ARAP_13.05.2021_00h00	0.00211824	1	2.84546e-07	0.00013829	[5, 6]	Group310	13.9535	6	[EGFR, IL10, UGT1A1, UGT1A4, UGT1A6, UGT1A8]
GO:0001889	liver development	GO_BiologicalProcess-EBI-UniProt-GOA-ACAP-ARAP_13.05.2021_00h00	8.87098e-06	0.0114347	2.84546e-07	0.00013829	[5, 6, 7]	Group310	10.4046	18	[CAD, CPS1, CYP1A1, EGFR, GC, GLI3, HNF4A, IL10, IL6, KRAS, NF1, PIK3CA, SLCO2B1, TGFB1, UGT1A1, UGT1A4, UGT1A6, UGT1A8]
GO:0031102	neuron projection regeneration	GO_BiologicalProcess-EBI-UniProt-GOA-ACAP-ARAP_13.05.2021_00h00	0.00115	0.999354	2.84546e-07	0.00013829	[4, 6, 7, 9, 10, 11]	Group310	11.9403	8	[BRAF, DHFR, FLNA, IL6, LMNB2, MTR, PTEN, RTN4R]
GO:0031103	axon regeneration	GO_BiologicalProcess-EBI-UniProt-GOA-ACAP-ARAP_13.05.2021_00h00	0.00196696	1	2.84546e-07	0.00013829	[5, 7, 8, 10, 11, 12]	Group310	12.2807	7	[BRAF, DHFR, FLNA, LMNB2, MTR, PTEN, RTN4R]
GO:0015378	sodium:chloride symporter activity	GO_BiologicalProcess-EBI-UniProt-GOA-ACAP-ARAP_13.05.2021_00h00	0.00026616	0.272016	4.7053e-11	2.7479e-08	[8, 9, 10, 11, 12, 13]	Group311	36.3636	4	[SLC22A1, SLC6A1, SLC6A3, SLC6A4]
GO:0015844	monoamine transport	GO_BiologicalProcess-EBI-UniProt-GOA-ACAP-ARAP_13.05.2021_00h00	3.1241e-10	5.27348e-07	4.7053e-11	2.7479e-08	[5]	Group311	20	18	[ABAT, CHRNA4, CHRNB2, DRD2, DRD4, HTR1A, HTR1B, HTR2A, ITGB3, KCNA2, KCNB1, PRKN, SLC22A1, SLC6A3, SLC6A4, STX1A, SYT1, SYT11]
GO:0001820	serotonin secretion	GO_BiologicalProcess-EBI-UniProt-GOA-ACAP-ARAP_13.05.2021_00h00	0.00548102	1	4.7053e-11	2.7479e-08	[4, 5, 7]	Group311	25	3	[HTR1A, HTR1B, SLC6A4]
GO:0006837	serotonin transport	GO_BiologicalProcess-EBI-UniProt-GOA-ACAP-ARAP_13.05.2021_00h00	0.000630854	0.586694	4.7053e-11	2.7479e-08	[6]	Group311	21.7391	5	[HTR1A, HTR1B, ITGB3, SLC22A1, SLC6A4]
GO:0008504	monoamine transmembrane transporter activity	GO_BiologicalProcess-EBI-UniProt-GOA-ACAP-ARAP_13.05.2021_00h00	0.00224522	1	4.7053e-11	2.7479e-08	[5, 6, 7]	Group311	33.3333	3	[SLC22A1, SLC6A3, SLC6A4]
GO:0014062	regulation of serotonin secretion	GO_BiologicalProcess-EBI-UniProt-GOA-ACAP-ARAP_13.05.2021_00h00	0.00313303	1	4.7053e-11	2.7479e-08	[4, 5, 6, 7, 8]	Group311	30	3	[HTR1A, HTR1B, SLC6A4]
GO:0051610	serotonin uptake	GO_BiologicalProcess-EBI-UniProt-GOA-ACAP-ARAP_13.05.2021_00h00	0.00548102	1	4.7053e-11	2.7479e-08	[5, 6, 7]	Group311	25	3	[ITGB3, SLC22A1, SLC6A4]
GO:0007198	adenylate cyclase-inhibiting serotonin receptor signaling pathway	GO_BiologicalProcess-EBI-UniProt-GOA-ACAP-ARAP_13.05.2021_00h00	0.000980603	0.874698	4.7053e-11	2.7479e-08	[5, 6, 7, 8, 9, 10, 11]	Group311	42.8571	3	[HTR1A, HTR1B, HTR1D]
GO:0015373	anion:sodium symporter activity	GO_BiologicalProcess-EBI-UniProt-GOA-ACAP-ARAP_13.05.2021_00h00	0.000748903	0.688242	4.7053e-11	2.7479e-08	[7, 8, 9, 10, 11, 12]	Group311	28.5714	4	[SLC22A1, SLC6A1, SLC6A3, SLC6A4]
GO:0007187	G protein-coupled receptor signaling pathway, coupled to cyclic nucleotide second messenger	GO_BiologicalProcess-EBI-UniProt-GOA-ACAP-ARAP_13.05.2021_00h00	0.000552933	0.519757	0.000225787	0.076316	[4, 5, 6]	Group312	12	9	[CCL2, CHRM3, DRD4, HTR1A, HTR1B, HTR1D, HTR2A, HTR2C, OPRM1]
GO:0001820	serotonin secretion	GO_BiologicalProcess-EBI-UniProt-GOA-ACAP-ARAP_13.05.2021_00h00	0.00548102	1	0.000225787	0.076316	[4, 5, 7]	Group312	25	3	[HTR1A, HTR1B, SLC6A4]
GO:0006837	serotonin transport	GO_BiologicalProcess-EBI-UniProt-GOA-ACAP-ARAP_13.05.2021_00h00	0.000630854	0.586694	0.000225787	0.076316	[6]	Group312	21.7391	5	[HTR1A, HTR1B, ITGB3, SLC22A1, SLC6A4]
GO:0007210	serotonin receptor signaling pathway	GO_BiologicalProcess-EBI-UniProt-GOA-ACAP-ARAP_13.05.2021_00h00	0.000349838	0.348439	0.000225787	0.076316	[3, 4, 5, 7, 8, 9]	Group312	16.2791	7	[CHRM3, DRD4, HTR1A, HTR1B, HTR1D, HTR2A, HTR2C]
GO:0008227	G protein-coupled amine receptor activity	GO_BiologicalProcess-EBI-UniProt-GOA-ACAP-ARAP_13.05.2021_00h00	0.00159321	1	0.000225787	0.076316	[5, 6, 7]	Group312	12.7273	7	[CHRM3, DRD4, HTR1A, HTR1B, HTR1D, HTR2A, HTR2C]
GO:0014062	regulation of serotonin secretion	GO_BiologicalProcess-EBI-UniProt-GOA-ACAP-ARAP_13.05.2021_00h00	0.00313303	1	0.000225787	0.076316	[4, 5, 6, 7, 8]	Group312	30	3	[HTR1A, HTR1B, SLC6A4]
GO:0098664	G protein-coupled serotonin receptor signaling pathway	GO_BiologicalProcess-EBI-UniProt-GOA-ACAP-ARAP_13.05.2021_00h00	0.000156911	0.168051	0.000225787	0.076316	[4, 5, 6, 8, 9, 10]	Group312	18.4211	7	[CHRM3, DRD4, HTR1A, HTR1B, HTR1D, HTR2A, HTR2C]
GO:0004993	G protein-coupled serotonin receptor activity	GO_BiologicalProcess-EBI-UniProt-GOA-ACAP-ARAP_13.05.2021_00h00	0.000156911	0.168051	0.000225787	0.076316	[5, 6, 7, 8, 9, 10, 11]	Group312	18.4211	7	[CHRM3, DRD4, HTR1A, HTR1B, HTR1D, HTR2A, HTR2C]
GO:0007198	adenylate cyclase-inhibiting serotonin receptor signaling pathway	GO_BiologicalProcess-EBI-UniProt-GOA-ACAP-ARAP_13.05.2021_00h00	0.000980603	0.874698	0.000225787	0.076316	[5, 6, 7, 8, 9, 10, 11]	Group312	42.8571	3	[HTR1A, HTR1B, HTR1D]
GO:0010232	vascular transport	GO_BiologicalProcess-EBI-UniProt-GOA-ACAP-ARAP_13.05.2021_00h00	5.329e-14	9.80536e-11	2.54005e-13	1.51895e-10	[4, 5]	Group313	24.1758	22	[ABCB1, ABCC1, ABCC2, ABCC4, ABCC5, ABCG2, AGER, APOE, ATP1A2, CD36, INSR, LEPR, SLC16A1, SLC16A7, SLC1A1, SLC1A2, SLC22A1, SLC2A1, SLC2A3, SLC6A1, SLC7A3, SLCO2B1]
GO:1901618	organic hydroxy compound transmembrane transporter activity	GO_BiologicalProcess-EBI-UniProt-GOA-ACAP-ARAP_13.05.2021_00h00	0.00113879	0.993028	2.54005e-13	1.51895e-10	[4, 6]	Group313	13.4615	7	[ABCC4, SLC16A1, SLC16A7, SLC22A1, SLC6A3, SLC6A4, SLCO2B1]
GO:0150104	transport across blood-brain barrier	GO_BiologicalProcess-EBI-UniProt-GOA-ACAP-ARAP_13.05.2021_00h00	4.16087e-14	7.66016e-11	2.54005e-13	1.51895e-10	[5, 6]	Group313	24.4444	22	[ABCB1, ABCC1, ABCC2, ABCC4, ABCC5, ABCG2, AGER, APOE, ATP1A2, CD36, INSR, LEPR, SLC16A1, SLC16A7, SLC1A1, SLC1A2, SLC22A1, SLC2A1, SLC2A3, SLC6A1, SLC7A3, SLCO2B1]
GO:0005342	organic acid transmembrane transporter activity	GO_BiologicalProcess-EBI-UniProt-GOA-ACAP-ARAP_13.05.2021_00h00	5.34163e-08	8.23145e-05	2.54005e-13	1.51895e-10	[4, 6, 7]	Group313	12.7273	21	[ABCB1, ABCC1, ABCC2, ABCC4, ABCG2, CD36, SLC13A5, SLC16A1, SLC16A7, SLC17A8, SLC1A1, SLC1A2, SLC1A6, SLC22A4, SLC25A12, SLC25A22, SLC26A4, SLC6A1, SLC6A11, SLC7A3, SLCO2B1]
GO:0046943	carboxylic acid transmembrane transporter activity	GO_BiologicalProcess-EBI-UniProt-GOA-ACAP-ARAP_13.05.2021_00h00	4.80005e-08	7.40647e-05	2.54005e-13	1.51895e-10	[5, 7, 8]	Group313	12.8049	21	[ABCB1, ABCC1, ABCC2, ABCC4, ABCG2, CD36, SLC13A5, SLC16A1, SLC16A7, SLC17A8, SLC1A1, SLC1A2, SLC1A6, SLC22A4, SLC25A12, SLC25A22, SLC26A4, SLC6A1, SLC6A11, SLC7A3, SLCO2B1]
GO:0008514	organic anion transmembrane transporter activity	GO_BiologicalProcess-EBI-UniProt-GOA-ACAP-ARAP_13.05.2021_00h00	3.82171e-07	0.000557205	2.54005e-13	1.51895e-10	[6, 7, 8]	Group313	11.3514	21	[ABCC1, ABCC2, ABCC4, ABCC5, ABCG2, CD36, SLC13A5, SLC16A1, SLC16A7, SLC17A8, SLC1A1, SLC1A2, SLC1A6, SLC25A12, SLC25A22, SLC26A4, SLC2A1, SLC6A1, SLC6A11, SLC7A3, SLCO2B1]
GO:0015718	monocarboxylic acid transport	GO_BiologicalProcess-EBI-UniProt-GOA-ACAP-ARAP_13.05.2021_00h00	1.16609e-07	0.000176546	2.54005e-13	1.51895e-10	[7, 8]	Group313	13.9535	18	[ABCB4, ABCC2, ABCC4, ABCG2, CASR, CD36, DRD2, DRD4, IL1B, NOS2, PRKAA1, SLC16A1, SLC16A7, SLC6A1, SLC6A11, SLCO2B1, UGT1A3, UGT1A6]
GO:0008028	monocarboxylic acid transmembrane transporter activity	GO_BiologicalProcess-EBI-UniProt-GOA-ACAP-ARAP_13.05.2021_00h00	0.000432385	0.415954	2.54005e-13	1.51895e-10	[6, 8, 9]	Group313	13.7931	8	[ABCC4, ABCG2, CD36, SLC16A1, SLC16A7, SLC6A1, SLC6A11, SLCO2B1]
GO:0015355	secondary active monocarboxylate transmembrane transporter activity	GO_BiologicalProcess-EBI-UniProt-GOA-ACAP-ARAP_13.05.2021_00h00	0.00696078	1	2.54005e-13	1.51895e-10	[6, 7, 8, 9, 10]	Group313	23.0769	3	[SLC16A7, SLC6A1, SLC6A11]
GO:0032101	regulation of response to external stimulus	GO_BiologicalProcess-EBI-UniProt-GOA-ACAP-ARAP_13.05.2021_00h00	0.000108819	0.120463	7.68267e-05	0.0291173	[3, 4]	Group314	5.11811	65	[ABAT, ABCC1, ABHD12, ADAM10, ADCY9, ADORA1, AGER, AGTR1, APOE, APP, BRAF, C3, CASP8, CASR, CCL2, CD36, CDK19, CLOCK, CYP27B1, DRD2, EGFR, F2, FGF13, FGFR1, FLNA, GBA, GPX1, HLA-A, HLA-B, HLA-DRB1, IL10, IL1B, IL4, IL6, IL6R, KRAS, MICA, MMP8, MMP9, MTOR, NFE2L2, NRG1, NRXN1, OPRM1, PAK3, PDPK1, POLR3G, PPARG, PRKCD, PTEN, PTGER3, PTGS2, RAF1, RORA, RTN4R, SEMA6B, SLC6A3, SOD1, SYT11, TGFB1, TLR4…
GO:0032103	positive regulation of response to external stimulus	GO_BiologicalProcess-EBI-UniProt-GOA-ACAP-ARAP_13.05.2021_00h00	0.000141994	0.15378	7.68267e-05	0.0291173	[3, 4, 5]	Group314	6.25	34	[ABCC1, ADAM10, AGER, AGTR1, APP, BRAF, C3, CASR, CDK19, CLOCK, EGFR, F2, FGF13, FGFR1, FLNA, IL1B, IL4, IL6, IL6R, KRAS, MMP8, NRG1, OPRM1, PAK3, PDPK1, POLR3G, PRKCD, PTGER3, PTGS2, RAF1, TGFB1, TLR4, TNF, USF1]
GO:0031347	regulation of defense response	GO_BiologicalProcess-EBI-UniProt-GOA-ACAP-ARAP_13.05.2021_00h00	0.00416565	1	7.68267e-05	0.0291173	[4, 5]	Group314	4.89433	44	[ABCC1, ABHD12, ADCY9, ADORA1, AGER, AGTR1, APOE, APP, C3, CASP8, CDK19, CLOCK, DRD2, EGFR, GBA, GPX1, HLA-A, HLA-B, HLA-DRB1, IL10, IL1B, IL4, IL6, KRAS, MEF2C, MICA, MMP8, MMP9, PAK3, PDPK1, POLR3G, PPARG, PRKCD, PTGER3, PTGS2, RAF1, RORA, SHANK3, SOD1, SYT11, TLR4, TNF, VAMP2, VIPR2]
GO:0031349	positive regulation of defense response	GO_BiologicalProcess-EBI-UniProt-GOA-ACAP-ARAP_13.05.2021_00h00	0.0167033	1	7.68267e-05	0.0291173	[3, 4, 5, 6]	Group314	5.44041	21	[ABCC1, AGTR1, APP, C3, CDK19, CLOCK, EGFR, IL1B, IL6, KRAS, MEF2C, MMP8, PAK3, PDPK1, POLR3G, PRKCD, PTGER3, PTGS2, RAF1, TLR4, TNF]
GO:0050727	regulation of inflammatory response	GO_BiologicalProcess-EBI-UniProt-GOA-ACAP-ARAP_13.05.2021_00h00	0.00117017	1	7.68267e-05	0.0291173	[4, 5, 6]	Group314	5.72451	32	[ABCC1, ABHD12, ADCY9, ADORA1, AGER, AGTR1, APOE, APP, C3, CDK19, CLOCK, EGFR, GBA, GPX1, HLA-DRB1, IL10, IL1B, IL4, IL6, MMP8, MMP9, PPARG, PRKCD, PTGER3, PTGS2, RORA, SOD1, SYT11, TLR4, TNF, VAMP2, VIPR2]
GO:0050729	positive regulation of inflammatory response	GO_BiologicalProcess-EBI-UniProt-GOA-ACAP-ARAP_13.05.2021_00h00	0.00019323	0.202891	7.68267e-05	0.0291173	[4, 5, 6, 7]	Group314	9.65517	14	[ABCC1, AGTR1, APP, C3, CDK19, CLOCK, EGFR, IL1B, IL6, MMP8, PTGER3, PTGS2, TLR4, TNF]
GO:1901222	regulation of NIK/NF-kappaB signaling	GO_BiologicalProcess-EBI-UniProt-GOA-ACAP-ARAP_13.05.2021_00h00	0.0184969	1	7.68267e-05	0.0291173	[5, 6, 7]	Group314	7.54717	8	[AGER, APP, EGFR, IL1B, MMP8, RHOA, TLR4, TNF]
GO:0002675	positive regulation of acute inflammatory response	GO_BiologicalProcess-EBI-UniProt-GOA-ACAP-ARAP_13.05.2021_00h00	0.000291283	0.295652	7.68267e-05	0.0291173	[5, 6, 7, 8]	Group314	20	6	[C3, IL1B, IL6, PTGER3, PTGS2, TNF]
GO:1901224	positive regulation of NIK/NF-kappaB signaling	GO_BiologicalProcess-EBI-UniProt-GOA-ACAP-ARAP_13.05.2021_00h00	0.00153358	1	7.68267e-05	0.0291173	[5, 6, 7, 8]	Group314	11.4286	8	[AGER, APP, EGFR, IL1B, MMP8, RHOA, TLR4, TNF]
GO:0009894	regulation of catabolic process	GO_BiologicalProcess-EBI-UniProt-GOA-ACAP-ARAP_13.05.2021_00h00	0.000224545	0.233527	0.00354932	0.851837	[3, 4]	Group315	5.18182	57	[ABL2, ADORA1, AKT1, APOE, APP, ATP6V0C, ATP6V1A, ATXN3, BAD, BAG6, CDKN2A, CLU, DEPDC5, EEF1A2, EGFR, EPM2A, FLNA, FMR1, GABARAP, GBA, GPX1, GRIN2A, HNRNPU, HP, HTR2A, IDH1, IL10, IL1B, IL4, IL6, INSR, IRS1, IRS2, KEAP1, LEPR, MFSD8, MTOR, NFE2L2, NHLRC1, NOS2, NPRL2, NRG1, OPHN1, PIK3CA, PRICKLE1, PRKAA1, PRKCD, PRKN, PTEN, SCARB2, SLC25A12, SLC6A4, TIMP4, TNF, TNRC6A, TSC1, TSC2]
GO:0009895	negative regulation of catabolic process	GO_BiologicalProcess-EBI-UniProt-GOA-ACAP-ARAP_13.05.2021_00h00	4.85522e-05	0.0565148	0.00354932	0.851837	[3, 4, 5]	Group315	7.60234	26	[ADORA1, AKT1, BAG6, CDKN2A, EGFR, FLNA, FMR1, GRIN2A, HNRNPU, HP, IL10, IL1B, IL6, LEPR, MTOR, NOS2, NRG1, OPHN1, PIK3CA, PRICKLE1, PRKAA1, SLC25A12, TIMP4, TNF, TSC1, TSC2]
GO:0030163	protein catabolic process	GO_BiologicalProcess-EBI-UniProt-GOA-ACAP-ARAP_13.05.2021_00h00	0.0741309	1	0.00354932	0.851837	[4, 5]	Group315	4.13724	41	[ABHD12, AKT1, APOE, ATXN3, BAG6, CASP8, CDKN2A, CLN8, CLOCK, CLU, CUL4B, EEF1A2, EGFR, EPM2A, FLNA, FMR1, GABARAP, GBA, GPX1, GRIN2A, IL10, IL1B, KEAP1, MARCHF6, MFSD8, MTOR, NFE2L2, NHLRC1, NOS2, NRG1, OPHN1, PRICKLE1, PRKN, PTEN, RNF13, TBX21, TIMP4, TNF, TPP1, TRIM3, UBE2A]
GO:0031329	regulation of cellular catabolic process	GO_BiologicalProcess-EBI-UniProt-GOA-ACAP-ARAP_13.05.2021_00h00	0.000206053	0.215531	0.00354932	0.851837	[4, 5]	Group315	5.39374	50	[ABL2, AKT1, APOE, APP, ATP6V0C, ATP6V1A, ATXN3, BAD, BAG6, CDKN2A, CLU, DEPDC5, EEF1A2, EPM2A, FMR1, GABARAP, GBA, GPX1, HNRNPU, HP, HTR2A, IDH1, IL10, IL1B, IL4, IL6, INSR, IRS1, IRS2, KEAP1, LEPR, MFSD8, MTOR, NFE2L2, NHLRC1, NPRL2, OPHN1, PIK3CA, PRICKLE1, PRKAA1, PRKCD, PRKN, PTEN, SCARB2, SLC6A4, TIMP4, TNF, TNRC6A, TSC1, TSC2]
GO:0031330	negative regulation of cellular catabolic process	GO_BiologicalProcess-EBI-UniProt-GOA-ACAP-ARAP_13.05.2021_00h00	0.037417	1	0.00354932	0.851837	[4, 5, 6]	Group315	5.37634	15	[AKT1, BAG6, CDKN2A, FMR1, HNRNPU, HP, IL10, IL6, LEPR, MTOR, OPHN1, PIK3CA, TIMP4, TSC1, TSC2]
GO:0042176	regulation of protein catabolic process	GO_BiologicalProcess-EBI-UniProt-GOA-ACAP-ARAP_13.05.2021_00h00	3.67091e-05	0.0436838	0.00354932	0.851837	[4, 5, 6]	Group315	7.16049	29	[AKT1, APOE, ATXN3, BAG6, CDKN2A, CLU, EEF1A2, EGFR, EPM2A, FLNA, FMR1, GABARAP, GBA, GPX1, GRIN2A, IL10, IL1B, KEAP1, MFSD8, NFE2L2, NHLRC1, NOS2, NRG1, OPHN1, PRICKLE1, PRKN, PTEN, TIMP4, TNF]
GO:0051248	negative regulation of protein metabolic process	GO_BiologicalProcess-EBI-UniProt-GOA-ACAP-ARAP_13.05.2021_00h00	3.95716e-05	0.0468527	0.00354932	0.851837	[4, 5, 6]	Group315	5.32646	62	[AKT1, APOE, APP, BAG6, BIN1, C3, CDKN2A, CDYL, CHRFAM7A, CHRNA7, CLN8, CLU, CSTB, DHFR, DRD2, EGFR, EPM2A, F2, FLNA, FMR1, GBA, GPX1, GRIN2A, IL10, IL1B, IL6, ITGB3, ITIH4, KAT2B, MMP9, MTOR, MVP, NF1, NHLRC1, NOS2, NOTCH4, NRG1, NTRK2, OPHN1, OXR1, PAX6, PDPK1, PER2, PHACTR1, POR, PRICKLE1, PRKAA1, PRKCD, PRKN, PRNP, PTEN, PTGS2, RAF1, SHMT1, TGFB1, TIMP4, TNF, TNRC6A, TSC1, TSC2, WARS1, YWHAG]
GO:0010507	negative regulation of autophagy	GO_BiologicalProcess-EBI-UniProt-GOA-ACAP-ARAP_13.05.2021_00h00	0.00942811	1	0.00354932	0.851837	[4, 5, 6, 7]	Group315	8.51064	8	[AKT1, IL10, IL6, LEPR, MTOR, PIK3CA, TSC1, TSC2]
GO:0042177	negative regulation of protein catabolic process	GO_BiologicalProcess-EBI-UniProt-GOA-ACAP-ARAP_13.05.2021_00h00	0.00207773	1	0.00354932	0.851837	[4, 5, 6, 7]	Group315	8.73016	11	[BAG6, CDKN2A, EGFR, FLNA, GRIN2A, IL10, NOS2, NRG1, OPHN1, PRICKLE1, TIMP4]
GO:0010256	endomembrane system organization	GO_BiologicalProcess-EBI-UniProt-GOA-ACAP-ARAP_13.05.2021_00h00	0.000251487	0.258026	2.13103e-07	0.000104207	[4]	Group316	5.99315	35	[AKR1B1, AKT1, ANK2, APP, ARV1, BAG6, BIN1, CLCN3, CLU, CPLX1, DNM1, FA2H, GOLGA8H, GOSR2, LNPK, LYSMD3, PAFAH1B1, PRICKLE1, PRKCB, PRKCD, PRKN, PRNP, PRRT2, PTEN, SCARB2, SLC6A4, SNAP25, SOD1, STX1A, STX1B, STXBP1, SYNJ1, SYT1, SYT11, VAMP2]
GO:0061024	membrane organization	GO_BiologicalProcess-EBI-UniProt-GOA-ACAP-ARAP_13.05.2021_00h00	2.86905e-06	0.003856	2.13103e-07	0.000104207	[4]	Group316	5.81613	62	[ABCB1, ABCB4, ABCC1, AKR1B1, AKT1, ANK2, APOE, APP, ARHGAP11B, ARV1, ATP6, BAD, BAG6, BIN1, C3, CASP8, CD36, CLCN3, CLN8, CLU, CNTN2, CNTNAP2, CPLX1, DNM1, EGFR, F5, FA2H, GOSR2, IGHE, MED12, NECAP1, NRXN1, PAFAH1B1, PPARG, PRICKLE1, PRKCB, PRKCD, PRKN, PRNP, PRRT2, PTEN, PTPRD, RELN, RHOA, RHOBTB2, SCARB2, SEC24B, SHANK3, SNAP25, SOD1, SPG11, STX1A, STX1B, STXBP1, SYNJ1, SYT1, SYT11, TAP1, TRAP…
GO:0007009	plasma membrane organization	GO_BiologicalProcess-EBI-UniProt-GOA-ACAP-ARAP_13.05.2021_00h00	0.00673616	1	2.13103e-07	0.000104207	[5]	Group316	7.48299	11	[AKR1B1, AKT1, ANK2, ARV1, BIN1, CLU, FA2H, PRKCD, PTEN, SOD1, SYT11]
GO:0016050	vesicle organization	GO_BiologicalProcess-EBI-UniProt-GOA-ACAP-ARAP_13.05.2021_00h00	0.000171043	0.181648	2.13103e-07	0.000104207	[5]	Group316	7.02247	25	[ABCB6, CLCN3, CPLX1, DNM1, F5, GOSR2, PAFAH1B1, PRICKLE1, PRKN, PRRT2, SCARB2, SEC24B, SNAP25, SPG11, STX1A, STX1B, STXBP1, SYNJ1, SYT1, SYT11, TAP1, TRAPPC4, TRAPPC6B, VAMP2, ZEB2]
GO:0048284	organelle fusion	GO_BiologicalProcess-EBI-UniProt-GOA-ACAP-ARAP_13.05.2021_00h00	0.000411836	0.399481	2.13103e-07	0.000104207	[5]	Group316	8.97436	14	[CPLX1, GOSR2, MED12, PRKN, PRRT2, SNAP25, SPG11, STX1A, STX1B, STXBP1, SYT1, SYT11, TAP1, VAMP2]
GO:0061025	membrane fusion	GO_BiologicalProcess-EBI-UniProt-GOA-ACAP-ARAP_13.05.2021_00h00	0.00195501	1	2.13103e-07	0.000104207	[5]	Group316	7.65027	14	[CPLX1, DNM1, GOSR2, MED12, PRRT2, SNAP25, SPG11, STX1A, STX1B, STXBP1, SYT1, SYT11, TAP1, VAMP2]
GO:0099504	synaptic vesicle cycle	GO_BiologicalProcess-EBI-UniProt-GOA-ACAP-ARAP_13.05.2021_00h00	2.94194e-11	5.1278e-08	2.13103e-07	0.000104207	[4, 6]	Group316	14.0704	28	[BRAF, CHRNA5, CLCN3, CPLX1, CYFIP1, DNM1, DRD2, FMR1, HTR1B, HTR2A, NRXN1, OPHN1, PRKCB, PRRT2, PTEN, SLC17A8, SNAP25, STX1A, STX1B, STXBP1, SV2A, SYN1, SYN2, SYNJ1, SYT1, SYT11, TBC1D24, VAMP2]
GO:0006906	vesicle fusion	GO_BiologicalProcess-EBI-UniProt-GOA-ACAP-ARAP_13.05.2021_00h00	0.000207608	0.216951	2.13103e-07	0.000104207	[3, 5, 6, 7]	Group316	10.7143	12	[CPLX1, GOSR2, PRRT2, SNAP25, SPG11, STX1A, STX1B, STXBP1, SYT1, SYT11, TAP1, VAMP2]
GO:0090174	organelle membrane fusion	GO_BiologicalProcess-EBI-UniProt-GOA-ACAP-ARAP_13.05.2021_00h00	0.000288666	0.293284	2.13103e-07	0.000104207	[6]	Group316	10.3448	12	[CPLX1, GOSR2, PRRT2, SNAP25, SPG11, STX1A, STX1B, STXBP1, SYT1, SYT11, TAP1, VAMP2]
GO:0009895	negative regulation of catabolic process	GO_BiologicalProcess-EBI-UniProt-GOA-ACAP-ARAP_13.05.2021_00h00	4.85522e-05	0.0565148	1.40328e-08	7.39528e-06	[3, 4, 5]	Group317	7.60234	26	[ADORA1, AKT1, BAG6, CDKN2A, EGFR, FLNA, FMR1, GRIN2A, HNRNPU, HP, IL10, IL1B, IL6, LEPR, MTOR, NOS2, NRG1, OPHN1, PIK3CA, PRICKLE1, PRKAA1, SLC25A12, TIMP4, TNF, TSC1, TSC2]
GO:0010506	regulation of autophagy	GO_BiologicalProcess-EBI-UniProt-GOA-ACAP-ARAP_13.05.2021_00h00	0.000444687	0.427344	1.40328e-08	7.39528e-06	[4, 5, 6]	Group317	6.91643	24	[ABL2, AKT1, ATP6V0C, ATP6V1A, BAD, DEPDC5, EEF1A2, EPM2A, GBA, IL10, IL4, IL6, KEAP1, LEPR, MFSD8, MTOR, NHLRC1, NPRL2, PIK3CA, PRKAA1, PRKN, SLC6A4, TSC1, TSC2]
GO:0031330	negative regulation of cellular catabolic process	GO_BiologicalProcess-EBI-UniProt-GOA-ACAP-ARAP_13.05.2021_00h00	0.037417	1	1.40328e-08	7.39528e-06	[4, 5, 6]	Group317	5.37634	15	[AKT1, BAG6, CDKN2A, FMR1, HNRNPU, HP, IL10, IL6, LEPR, MTOR, OPHN1, PIK3CA, TIMP4, TSC1, TSC2]
GO:0031929	TOR signaling	GO_BiologicalProcess-EBI-UniProt-GOA-ACAP-ARAP_13.05.2021_00h00	2.9293e-05	0.035386	1.40328e-08	7.39528e-06	[4, 5, 6]	Group317	11.4754	14	[AKT1, AKT3, DEPDC5, GBA, MFSD8, MTOR, NPRL2, NPRL3, PIK3CA, PRKAA1, RELN, SZT2, TSC1, TSC2]
GO:0043276	anoikis	GO_BiologicalProcess-EBI-UniProt-GOA-ACAP-ARAP_13.05.2021_00h00	0.0006971	0.643423	1.40328e-08	7.39528e-06	[5]	Group317	17.1429	6	[AKT1, MTOR, NTRK2, PIK3CA, SIK1, TSC2]
GO:0010507	negative regulation of autophagy	GO_BiologicalProcess-EBI-UniProt-GOA-ACAP-ARAP_13.05.2021_00h00	0.00942811	1	1.40328e-08	7.39528e-06	[4, 5, 6, 7]	Group317	8.51064	8	[AKT1, IL10, IL6, LEPR, MTOR, PIK3CA, TSC1, TSC2]
GO:0016241	regulation of macroautophagy	GO_BiologicalProcess-EBI-UniProt-GOA-ACAP-ARAP_13.05.2021_00h00	0.00193604	1	1.40328e-08	7.39528e-06	[5, 6, 7]	Group317	7.97546	13	[AKT1, ATP6V0C, ATP6V1A, EPM2A, GBA, IL4, MTOR, NHLRC1, PIK3CA, PRKAA1, SLC6A4, TSC1, TSC2]
GO:1903202	negative regulation of oxidative stress-induced cell death	GO_BiologicalProcess-EBI-UniProt-GOA-ACAP-ARAP_13.05.2021_00h00	4.97106e-06	0.00655186	1.40328e-08	7.39528e-06	[4, 5, 6, 7, 8]	Group317	18.8679	10	[AKT1, GPX1, IL10, IL6, NFE2L2, OXR1, PRKN, REST, SOD2, TSC1]
GO:0016242	negative regulation of macroautophagy	GO_BiologicalProcess-EBI-UniProt-GOA-ACAP-ARAP_13.05.2021_00h00	0.00446535	1	1.40328e-08	7.39528e-06	[5, 6, 7, 8]	Group317	14.2857	5	[AKT1, MTOR, PIK3CA, TSC1, TSC2]
GO:0043244	regulation of protein-containing complex disassembly	GO_BiologicalProcess-EBI-UniProt-GOA-ACAP-ARAP_13.05.2021_00h00	0.130848	1	8.71734e-06	0.00371359	[4, 5, 6]	Group318	5.38462	7	[ATXN7, FGF13, GBA, INSR, PIK3CA, SPTAN1, TNF]
GO:0043491	protein kinase B signaling	GO_BiologicalProcess-EBI-UniProt-GOA-ACAP-ARAP_13.05.2021_00h00	4.03293e-06	0.00535976	8.71734e-06	0.00371359	[4, 5, 6]	Group318	8.98876	24	[AKT1, CCL2, CD40, DRD2, EGFR, FGF13, FGFR1, GAB2, GPX1, IL1B, IL6, INSR, IRS1, IRS2, MTOR, NRG1, NRXN1, NTRK2, PDPK1, PIK3CA, PTEN, TGFB1, TNF, TSC2]
GO:0048017	inositol lipid-mediated signaling	GO_BiologicalProcess-EBI-UniProt-GOA-ACAP-ARAP_13.05.2021_00h00	2.24484e-07	0.000332236	8.71734e-06	0.00371359	[4, 5, 6]	Group318	10.9005	23	[AKT1, CAT, EGFR, F2, FGF13, FGFR1, GAB2, HTR2A, IL6, INSR, IRS1, IRS2, NF1, NPRL3, NTRK2, PIK3CA, PLCB1, PTEN, RELN, RHOA, RORA, TNF, TSC2]
GO:0048015	phosphatidylinositol-mediated signaling	GO_BiologicalProcess-EBI-UniProt-GOA-ACAP-ARAP_13.05.2021_00h00	1.58486e-07	0.000238046	8.71734e-06	0.00371359	[5, 6, 7]	Group318	11.1111	23	[AKT1, CAT, EGFR, F2, FGF13, FGFR1, GAB2, HTR2A, IL6, INSR, IRS1, IRS2, NF1, NPRL3, NTRK2, PIK3CA, PLCB1, PTEN, RELN, RHOA, RORA, TNF, TSC2]
GO:0051896	regulation of protein kinase B signaling	GO_BiologicalProcess-EBI-UniProt-GOA-ACAP-ARAP_13.05.2021_00h00	2.88952e-05	0.0349632	8.71734e-06	0.00371359	[5, 6, 7]	Group318	8.64198	21	[AKT1, DRD2, EGFR, FGF13, FGFR1, GAB2, GPX1, IL6, INSR, IRS1, IRS2, MTOR, NRG1, NRXN1, NTRK2, PDPK1, PIK3CA, PTEN, TGFB1, TNF, TSC2]
GO:0051897	positive regulation of protein kinase B signaling	GO_BiologicalProcess-EBI-UniProt-GOA-ACAP-ARAP_13.05.2021_00h00	0.000337548	0.33721	8.71734e-06	0.00371359	[5, 6, 7, 8]	Group318	8.42105	16	[EGFR, FGF13, FGFR1, GAB2, GPX1, IL6, INSR, IRS1, IRS2, MTOR, NRG1, NRXN1, PDPK1, PIK3CA, TGFB1, TNF]
GO:0014065	phosphatidylinositol 3-kinase signaling	GO_BiologicalProcess-EBI-UniProt-GOA-ACAP-ARAP_13.05.2021_00h00	1.20249e-06	0.00168108	8.71734e-06	0.00371359	[6, 7, 8]	Group318	11.4458	19	[AKT1, CAT, EGFR, F2, FGF13, FGFR1, HTR2A, IL6, INSR, IRS1, IRS2, NF1, NTRK2, PIK3CA, PTEN, RELN, RORA, TNF, TSC2]
GO:0014066	regulation of phosphatidylinositol 3-kinase signaling	GO_BiologicalProcess-EBI-UniProt-GOA-ACAP-ARAP_13.05.2021_00h00	2.93391e-05	0.0354123	8.71734e-06	0.00371359	[5, 6, 7, 8, 9]	Group318	10.8696	15	[CAT, EGFR, F2, FGF13, FGFR1, IL6, INSR, IRS2, NTRK2, PIK3CA, PTEN, RELN, RORA, TNF, TSC2]
GO:0014068	positive regulation of phosphatidylinositol 3-kinase signaling	GO_BiologicalProcess-EBI-UniProt-GOA-ACAP-ARAP_13.05.2021_00h00	8.43241e-05	0.0951176	8.71734e-06	0.00371359	[5, 6, 7, 8, 9, 10]	Group318	11.7647	12	[CAT, F2, FGF13, FGFR1, IL6, INSR, IRS2, NTRK2, PIK3CA, RELN, RORA, TNF]
[truncated: 11,091 more rows]
