# Supplementary material for: Clocking Epilepsies: A Chronomodulated Strategy-Based Therapy for Rhythmic Seizures
Source: Int J Mol Sci. 2023 Feb 20;24(4):4223. doi: 10.3390/ijms24044223 (PMC9962262; doi:10.3390/ijms24044223)
Supplement: Supplementary file 1 [file ijms-24-04223-s001.zip › Supplementary files/Supplementary Table S3.xls]

## Sheet: Table-S3_EpliepsyDriverGeneList
					Supplementary Table S3.Top 20-ranked KEGG pathways of the 192 driver genes
Supplementary Table S3.	1	2	Term	Database	ID	Input.number	Background.number	P.Value	Corrected.P.Value	Input	richFactor
5	Organismal Systems	Sensory system	Taste transduction	KEGG PATHWAY	hsa04742	9	83	2.81e-10	1.11e-08	CACNA1A|HCN4|GABRA5|SCN2A|GEFSP7|GABBR2|GABRA6|GABRA1|GABRA2	0.108434
2	Organismal Systems	Nervous system	GABAergic synapse	KEGG PATHWAY	hsa04727	14	89	2.4e-17	2.37e-15	SLC6A1|GABRA6|SLC38A3|GABRG2|GAD1|SLC12A5|ABAT|CACNA1A|GABRA5|GABBR2|GABRB3|GABRA1|GABRB2|GABRA2	0.157303
4	Organismal Systems	Nervous system	Synaptic vesicle cycle	KEGG PATHWAY	hsa04721	10	78	6.11e-12	3.02e-10	ATP6V0C|SLC6A1|STX1B|ATP6V1A|CACNA1A|STXBP1|CPLX1|DNM1|ATP6V0A1|SLC1A2	0.128205
7	Organismal Systems	Nervous system	Retrograde endocannabinoid signaling	KEGG PATHWAY	hsa04723	10	148	2.08e-09	5.89e-08	PLCB1|GABRA6|GRIA2|GABRG2|CACNA1A|GABRA5|GABRB2|GABRB3|GABRA1|GABRA2	0.0675676
8	Organismal Systems	Nervous system	Glutamatergic synapse	KEGG PATHWAY	hsa04724	9	114	3.8e-09	9.39e-08	PLCB1|SLC38A3|GRIA2|CACNA1A|GRIK2|GRIN2A|PPP3CA|GRIN1|SLC1A2	0.0789474
14	Organismal Systems	Nervous system	Cholinergic synapse	KEGG PATHWAY	hsa04725	6	112	1.35e-05	0.00019043	PLCB1|CACNA1A|CHRNB2|KCNQ2|KCNQ3|CHRNA4	0.0535714
15	Organismal Systems	Nervous system	Long-term potentiation	KEGG PATHWAY	hsa04720	5	67	1.6e-05	0.00021162	GRIA2|PPP3CA|GRIN1|GRIN2A|PLCB1	0.0746269
17	Organismal Systems	Nervous system	Dopaminergic synapse	KEGG PATHWAY	hsa04728	6	131	3.14e-05	0.000365483	PLCB1|GRIA2|CACNA1A|GRIN2A|SCN1A|PPP3CA	0.0458015
20	Organismal Systems	Endocrine system	Thyroid hormone signaling pathway	KEGG PATHWAY	hsa04919	5	119	0.000215174	0.00213022	PDPK1|NOTCH3|MTOR|SLC2A1|PLCB1	0.0420168
16	Metabolism	Metabolism of other amino acids	beta-Alanine metabolism	KEGG PATHWAY	hsa00410	4	33	2.02e-05	0.000249963	ALDH2|GAD1|ABAT|ALDH7A1	0.121212
13	Metabolism	Glycan biosynthesis and metabolism	Glycosylphosphatidylinositol (GPI)-anchor biosynthesis	KEGG PATHWAY	hsa00563	4	25	7.46e-06	0.000113671	PIGP|PIGQ|PIGS|PIGA	0.16
9	Metabolism	Global and overview maps	Metabolic pathways	KEGG PATHWAY	hsa01100	21	1433	1.52e-06	3.34e-05	ST3GAL3|PIGA|ATP6V0A1|ATP6V1A|ASAH1|PLCB1|ATP6V0C|ACP1|ALDH2|PIGP|PIGQ|PNPO|PIGS|SYNJ1|MDH2|ABAT|ALDH7A1|ALG14|GAD1|UGP2|CAD	0.0146546
1	Human Diseases	Substance dependence	Nicotine addiction	KEGG PATHWAY	hsa05033	13	40	8.78e-20	1.74e-17	GABRA6|GRIA2|GABRG2|CHRNB2|CHRNA4|GRIN2A|CACNA1A|GABRA5|GRIN1|GABRB3|GABRA1|GABRB2|GABRA2	0.325
6	Human Diseases	Substance dependence	Morphine addiction	KEGG PATHWAY	hsa05032	9	91	5.97e-10	1.97e-08	GABRA6|GABRG2|CACNA1A|GABRA5|GABBR2|GABRB3|GABRA1|GABRB2|GABRA2	0.0989011
11	Human Diseases	Neurodegenerative disease	Amyotrophic lateral sclerosis (ALS)	KEGG PATHWAY	hsa05014	5	51	4.63e-06	8.33e-05	GRIA2|PPP3CA|GRIN1|GRIN2A|SLC1A2	0.0980392
3	Environmental Information Processing	Signaling molecules and interaction	Neuroactive ligand-receptor interaction	KEGG PATHWAY	hsa04080	17	338	3.71e-13	2.45e-11	GABRA6|GRIA2|GABRG2|GRIK2|CHRNB2|GABRB2|GLUD1|LEPR|CHRNA4|GRIN2A|CHRNA2|GABRA5|GRIN1|GABRB3|GABRA1|GABBR2|GABRA2	0.0502959
12	Environmental Information Processing	Signal transduction	mTOR signaling pathway	KEGG PATHWAY	hsa04150	7	153	6.83e-06	0.000112706	ATP6V1A|MTOR|DEPDC5|PDPK1|STRADA|NPRL3|NPRL2	0.0457516
18	Environmental Information Processing	Signal transduction	cAMP signaling pathway	KEGG PATHWAY	hsa04024	7	214	5.45e-05	0.000599695	GRIA2|HCN2|HCN4|GLI3|GRIN2A|GRIN1|GABBR2	0.0327103
19	Environmental Information Processing	Signal transduction	MAPK signaling pathway	KEGG PATHWAY	hsa04010	8	295	5.78e-05	0.00060284	RAPGEF2|CACNA1A|CACNA1E|NTRK2|CACNB4|MEF2C|EJM4|PPP3CA	0.0271186
10	Cellular Processes	Transport and catabolism	Lysosome	KEGG PATHWAY	hsa04142	7	123	1.73e-06	3.42e-05	MFSD8|AP3B2|ASAH1|ATP6V0C|SCARB2|ATP6V0A1|TPP1	0.0569106
